# Supplementary material for: Combinatorial profiling of multiple histone modifications and transcriptome in single cells using scMTR-seq
Source: Sci Adv. 2025 Aug 6;11(32):eadu3308. doi: 10.1126/sciadv.adu3308 (PMC12327464; doi:10.1126/sciadv.adu3308)
Supplement: Supplementary file 2 — Tables S1 to S5 [file sciadv.adu3308_tables_s1_to_s5.zip]

Archive with 5 entries (5 files):
- adu3308_table_s1.xls
- adu3308_table_s2.xls
- adu3308_table_s3.xls
- adu3308_table_s4.xls
- adu3308_table_s5.xls
