# Supplementary material for: Combinatorial profiling of multiple histone modifications and transcriptome in single cells using scMTR-seq
Source: Sci Adv. 2025 Aug 6;11(32):eadu3308. doi: 10.1126/sciadv.adu3308 (PMC12327464; doi:10.1126/sciadv.adu3308)
Supplement: Supplementary file 2 — Tables S1 to S5 [file sciadv.adu3308_tables_s1_to_s5.zip › adu3308_table_s1.xls]

## Sheet: oligos
name	sequences (5'-3')
ME	/5Phos/C*T*G*T*C*T*C*T*T*A*T*A*C*A*/3ddC/
ME-A	TCGTCGGCAGCGTCAGATGTGTATAAGAGACAG
Linker_1	CGAATGCTCTGGCCTCTCAAGCACGTGGAT
Linker_2	GGTCTGAGTTCGCACACGCTCCTCGAATCC
Linker_3	AGTCGTACGCCGATGCGAAACATCGGCCAC
Blocker1	ATCCACGTGCTTGAGAGGCCAGAGCATTCG
Blocker2	GGATTCGAGGAGCGTGTGCGAACTCAGACC
Blocker3	GTGGCCGATGTTTCGCATCGGCGTACGACT
TSO	AAGCAGTGGTATCAACGCAGAGTGAATrGrG+G
PA-F	CAGACGTGTGCTCTTCCGATCT
PA-R	AAGCAGTGGTATCAACGCAGAGT
RT_#01	/5Phos/AGGCCAGAGCATTCGAGCAANNNNNNNN /iBiodT/TTTTTTTTTTTTTTVN
RT_#02	/5Phos/AGGCCAGAGCATTCGCCTAANNNNNNNN /iBiodT/TTTTTTTTTTTTTTVN
RT_#03	/5Phos/AGGCCAGAGCATTCGGTCGANNNNNNNN /iBiodT/TTTTTTTTTTTTTTVN
RT_#04	/5Phos/AGGCCAGAGCATTCGTGTGANNNNNNNN /iBiodT/TTTTTTTTTTTTTTVN
MEB_dU1_YW	/5Phos/AGGCCAGAGCATTCGAATGGNNNNNNN/ideoxyU/AGATGTGTATAAGAGACAG
MEB_dU2_YW	/5Phos/AGGCCAGAGCATTCGTGAGANNNNNNN/ideoxyU/AGATGTGTATAAGAGACAG
MEB_dU3_YW	/5Phos/AGGCCAGAGCATTCGCCATANNNNNNN/ideoxyU/AGATGTGTATAAGAGACAG
MEB_dU4_YW	/5Phos/AGGCCAGAGCATTCGGGTGTNNNNNNN/ideoxyU/AGATGTGTATAAGAGACAG
MEB_dU5_YW	/5Phos/AGGCCAGAGCATTCGACGAANNNNNNN/ideoxyU/AGATGTGTATAAGAGACAG
MEB_dU6_YW	/5Phos/AGGCCAGAGCATTCGGGCAANNNNNNN/ideoxyU/AGATGTGTATAAGAGACAG
MEB_dU7_YW	/5Phos/AGGCCAGAGCATTCGTGCTTNNNNNNN/ideoxyU/AGATGTGTATAAGAGACAG
MEB_dU8_YW	/5Phos/AGGCCAGAGCATTCGCTCTCNNNNNNN/ideoxyU/AGATGTGTATAAGAGACAG
MEB_dU9_YW	/5Phos/AGGCCAGAGCATTCGTTGCGNNNNNNN/ideoxyU/AGATGTGTATAAGAGACAG
MEB_dU10_YW	/5Phos/AGGCCAGAGCATTCGGTAGGNNNNNNN/ideoxyU/AGATGTGTATAAGAGACAG
MEB_dU11_YW	/5Phos/AGGCCAGAGCATTCGAACCANNNNNNN/ideoxyU/AGATGTGTATAAGAGACAG
MEB_dU12_YW	/5Phos/AGGCCAGAGCATTCGCCGAANNNNNNN/ideoxyU/AGATGTGTATAAGAGACAG
MEA_LNA	TCGTCGGCAGCGTC AGATGTGTA+TA+AG+AG+AC+AG/3InvdT/
P5_#1	AATGATACGGCGACCACCGAGATCTACACTAGATCGCTCGTCGGCAGCGTCAGATGTGTAT
P5_#2	AATGATACGGCGACCACCGAGATCTACACCTCTCTATTCGTCGGCAGCGTCAGATGTGTAT
P5_#3	AATGATACGGCGACCACCGAGATCTACACTATCCTCTTCGTCGGCAGCGTCAGATGTGTAT
P5_#4	AATGATACGGCGACCACCGAGATCTACACAGAGTAGATCGTCGGCAGCGTCAGATGTGTAT
P5_#5	AATGATACGGCGACCACCGAGATCTACACGTAAGGAGTCGTCGGCAGCGTCAGATGTGTAT
P5_#6	AATGATACGGCGACCACCGAGATCTACACACTGCATATCGTCGGCAGCGTCAGATGTGTAT
P5_#7	AATGATACGGCGACCACCGAGATCTACACAAGGAGTATCGTCGGCAGCGTCAGATGTGTAT
P5_#8	AATGATACGGCGACCACCGAGATCTACACCTAAGCCTTCGTCGGCAGCGTCAGATGTGTAT
P7_#1	CAAGCAGAAGACGGCATACGAGATGATCTGGTGACTGGAGTTCAGACGTGTGCTCTTCCGATCT
P7_#2	CAAGCAGAAGACGGCATACGAGATTCAAGTGTGACTGGAGTTCAGACGTGTGCTCTTCCGATCT
P7_#3	CAAGCAGAAGACGGCATACGAGATCTGATCGTGACTGGAGTTCAGACGTGTGCTCTTCCGATCT
P7_#4	CAAGCAGAAGACGGCATACGAGATAAGCTAGTGACTGGAGTTCAGACGTGTGCTCTTCCGATCT
P7_#5	CAAGCAGAAGACGGCATACGAGATGTAGCCGTGACTGGAGTTCAGACGTGTGCTCTTCCGATCT
P7_#6	CAAGCAGAAGACGGCATACGAGATTACAAGGTGACTGGAGTTCAGACGTGTGCTCTTCCGATCT
P7_#7	CAAGCAGAAGACGGCATACGAGATTTGACTGTGACTGGAGTTCAGACGTGTGCTCTTCCGATCT
P7_#8	CAAGCAGAAGACGGCATACGAGATGGAACTGTGACTGGAGTTCAGACGTGTGCTCTTCCGATCT
BC1_#01	/5Phos/GTGCGAACTCAGACCAACGTGATATCCACGTGCTTGAG
BC1_#02	/5Phos/GTGCGAACTCAGACCAAACATCGATCCACGTGCTTGAG
BC1_#03	/5Phos/GTGCGAACTCAGACCACCACTGTATCCACGTGCTTGAG
BC1_#04	/5Phos/GTGCGAACTCAGACCCATCAAGTATCCACGTGCTTGAG
BC1_#05	/5Phos/GTGCGAACTCAGACCCTGTAGCCATCCACGTGCTTGAG
BC1_#06	/5Phos/GTGCGAACTCAGACCAACCGAGAATCCACGTGCTTGAG
BC1_#07	/5Phos/GTGCGAACTCAGACCAAGGTACAATCCACGTGCTTGAG
BC1_#08	/5Phos/GTGCGAACTCAGACCACAGCAGAATCCACGTGCTTGAG
BC1_#09	/5Phos/GTGCGAACTCAGACCACCTCCAAATCCACGTGCTTGAG
BC1_#10	/5Phos/GTGCGAACTCAGACCACGCTCGAATCCACGTGCTTGAG
BC1_#11	/5Phos/GTGCGAACTCAGACCACTATGCAATCCACGTGCTTGAG
BC1_#12	/5Phos/GTGCGAACTCAGACCAGAGTCAAATCCACGTGCTTGAG
BC1_#13	/5Phos/GTGCGAACTCAGACCAGATCGCAATCCACGTGCTTGAG
BC1_#14	/5Phos/GTGCGAACTCAGACCCAATGGAAATCCACGTGCTTGAG
BC1_#15	/5Phos/GTGCGAACTCAGACCCAGCGTTAATCCACGTGCTTGAG
BC1_#16	/5Phos/GTGCGAACTCAGACCCATACCAAATCCACGTGCTTGAG
BC1_#17	/5Phos/GTGCGAACTCAGACCCCAGTTCAATCCACGTGCTTGAG
BC1_#18	/5Phos/GTGCGAACTCAGACCCGAACTTAATCCACGTGCTTGAG
BC1_#19	/5Phos/GTGCGAACTCAGACCCGACTGGAATCCACGTGCTTGAG
BC1_#20	/5Phos/GTGCGAACTCAGACCCTCAATGAATCCACGTGCTTGAG
BC1_#21	/5Phos/GTGCGAACTCAGACCCTGAGCCAATCCACGTGCTTGAG
BC1_#22	/5Phos/GTGCGAACTCAGACCGAATCTGAATCCACGTGCTTGAG
BC1_#23	/5Phos/GTGCGAACTCAGACCGAGCTGAAATCCACGTGCTTGAG
BC1_#24	/5Phos/GTGCGAACTCAGACCGATAGACAATCCACGTGCTTGAG
BC1_#25	/5Phos/GTGCGAACTCAGACCGCTAACGAATCCACGTGCTTGAG
BC1_#26	/5Phos/GTGCGAACTCAGACCGCTCGGTAATCCACGTGCTTGAG
BC1_#27	/5Phos/GTGCGAACTCAGACCGGAGAACAATCCACGTGCTTGAG
BC1_#28	/5Phos/GTGCGAACTCAGACCGGTGCGAAATCCACGTGCTTGAG
BC1_#29	/5Phos/GTGCGAACTCAGACCGTACGCAAATCCACGTGCTTGAG
BC1_#30	/5Phos/GTGCGAACTCAGACCGTCGTAGAATCCACGTGCTTGAG
BC1_#31	/5Phos/GTGCGAACTCAGACCGTGTTCTAATCCACGTGCTTGAG
BC1_#32	/5Phos/GTGCGAACTCAGACCTCTTCACAATCCACGTGCTTGAG
BC1_#33	/5Phos/GTGCGAACTCAGACCTGGAACAAATCCACGTGCTTGAG
BC1_#34	/5Phos/GTGCGAACTCAGACCTGGCTTCAATCCACGTGCTTGAG
BC1_#35	/5Phos/GTGCGAACTCAGACCTGGTGGTAATCCACGTGCTTGAG
BC1_#36	/5Phos/GTGCGAACTCAGACCTTCACGCAATCCACGTGCTTGAG
BC1_#37	/5Phos/GTGCGAACTCAGACCAACTCACCATCCACGTGCTTGAG
BC1_#38	/5Phos/GTGCGAACTCAGACCAAGAGATCATCCACGTGCTTGAG
BC1_#39	/5Phos/GTGCGAACTCAGACCAAGGACACATCCACGTGCTTGAG
BC1_#40	/5Phos/GTGCGAACTCAGACCAATCCGTCATCCACGTGCTTGAG
BC1_#41	/5Phos/GTGCGAACTCAGACCACACGACCATCCACGTGCTTGAG
BC1_#42	/5Phos/GTGCGAACTCAGACCAGCCATGCATCCACGTGCTTGAG
BC1_#43	/5Phos/GTGCGAACTCAGACCATCATTCCATCCACGTGCTTGAG
BC1_#44	/5Phos/GTGCGAACTCAGACCCACCTTACATCCACGTGCTTGAG
BC1_#45	/5Phos/GTGCGAACTCAGACCCCTAATCCATCCACGTGCTTGAG
BC1_#46	/5Phos/GTGCGAACTCAGACCCCTCTATCATCCACGTGCTTGAG
BC1_#47	/5Phos/GTGCGAACTCAGACCGAACAGGCATCCACGTGCTTGAG
BC1_#48	/5Phos/GTGCGAACTCAGACCGATGAATCATCCACGTGCTTGAG
BC2_#01	/5Phos/CATCGGCGTACGACTAACGTGATGGATTCGAGGAGCGT
BC2_#02	/5Phos/CATCGGCGTACGACTAAACATCGGGATTCGAGGAGCGT
BC2_#03	/5Phos/CATCGGCGTACGACTACCACTGTGGATTCGAGGAGCGT
BC2_#04	/5Phos/CATCGGCGTACGACTCATCAAGTGGATTCGAGGAGCGT
BC2_#05	/5Phos/CATCGGCGTACGACTCTGTAGCCGGATTCGAGGAGCGT
BC2_#06	/5Phos/CATCGGCGTACGACTAACCGAGAGGATTCGAGGAGCGT
BC2_#07	/5Phos/CATCGGCGTACGACTAAGGTACAGGATTCGAGGAGCGT
BC2_#08	/5Phos/CATCGGCGTACGACTACAGCAGAGGATTCGAGGAGCGT
BC2_#09	/5Phos/CATCGGCGTACGACTACCTCCAAGGATTCGAGGAGCGT
BC2_#10	/5Phos/CATCGGCGTACGACTACGCTCGAGGATTCGAGGAGCGT
BC2_#11	/5Phos/CATCGGCGTACGACTACTATGCAGGATTCGAGGAGCGT
BC2_#12	/5Phos/CATCGGCGTACGACTAGAGTCAAGGATTCGAGGAGCGT
BC2_#13	/5Phos/CATCGGCGTACGACTAGATCGCAGGATTCGAGGAGCGT
BC2_#14	/5Phos/CATCGGCGTACGACTCAATGGAAGGATTCGAGGAGCGT
BC2_#15	/5Phos/CATCGGCGTACGACTCAGCGTTAGGATTCGAGGAGCGT
BC2_#16	/5Phos/CATCGGCGTACGACTCATACCAAGGATTCGAGGAGCGT
BC2_#17	/5Phos/CATCGGCGTACGACTCCAGTTCAGGATTCGAGGAGCGT
BC2_#18	/5Phos/CATCGGCGTACGACTCGAACTTAGGATTCGAGGAGCGT
BC2_#19	/5Phos/CATCGGCGTACGACTCGACTGGAGGATTCGAGGAGCGT
BC2_#20	/5Phos/CATCGGCGTACGACTCTCAATGAGGATTCGAGGAGCGT
BC2_#21	/5Phos/CATCGGCGTACGACTCTGAGCCAGGATTCGAGGAGCGT
BC2_#22	/5Phos/CATCGGCGTACGACTGAATCTGAGGATTCGAGGAGCGT
BC2_#23	/5Phos/CATCGGCGTACGACTGAGCTGAAGGATTCGAGGAGCGT
BC2_#24	/5Phos/CATCGGCGTACGACTGATAGACAGGATTCGAGGAGCGT
BC2_#25	/5Phos/CATCGGCGTACGACTGCTAACGAGGATTCGAGGAGCGT
BC2_#26	/5Phos/CATCGGCGTACGACTGCTCGGTAGGATTCGAGGAGCGT
BC2_#27	/5Phos/CATCGGCGTACGACTGGAGAACAGGATTCGAGGAGCGT
BC2_#28	/5Phos/CATCGGCGTACGACTGGTGCGAAGGATTCGAGGAGCGT
BC2_#29	/5Phos/CATCGGCGTACGACTGTACGCAAGGATTCGAGGAGCGT
BC2_#30	/5Phos/CATCGGCGTACGACTGTCGTAGAGGATTCGAGGAGCGT
BC2_#31	/5Phos/CATCGGCGTACGACTGTGTTCTAGGATTCGAGGAGCGT
BC2_#32	/5Phos/CATCGGCGTACGACTTCTTCACAGGATTCGAGGAGCGT
BC2_#33	/5Phos/CATCGGCGTACGACTTGGAACAAGGATTCGAGGAGCGT
BC2_#34	/5Phos/CATCGGCGTACGACTTGGCTTCAGGATTCGAGGAGCGT
BC2_#35	/5Phos/CATCGGCGTACGACTTGGTGGTAGGATTCGAGGAGCGT
BC2_#36	/5Phos/CATCGGCGTACGACTTTCACGCAGGATTCGAGGAGCGT
BC2_#37	/5Phos/CATCGGCGTACGACTAACTCACCGGATTCGAGGAGCGT
BC2_#38	/5Phos/CATCGGCGTACGACTAAGAGATCGGATTCGAGGAGCGT
BC2_#39	/5Phos/CATCGGCGTACGACTAAGGACACGGATTCGAGGAGCGT
BC2_#40	/5Phos/CATCGGCGTACGACTAATCCGTCGGATTCGAGGAGCGT
BC2_#41	/5Phos/CATCGGCGTACGACTACACGACCGGATTCGAGGAGCGT
BC2_#42	/5Phos/CATCGGCGTACGACTAGCCATGCGGATTCGAGGAGCGT
BC2_#43	/5Phos/CATCGGCGTACGACTATCATTCCGGATTCGAGGAGCGT
BC2_#44	/5Phos/CATCGGCGTACGACTCACCTTACGGATTCGAGGAGCGT
BC2_#45	/5Phos/CATCGGCGTACGACTCCTAATCCGGATTCGAGGAGCGT
BC2_#46	/5Phos/CATCGGCGTACGACTCCTCTATCGGATTCGAGGAGCGT
BC2_#47	/5Phos/CATCGGCGTACGACTGAACAGGCGGATTCGAGGAGCGT
BC2_#48	/5Phos/CATCGGCGTACGACTGATGAATCGGATTCGAGGAGCGT
BC3_#01	CAGACGTGTGCTCTTCCGATCTAACGTGATGTGGCCGATGTTTCG
BC3_#02	CAGACGTGTGCTCTTCCGATCTAAACATCGGTGGCCGATGTTTCG
BC3_#03	CAGACGTGTGCTCTTCCGATCTACCACTGTGTGGCCGATGTTTCG
BC3_#04	CAGACGTGTGCTCTTCCGATCTCATCAAGTGTGGCCGATGTTTCG
BC3_#05	CAGACGTGTGCTCTTCCGATCTCTGTAGCCGTGGCCGATGTTTCG
BC3_#06	CAGACGTGTGCTCTTCCGATCTAACCGAGAGTGGCCGATGTTTCG
BC3_#07	CAGACGTGTGCTCTTCCGATCTAAGGTACAGTGGCCGATGTTTCG
BC3_#08	CAGACGTGTGCTCTTCCGATCTACAGCAGAGTGGCCGATGTTTCG
BC3_#09	CAGACGTGTGCTCTTCCGATCTACCTCCAAGTGGCCGATGTTTCG
BC3_#10	CAGACGTGTGCTCTTCCGATCTACGCTCGAGTGGCCGATGTTTCG
BC3_#11	CAGACGTGTGCTCTTCCGATCTACTATGCAGTGGCCGATGTTTCG
BC3_#12	CAGACGTGTGCTCTTCCGATCTAGAGTCAAGTGGCCGATGTTTCG
BC3_#13	CAGACGTGTGCTCTTCCGATCTAGATCGCAGTGGCCGATGTTTCG
BC3_#14	CAGACGTGTGCTCTTCCGATCTCAATGGAAGTGGCCGATGTTTCG
BC3_#15	CAGACGTGTGCTCTTCCGATCTCAGCGTTAGTGGCCGATGTTTCG
BC3_#16	CAGACGTGTGCTCTTCCGATCTCATACCAAGTGGCCGATGTTTCG
BC3_#17	CAGACGTGTGCTCTTCCGATCTCCAGTTCAGTGGCCGATGTTTCG
BC3_#18	CAGACGTGTGCTCTTCCGATCTCGAACTTAGTGGCCGATGTTTCG
BC3_#19	CAGACGTGTGCTCTTCCGATCTCGACTGGAGTGGCCGATGTTTCG
BC3_#20	CAGACGTGTGCTCTTCCGATCTCTCAATGAGTGGCCGATGTTTCG
BC3_#21	CAGACGTGTGCTCTTCCGATCTCTGAGCCAGTGGCCGATGTTTCG
BC3_#22	CAGACGTGTGCTCTTCCGATCTGAATCTGAGTGGCCGATGTTTCG
BC3_#23	CAGACGTGTGCTCTTCCGATCTGAGCTGAAGTGGCCGATGTTTCG
BC3_#24	CAGACGTGTGCTCTTCCGATCTGATAGACAGTGGCCGATGTTTCG
BC3_#25	CAGACGTGTGCTCTTCCGATCTGCTAACGAGTGGCCGATGTTTCG
BC3_#26	CAGACGTGTGCTCTTCCGATCTGCTCGGTAGTGGCCGATGTTTCG
BC3_#27	CAGACGTGTGCTCTTCCGATCTGGAGAACAGTGGCCGATGTTTCG
BC3_#28	CAGACGTGTGCTCTTCCGATCTGGTGCGAAGTGGCCGATGTTTCG
BC3_#29	CAGACGTGTGCTCTTCCGATCTGTACGCAAGTGGCCGATGTTTCG
BC3_#30	CAGACGTGTGCTCTTCCGATCTGTCGTAGAGTGGCCGATGTTTCG
BC3_#31	CAGACGTGTGCTCTTCCGATCTGTGTTCTAGTGGCCGATGTTTCG
BC3_#32	CAGACGTGTGCTCTTCCGATCTTCTTCACAGTGGCCGATGTTTCG
BC3_#33	CAGACGTGTGCTCTTCCGATCTTGGAACAAGTGGCCGATGTTTCG
BC3_#34	CAGACGTGTGCTCTTCCGATCTTGGCTTCAGTGGCCGATGTTTCG
BC3_#35	CAGACGTGTGCTCTTCCGATCTTGGTGGTAGTGGCCGATGTTTCG
BC3_#36	CAGACGTGTGCTCTTCCGATCTTTCACGCAGTGGCCGATGTTTCG
BC3_#37	CAGACGTGTGCTCTTCCGATCTAACTCACCGTGGCCGATGTTTCG
BC3_#38	CAGACGTGTGCTCTTCCGATCTAAGAGATCGTGGCCGATGTTTCG
BC3_#39	CAGACGTGTGCTCTTCCGATCTAAGGACACGTGGCCGATGTTTCG
BC3_#40	CAGACGTGTGCTCTTCCGATCTAATCCGTCGTGGCCGATGTTTCG
BC3_#41	CAGACGTGTGCTCTTCCGATCTACACGACCGTGGCCGATGTTTCG
BC3_#42	CAGACGTGTGCTCTTCCGATCTAGCCATGCGTGGCCGATGTTTCG
BC3_#43	CAGACGTGTGCTCTTCCGATCTATCATTCCGTGGCCGATGTTTCG
BC3_#44	CAGACGTGTGCTCTTCCGATCTCACCTTACGTGGCCGATGTTTCG
BC3_#45	CAGACGTGTGCTCTTCCGATCTCCTAATCCGTGGCCGATGTTTCG
BC3_#46	CAGACGTGTGCTCTTCCGATCTCCTCTATCGTGGCCGATGTTTCG
BC3_#47	CAGACGTGTGCTCTTCCGATCTGAACAGGCGTGGCCGATGTTTCG
BC3_#48	CAGACGTGTGCTCTTCCGATCTGATGAATCGTGGCCGATGTTTCG

## Sheet: reagents
Product Name	Supplier	Catlog number
Essential8 medium	ThermoFisher Scientific	A1517001
Geltrex	ThermoFisher Scientific	A1413202
IMDM	ThermoFisher Scientific	12440053
F-12 Nutrient Mix	ThermoFisher Scientific	11765054
Chemically Defined Lipids	ThermoFisher Scientific	11905-031
Transferrin	Merck	616395
Monothioglycerol	Merck	M2172
Insulin	Merck	9011
PI-103	Tocris Bio-Techne	2930
Activin-A	Cambridge Stem Cell Institute	-
CHIR99021	Cambridge Stem Cell Institute	-
FGF2	Cambridge Stem Cell Institute	-
BMP4	R&D Systems	314-BP
Heparin	Merck	375095
LDN193189	Axon Medchem	1509
M2 medium	Sigma-Aldrich	M7167
KSOM medium	Millipore	MR-121
mineral oil	Millipore	ES-005-C
Acidic Tyrode’s solution	Sigma-Aldrich	MR-004-D
T7 Express lysY/I q Competent E. coli	NEB	C3013I
chitin slurry	NEB	S6651S
Ambicon Ultra-4 Centrifugal Filter Units 30k	Merck	UFC803008
PBS without calcium or magnesium	Sigma-Aldrich	D8537
TrypLE Express	ThermoFisher Scientific	12604-013
Nextgen Rnase Inhibitor	Biosearchtech	30281-2
Protector Rnase Inhibitor	Merk	3335402001
20 U/μL SuperaseIn RNase Inhibitor	ThermoFisher Scientific	AM2696
Maxima H Minus Reverse Transcriptase	ThermoFisher Scientific	EP0753
T4 DNA Ligase	NEB	M0202L
Triton-X100	Sigma-Aldrich	T9284
Tween 20	ThermoFisher Scientific	P1379
5% Digitonin	EMD Millipore	300410
SDS, 10% Solution, RNase-free	ThermoFisher Scientific	AM9822
Nuclease-Free Water	ThermoFisher Scientific	AM9932
PBS Rnase-Free	ThermoFisher Scientific	AM9624
Tris–HCl, 1 M, pH 8.0	Invitrogen	15568025
HEPES	Sigma-Aldrich	H3375
5 M Sodium Chloride Rnase-free	ThermoFisher Scientific	AM9760G
1 M KCl Rnase-free	Sigma-Aldrich	60142-100ML-F
1 M CaCl2 Rnase-free	Sigma-Aldrich	21115-100ML
1 M MgCl2 Rnase-free	ThermoFisher Scientific	AM9530G
0.1 M MnCl2 solution	Sigma-Aldrich	M1787-10x1ML
EDTA (0.5 M), pH 8.0, RNase-free	ThermoFisher Scientific	AM9260G
Dithiothreitol (DTT)	ThermoFisher Scientific	15508013
glycine	Sigma-Aldrich	50046
7.5% BSA	ThermoFisher Scientific	15260037
glycerol	Sigma-Aldrich	glycerol
DMSO	Sigma-Aldrich	D4540
100 mM dNTP Set	ThermoFisher Scientific	10297-018
PEG 6000	Sigma-Aldrich	81253-250G
Ficoll PM-400	Sigma-Aldrich	F5415-50ML
16% (w/v) Formaldehyde	ThermoFisher Scientific	28906
Spermidine	Sigma-Aldrich	S2501
Concanavalin-coated magnetic beads	Bangs Laboratories	BP531
Dynabeads MyOne Streptavidin C1 beads	ThermoFisher Scientific	65001
Agencourt AMPure XP	Beckman Coulter	A63881
Roche Complete Protease Inhibitor EDTA-Free tablets	Sigma-Aldrich	5056489001
Proteinase K	ThermoFisher Scientific	EO0492
2x Kapa HiFi HotStart Master Mix	Kapa Biosystems	KK2602
NEBNext High-Fidelity 2 × PCR Master Mix	NEB	M0541L
NEBNext Q5U Master Mix	NEB	M0597L
DNA LoBind Tubes, 1.5 mL	Eppendorf	EP0030108051
Protein LoBind Tubes, 1.5 mL	Eppendorf	EP0030108442
Twin.tec PCR plate 96 LoBind	Eppendorf	30129504
PCR tube 0.2mL 8-strip Non-Flex Ind with cap	Starlab	I1402-3700
ef780-conjugated Fixable Viability Dye	ThermoFisher Scientific	65-0865-14
BUV395-conjugated anti-CD24 antibody (clone ML5)	BD Biosciences	566221
APC-conjugated anti-CD117 antibody	Fisher Scientific	CD11705
PE-conjugated anti-CXCR4 antibody	R&D Systems	FAB170B
H3K4me3 antibody	abcam	ab8580
H3K9me3 antibody	abcam	ab8898
H3K27ac antibody	abcam	ab4729
H3K4me1 antibody	abcam	ab8895
H3K27me3 antibody	CST	9733S
H3K36me3 antibody	abcam	ab9050
normal rabbit IgG	R&D Systems	AB-105-C
