# Supplementary material for: Combinatorial profiling of multiple histone modifications and transcriptome in single cells using scMTR-seq
Source: Sci Adv. 2025 Aug 6;11(32):eadu3308. doi: 10.1126/sciadv.adu3308 (PMC12327464; doi:10.1126/sciadv.adu3308)
Supplement: Supplementary file 2 — Tables S1 to S5 [file sciadv.adu3308_tables_s1_to_s5.zip › adu3308_table_s2.xls]

## Sheet: H9.Endoderm.differentiation
new.cellid	sub.lib	timepoints	celltype	H3K27ac.allreads	H3K27me3.allreads	H3K36me3.allreads	H3K4me1.allreads	H3K4me3.allreads	RNA.allreads	rbIgG.allreads	H3K27ac.mappedreads	H3K27me3.mappedreads	H3K36me3.mappedreads	H3K4me1.mappedreads	H3K4me3.mappedreads	RNA.mappedreads	rbIgG.mappedreads	nCount_RNA	nFeature_RNA	percent.mt	nCount_H3K27me3	nCount_H3K27ac	nCount_H3K4me1	nCount_H3K4me3	nCount_H3K36me3	nCount_IgG
01:01:01:S5	S5	Day3	DE	5860	2375	6418	6116	4370	8923	693	4668	1901	5150	5014	3264	6602	442	3962	1075	0.277638	303	871	843	525	835	75
01:01:03:S5	S5	Day2	DE	49724	9492	19898	27723	17143	27225	2647	41765	7844	16439	23514	13879	20724	1982	13182	2631	0.151722	1102	4808	3329	1804	2420	279
01:01:09:S4	S4	Day0	H9	38332	9946	23637	31189	16716	20873	2247	31283	7860	18931	25663	13341	16779	1714	12246	2931	0.106157	834	3133	2790	1413	2070	206
01:01:10:S8	S8	Day1	APS	8604	3606	7255	7846	5134	10638	908	6872	2736	5983	6511	4034	8540	596	6072	1954	0.0823452	364	977	925	555	762	78
01:01:11:S5	S5	Day1	APS	38018	8879	20351	22870	14559	59472	2134	31758	7249	17054	19145	11660	42507	1738	27736	4429	0.421834	948	3865	2817	1538	2398	234
01:01:12:S8	S8	Day1	APS	15639	6675	15543	17016	10699	10732	1361	12646	5342	12508	14084	8444	7861	1066	5717	1974	0.262375	634	1736	1887	1009	1581	147
01:01:14:S3	S3	Day1	APS	11652	4683	11262	11538	7278	13566	1032	9588	3837	9102	9185	5698	10191	706	7295	1883	0.13708	447	1171	1205	701	1055	96
01:01:14:S7	S7	Day1	APS	6530	1726	4353	4936	3270	8618	581	5348	1384	3595	4026	2674	6820	412	4725	1550	0.0846561	272	992	817	475	702	67
01:01:16:S7	S7	Day1	APS	21547	4814	12458	16235	8823	8607	1383	18293	3877	10350	13768	7153	6156	1006	4238	1568	0.0707881	662	2905	2287	1208	1798	186
01:01:18:S5	S5	Day1	APS	8846	2195	5493	5301	3909	10304	722	7255	1738	4447	4222	3124	7025	442	4495	1309	0.400445	321	1236	867	546	820	74
01:01:18:S6	S6	Day0	H9	7985	1933	5043	6015	2988	6196	552	6449	1446	3965	4949	2360	4270	338	3053	1120	0.262037	317	1183	1014	540	799	71
01:01:32:S5	S5	Day0	H9	14279	4392	9988	11056	7222	28092	1267	11590	3483	8223	9048	5803	21168	924	14419	2882	0.00693529	552	1810	1526	866	1313	134
01:01:35:S2	S2	Day1	APS	11733	4288	10043	11212	6928	15307	1019	9557	3366	7928	9187	5281	12085	785	9006	2232	0.199867	520	1375	1330	713	1135	105
01:01:35:S3	S3	Day3	DE	9720	4288	11124	9816	5846	14723	837	7850	3486	9113	8031	4409	11913	631	8128	1863	0.086122	439	1061	1111	555	1087	83
01:01:36:S5	S5	Day1	APS	7925	2235	5341	5711	3928	11472	623	6598	1813	4321	4645	3155	8047	413	5135	1410	0.740019	279	1046	770	453	722	65
01:01:42:S5	S5	Day1	APS	24579	4962	13738	17970	8871	25455	1299	20433	3826	11063	14877	7163	19293	920	12623	2509	0.38818	618	2527	2132	1052	1664	174
01:01:43:S8	S8	Day2	DE	23542	5721	13792	16614	10102	9404	1429	19569	4747	11272	13984	8069	6682	1114	4713	1689	0.233397	655	2481	2060	1069	1551	170
01:01:44:S6	S6	Day3	DE	7604	3630	8697	8640	5444	10558	811	6155	2946	7037	6809	4368	7633	649	4475	1339	0.290503	410	1043	1109	630	1078	87
01:02:01:S6	S6	Day2	DE	38030	8670	23131	22157	15376	24972	2716	32109	6991	19044	18410	12053	16625	2003	10787	3073	0.203949	1276	5250	3585	2046	3319	348
01:02:02:S5	S5	Day2	DE	10703	2900	8165	7327	5195	12499	818	9092	2462	6851	6018	4196	8903	579	5782	1455	0.363196	355	1378	1054	626	1039	92
01:02:02:S7	S7	Day0	H9	7676	1761	5304	6402	3397	4908	635	6492	1243	4309	5355	2713	2946	443	2021	872	0.494805	313	1224	1079	525	854	84
01:02:04:S7	S7	Day3	DE	4264	1568	4500	4536	2922	5082	707	3190	1066	3386	3400	2201	3382	372	2202	887	0.408719	347	1031	1047	570	873	86
01:02:06:S7	S7	Day1	APS	7355	1943	5477	5777	3866	15061	879	5916	1414	4330	4656	2963	11573	497	8003	2444	0.124953	356	1310	1145	624	964	91
01:02:08:S4	S4	Day2	DE	22673	9019	24476	20715	15649	11443	1881	18663	7059	20033	17293	12500	9145	1350	6209	1679	0.048317	794	2203	2161	1399	2150	154
01:02:08:S8	S8	Day1	APS	53082	12748	33940	45342	25641	41345	3875	43856	10061	27270	38141	20598	32294	3079	24065	4552	0.132973	1497	5615	5344	2756	4048	410
01:02:09:S3	S3	Day2	DE	45053	9862	23955	28434	18633	31019	2840	37123	7878	19409	23707	14846	23616	2075	15928	3378	0.1444	1029	4335	3152	1812	2586	271
01:02:09:S7	S7	Day1	APS	39163	12437	30797	34700	22725	51192	3998	32046	9797	24706	28670	18380	40283	2800	28384	4838	0.190248	1699	5645	5332	3035	4356	505
01:02:10:S6	S6	Day3	DE	12293	5048	15737	13082	8143	10820	1101	10154	4078	13026	10820	6262	8533	691	5603	1629	0	719	1907	1991	1103	2061	145
01:02:11:S5	S5	Day1	APS	37736	9915	21433	29295	19046	49411	3145	31439	8212	17519	25039	15637	36737	2362	24629	4105	0.16647	1169	4131	3624	2054	2746	290
01:02:19:S6	S6	Day3	DE	6166	2914	7480	6461	4215	9499	717	4926	2265	6120	5326	3295	6628	501	4339	1332	0.184374	387	1032	1108	618	1081	90
01:02:20:S8	S8	Day3	DE	6567	2127	5052	5997	3253	7413	541	5489	1701	3994	5010	2413	5614	376	3771	1369	0.132591	313	976	989	498	807	72
01:02:23:S5	S5	Day2	DE	12918	2921	8462	9151	5376	9375	1058	11019	2129	6936	7744	4224	6496	733	3949	1062	0.126614	358	1491	1241	631	1023	102
01:02:26:S7	S7	Day1	APS	5682	1904	4623	5159	3451	14201	627	4657	1461	3657	4135	2701	11290	371	8025	2357	0.186916	325	1082	967	556	849	92
01:02:27:S6	S6	Day1	APS	47713	10368	32767	38577	16187	15381	2793	39962	8351	27364	32558	13216	8380	2060	5727	1551	0.803213	1427	5894	5039	2110	4149	333
01:02:28:S7	S7	Day1	APS	23560	5590	15375	18297	9353	26111	1659	19404	4488	12029	15109	7344	19356	1180	13676	3308	0.204738	912	3178	2804	1397	2225	221
01:02:36:S4	S4	Day2	DE	12240	2938	7858	8373	4798	7103	1118	10111	2440	6267	6927	3812	5186	535	3479	1176	0.344927	307	1124	778	412	730	60
01:02:37:S7	S7	Day3	DE	8766	3912	11754	10374	6910	12602	1219	6931	2809	9230	8439	5215	9620	680	6218	1860	0.176906	581	1695	1884	1028	1756	165
01:02:40:S8	S8	Day1	APS	8450	2516	6291	6342	4026	5812	607	7012	1956	5231	5278	3358	3964	446	2827	1082	0.10612	309	1072	870	463	783	80
01:02:45:S5	S5	Day0	H9	12318	4393	11787	13162	6847	12361	974	9806	3598	9675	11095	5457	8683	636	5896	1573	0.0848033	493	1606	1695	769	1401	107
01:02:45:S6	S6	Day3	DE	4295	1866	4929	4717	3142	9238	509	3457	1436	3878	3845	2361	6130	318	4121	1374	0.0970638	358	1064	1050	588	994	84
01:02:47:S8	S8	Day1	APS	8367	1922	6128	7213	4530	10064	775	7007	1493	4943	5795	3600	7858	493	5656	1890	0.318246	250	991	864	501	740	69
01:02:48:S4	S4	Day1	APS	12171	1813	11034	9049	3411	19955	811	10344	1550	9078	7619	2723	16068	654	11386	2710	0.0439136	238	1280	1035	438	1064	88
01:02:48:S6	S6	Day0	H9	27374	5315	13309	18692	9328	12243	1696	22899	4233	10953	15637	7465	9203	1090	6488	2032	0.0462392	765	3643	2939	1376	2178	202
01:03:02:S2	S2	Day2	DE	5359	2184	5191	5011	3738	13824	814	4491	1820	4217	4218	2945	10109	611	6904	1903	0.420046	269	745	667	474	668	79
01:03:02:S4	S4	Day0	H9	19814	3875	9647	13831	7803	20017	1348	16869	3226	8142	11621	6567	15445	1140	11429	2721	0.0174993	373	1920	1450	782	1070	122
01:03:05:S6	S6	Day0	H9	13308	5749	13868	14381	9001	35217	1309	11038	4542	11299	11861	7171	27534	1000	19828	4150	0.126084	794	2114	2306	1280	1958	177
01:03:08:S5	S5	Day2	DE	44806	9129	29404	33073	17016	27858	2827	37416	7341	24189	27518	13392	21447	2082	13001	2707	0.31536	1096	4606	3768	1815	3240	279
01:03:09:S5	S5	Day2	DE	16589	4087	13230	12984	8440	10885	1324	13563	3020	10755	10430	6457	7840	754	4782	1341	0.230029	542	1989	1717	992	1634	141
01:03:10:S8	S8	Day0	H9	134169	26699	73466	73024	51444	146097	8546	111934	22086	60015	61330	41676	120834	6527	87251	8623	0.0217763	2912	13041	8897	5232	8064	831
01:03:11:S5	S5	Day3	DE	11411	4305	9220	9387	6112	19512	977	9735	3464	7474	7800	4759	14191	715	9645	2111	0.0933126	471	1414	1230	710	1114	101
01:03:13:S4	S4	Day0	H9	37596	9739	31569	35304	17171	22678	2822	30894	7880	25868	29263	13591	17276	2219	12931	2938	0.131467	970	3365	3365	1601	2799	248
01:03:16:S6	S6	Day2	DE	28527	8098	27294	25963	15710	17039	2259	22986	6290	21951	21268	12074	12300	1546	7944	2422	0.188822	1120	3872	3722	1979	3492	284
01:03:21:S4	S4	Day2	DE	9877	2848	8116	8005	4766	4047	649	7985	1961	6487	6340	3712	2554	444	1606	521	0.1868	337	1175	1036	505	957	72
01:03:22:S4	S4	Day1	APS	22755	6716	16436	19591	11582	30093	1443	18749	5585	13767	16316	8992	23115	1074	17141	3492	0.0875095	594	2139	1903	1048	1486	143
01:03:24:S4	S4	Day1	APS	20263	6301	16324	15768	11154	32424	1651	16874	5065	13377	12912	9122	24665	1249	17629	3723	0.164502	567	1899	1592	1023	1549	155
01:03:29:S8	S8	Day1	APS	10834	3872	8907	9109	6214	16394	748	8947	3238	7179	7543	5073	12802	510	9355	2649	0.0962052	523	1498	1377	803	1200	118
01:03:35:S5	S5	Day2	DE	11169	3040	7731	8435	4098	6557	838	9312	2522	6124	6966	3160	4284	501	2626	743	0.266565	383	1340	1216	563	980	83
01:03:35:S6	S6	Day3	DE	9401	5158	12718	12022	6834	15125	1201	7573	4082	10193	9929	5110	11017	786	7068	1954	0.0424448	737	1753	2111	1085	2030	156
01:03:38:S6	S6	Day0	H9	10889	3039	7609	8914	4889	11671	890	8991	2392	6085	7244	4002	8394	567	6059	1977	0.132035	432	1529	1328	712	1137	102
01:03:39:S4	S4	Day1	APS	72413	17491	57559	51057	30041	72093	4523	59789	14103	46658	42130	24014	56577	3646	40898	5660	0.222505	1600	6276	4778	2634	4833	397
01:03:41:S4	S4	Day1	APS	16004	2814	8712	10514	6278	16214	959	13425	2352	7313	8674	5118	12793	737	9204	2262	0.130378	284	1344	1036	512	788	78
01:03:41:S7	S7	Day3	DE	20600	5464	15158	16618	10013	22584	1628	17092	4283	12268	13833	7850	17336	996	11450	2971	0.139738	730	2536	2132	1193	1929	181
01:04:04:S3	S3	Day1	APS	54731	17538	47252	51006	22608	27025	4214	43651	13706	37994	41365	18001	22272	3342	16261	3247	0.116844	1538	5125	4948	2085	4382	375
01:04:08:S6	S6	Day1	APS	6773	1512	3697	4701	2761	14993	613	5448	1143	2948	3733	2161	11201	303	7943	2294	0.163666	241	1016	841	424	646	76
01:04:08:S8	S8	Day0	H9	17898	4025	10073	13338	6094	14487	1220	14851	3279	8064	11037	4822	11207	879	8234	2491	0.0121448	563	2133	1820	842	1370	154
01:04:09:S2	S2	Day2	DE	36393	6895	19942	23390	9877	20382	1777	29009	5394	15753	18837	7596	16121	1354	10585	2181	0.0755786	796	3899	2775	1212	2282	190
01:04:09:S7	S7	Day1	APS	20768	6287	13169	17716	9057	36815	1792	16921	4932	10370	14544	7200	28806	1176	20229	4079	0.0939246	873	3014	2564	1383	2049	199
01:04:10:S1	S1	Day0	H9	26889	4453	13699	14882	7268	16921	1530	21489	3377	10448	11921	5600	12324	1122	8676	2152	0.11526	376	2151	1420	668	1165	125
01:04:10:S5	S5	Day3	DE	19496	4873	13920	13709	6068	14699	1509	16340	3828	11059	11635	5060	9051	1070	5219	1107	0.364054	513	2051	1535	710	1509	151
01:04:11:S2	S2	Day2	DE	9442	2956	7045	6900	4034	6473	645	7647	2309	5563	5555	3166	5344	438	3317	1013	0	337	1102	900	441	863	64
01:04:15:S8	S8	Day1	APS	91947	26307	63505	59385	34869	66346	5113	75382	21082	52330	48974	27905	53240	3912	38450	5405	0.0676203	2458	8622	6739	3604	6317	512
01:04:19:S8	S8	Day3	DE	4072	1981	4477	4607	2644	7653	411	3329	1400	3540	3798	2058	5527	275	3554	1240	0.253236	275	706	755	374	644	66
01:04:20:S8	S8	Day3	DE	22707	7064	17974	16852	11819	36947	1645	18692	5666	14609	14217	9603	28781	1179	19135	4129	0.114973	842	2653	2325	1290	2071	194
01:04:27:S1	S1	Day1	APS	84700	24554	61236	69575	35583	193184	6326	67058	18764	47818	56293	27592	156303	4741	111385	8319	0.103246	2088	7328	6379	3135	5309	485
01:04:32:S8	S8	Day3	DE	4256	1740	4895	4315	2668	5668	700	3482	1227	3861	3402	2085	3837	452	2617	991	0.191058	284	896	873	477	793	93
01:04:35:S2	S2	Day2	DE	11484	2451	7566	8397	3844	9446	630	9518	1996	6159	7028	3071	7044	451	4467	1230	0	326	1284	1010	449	866	67
01:04:43:S5	S5	Day2	DE	22735	6815	17800	20856	10696	22588	1886	18766	5409	14537	17335	8708	17852	1363	11451	2440	0.157192	808	2576	2478	1282	2111	201
01:04:45:S5	S5	Day1	APS	26152	7780	26399	27237	12279	38246	2324	21618	6258	21696	22684	9924	30795	1694	20237	3146	0.10377	881	3010	3028	1412	2725	219
01:04:45:S7	S7	Day2	DE	24118	4833	15252	17070	7607	11118	1825	19697	3668	11813	14174	5994	8259	1284	5524	1738	0.0181028	698	3012	2443	1081	2059	223
01:05:03:S6	S6	Day0	H9	11045	2262	4672	6857	4134	10192	646	9179	1643	3708	5731	3162	7677	376	5399	1825	0.0370439	368	1625	1257	642	816	88
01:05:03:S7	S7	Day3	DE	16703	9324	20318	19085	11450	17995	1838	13515	7257	16021	15439	8827	13310	1172	8868	2391	0.169147	1149	2622	3023	1530	2768	221
01:05:04:S6	S6	Day0	H9	20565	4382	10379	15084	7986	15139	1417	16793	3361	8339	12373	6207	11129	994	7965	2237	0.125549	631	2666	2203	1096	1670	168
01:05:07:S5	S5	Day0	H9	56756	11092	28272	40240	20890	40130	3235	47081	8814	23545	33538	16968	31261	2449	21553	3635	0.0556767	1202	5627	4549	2180	3226	337
01:05:13:S7	S7	Day3	DE	13767	10310	24032	21750	13773	22542	2051	11020	8106	19313	17478	10731	17728	1444	11918	2709	0.159423	1268	2386	3268	1832	3214	254
01:05:28:S6	S6	Day0	H9	12609	3260	8072	10900	6081	10679	878	10181	2535	6585	8980	4748	8075	552	5754	1827	0.0868961	476	1802	1725	863	1288	98
01:05:35:S7	S7	Day1	APS	39828	11415	26259	36718	20046	31435	3107	32373	9032	21157	30894	15958	24394	2251	17312	3769	0.0577634	1638	5678	5527	2715	4057	402
01:05:36:S7	S7	Day3	DE	4660	2597	7168	5879	3853	6125	600	3768	2067	5937	4792	2874	4722	342	2912	1037	0.309066	404	978	1074	594	1077	83
01:05:37:S1	S1	Day2	DE	16312	7007	14574	15291	10330	18778	1507	12666	5309	11409	12085	7759	14953	1168	10428	2328	0.115075	580	1396	1415	816	1239	130
01:05:38:S6	S6	Day3	DE	4616	1723	4398	4778	2404	4151	355	3635	1331	3501	3856	1864	2795	213	1689	707	0.0592066	243	776	765	398	698	50
01:05:39:S5	S5	Day3	DE	53426	16574	42896	47542	26092	33876	3751	46080	13953	36680	41324	21648	25498	3010	16256	3103	0.0676673	1689	5597	5184	2562	4401	363
01:05:42:S5	S5	Day1	APS	20969	5836	13300	16734	11646	54717	1809	17423	4695	10752	14112	9500	42028	1245	27403	4163	0.116776	719	2480	2096	1224	1694	210
01:05:42:S6	S6	Day3	DE	22337	10683	24210	27319	14759	26215	2209	18232	8414	19663	22522	11502	19876	1546	13289	3029	0.0752502	1340	3241	3717	1790	3192	269
01:06:01:S7	S7	Day0	H9	87968	23019	67522	79956	40356	86394	6815	71212	18105	54332	66460	31806	67415	4827	47563	6519	0.0609718	2929	11077	10585	5170	8603	773
01:06:03:S7	S7	Day2	DE	10959	4146	13755	11174	7614	13973	1187	8866	3146	11121	8981	5634	9901	704	6455	2040	0.232378	602	1663	1818	1033	1870	160
01:06:04:S2	S2	Day2	DE	12441	3224	10544	8513	5450	7416	634	10131	2595	8355	6683	4292	5354	472	3360	886	0.119048	364	1366	1041	591	1099	72
01:06:07:S4	S4	Day1	APS	15322	3779	11005	11838	8077	15681	996	12704	3138	8936	9665	6847	11942	647	8426	2192	0.0949442	375	1465	1225	712	1062	89
01:06:08:S3	S3	Day2	DE	39872	14358	30535	27832	24510	49281	3458	33473	11808	24502	23067	19431	35028	2589	24506	4591	0.167306	1556	4526	3402	2400	3323	353
01:06:14:S5	S5	Day1	APS	79839	20717	60976	69869	38546	51343	6092	66305	16672	50233	58962	30537	37310	4602	24819	4213	0.326363	2247	8111	7625	3789	6141	576
01:06:15:S1	S1	Day3	DE	10471	3371	10372	10888	5666	8804	983	8230	2460	8041	8733	4157	5883	711	3964	1099	0.126135	272	992	970	460	838	72
01:06:15:S5	S5	Day2	DE	9575	3132	8401	9301	5382	16437	831	7977	2567	6953	7797	4370	12320	543	7369	1643	0.271407	374	1306	1209	644	1024	95
01:06:21:S2	S2	Day0	H9	14370	2783	9208	11301	5341	15368	887	11692	2047	7247	9143	3984	11698	676	8589	2138	0.0116428	386	1657	1407	646	1085	99
01:06:21:S8	S8	Day1	APS	53368	14156	37514	41786	25454	57789	3635	44336	11443	29945	34823	20135	46634	2694	34262	5517	0.11091	1605	5842	5203	2830	4199	409
01:06:28:S3	S3	Day2	DE	18740	2947	8220	10415	6308	11556	813	15398	2311	6387	8452	5037	8664	608	5806	1647	0.0344471	352	1826	1218	668	887	90
01:06:28:S8	S8	Day1	APS	38798	10792	25653	28298	20172	49446	3037	31905	8828	21194	23516	16483	39506	2325	28552	5321	0.112076	1261	4267	3604	2105	2982	310
01:06:48:S4	S4	Day2	DE	99010	20774	63229	66767	37417	39790	5032	81247	16724	51717	55489	29797	31149	3897	20704	3584	0.222179	1895	7941	6173	3147	5278	468
01:07:01:S7	S7	Day0	H9	13854	3621	10352	12508	6768	10507	1177	11499	2863	8444	10288	5456	8276	766	5824	1902	0.0171703	555	1943	1918	937	1439	150
01:07:06:S8	S8	Day1	APS	13603	4446	9233	11171	8202	20732	1377	11255	3574	7439	9266	6373	15897	932	11584	3225	0.224448	527	1624	1560	947	1218	142
01:07:15:S5	S5	Day0	H9	21079	3902	8651	15260	6192	16411	1223	18135	3163	7296	12962	4959	12220	822	8384	1957	0.274332	457	2152	1807	759	1201	119
01:07:23:S6	S6	Day0	H9	13897	2934	6026	10528	5996	9295	1044	11176	2327	4765	8713	4573	6652	688	4667	1623	0.107135	428	1789	1510	770	979	138
01:07:28:S5	S5	Day1	APS	12546	6410	16996	14375	10768	23009	1599	10228	5074	13898	11891	8849	15736	1123	10555	2443	0.511606	707	1766	2046	1136	1954	179
01:07:38:S1	S1	Day1	APS	22132	6489	17446	20277	10505	17190	1714	17765	5032	13579	16397	7739	12781	1215	9215	2203	0.358112	553	1863	1850	884	1526	142
01:07:45:S7	S7	Day2	DE	11103	2989	7875	9388	4680	6686	956	9166	2377	6366	7493	3473	4721	643	2945	1148	0.305603	410	1466	1351	640	1111	108
01:08:01:S7	S7	Day1	APS	87659	16867	47350	64397	34795	49864	4986	72284	13981	38338	53464	27956	40479	3899	29378	4832	0.105521	2318	10722	8685	4402	6449	642
01:08:02:S8	S8	Day2	DE	17854	5248	15155	15094	9479	16204	1421	15186	4364	12458	12637	7636	12452	1025	8105	2311	0.160395	601	1947	1813	972	1619	138
01:08:03:S7	S7	Day3	DE	22122	10119	23487	21235	15745	25822	2731	18114	7987	19194	17375	12434	17510	1918	12201	3104	0.221293	1297	3215	3185	2050	3060	317
01:08:10:S4	S4	Day2	DE	27043	7096	19678	19438	12643	16850	1686	21615	5765	15676	15925	9833	13315	1302	8682	2253	0.149735	636	2212	1801	993	1552	153
01:08:12:S2	S2	Day1	APS	21845	10480	29895	26095	16586	26585	1838	17531	8215	23809	21011	13186	20268	1264	14476	2924	0.0828958	1117	2655	3105	1779	3240	208
01:08:18:S7	S7	Day0	H9	66001	14915	43542	50640	27953	47385	4547	53654	11668	35095	41549	22091	36234	3220	25715	4913	0.0699981	2059	8462	7075	3739	5839	559
01:08:24:S8	S8	Day2	DE	7787	1568	4712	5235	2782	4163	483	6251	1261	3767	4398	2162	3138	305	2016	791	0.0992063	217	917	766	392	620	60
01:08:35:S6	S6	Day2	DE	9138	2299	6073	7075	3921	4976	866	7548	1783	4840	5694	3069	3697	576	2368	916	0	364	1405	1143	627	1020	98
01:08:40:S2	S2	Day1	APS	35104	7238	21316	28955	14242	46432	1966	28685	5839	17022	23827	11607	38513	1537	27683	4174	0.104757	858	3603	3178	1534	2323	218
01:08:46:S7	S7	Day1	APS	13380	3661	11881	12688	7261	12946	1183	10874	2873	9618	10374	5836	9496	841	6589	2009	0.303536	559	1921	1840	982	1597	130
01:08:48:S6	S6	Day3	DE	17073	7570	17912	17263	9803	18976	1157	14065	6008	14858	14303	7802	14625	803	9682	2446	0.0413138	917	2400	2427	1262	2217	161
01:09:04:S3	S3	Day2	DE	14651	2999	9534	9629	5605	11363	797	11863	2341	7421	7726	4271	9150	550	5643	1519	0.0177211	326	1318	1041	546	956	80
01:09:04:S5	S5	Day1	APS	8266	2247	6120	7834	3981	9695	936	6804	1733	4779	6439	2930	6575	587	4555	1287	0.175631	331	1141	1106	558	879	81
01:09:05:S7	S7	Day2	DE	6481	1651	5070	4746	2789	3248	574	5211	1172	4115	3777	2061	2572	402	1648	684	0.242718	246	1040	898	454	838	84
01:09:06:S5	S5	Day0	H9	18544	4092	13387	14340	7746	16908	1452	15264	3129	10830	12130	5985	12321	1047	8335	2023	0.25195	529	2099	1807	901	1568	164
01:09:10:S7	S7	Day0	H9	30077	6347	17470	21601	12471	46707	1863	24576	4966	13883	18071	10006	36151	1248	25148	4800	0.0755527	897	4069	3288	1747	2538	240
01:09:12:S8	S8	Day1	APS	27068	5982	16414	20381	14296	34288	1945	22302	4701	13500	16864	11517	28101	1500	20524	4267	0.0487234	751	2851	2569	1416	2034	204
01:09:18:S7	S7	Day3	DE	51711	15879	49412	41925	25462	13617	4100	43996	13307	41671	35638	20205	9567	3118	6490	1819	0.107858	2015	6661	5768	3095	5914	486
01:09:21:S6	S6	Day1	APS	12988	3559	8118	11202	7194	28175	1282	10785	2941	6437	9152	5581	22101	896	15950	3431	0.106583	571	2079	1855	1020	1367	160
01:09:21:S8	S8	Day3	DE	10027	4425	12255	12102	6837	9915	1127	8248	3104	9816	9926	5161	7069	626	4795	1653	0.229406	608	1712	1888	933	1612	121
01:09:34:S3	S3	Day2	DE	16495	3077	9222	10640	4673	8053	851	13594	2295	7339	8682	3517	6256	633	4065	1216	0.0246002	345	1539	1146	505	942	81
01:09:36:S6	S6	Day3	DE	6377	2891	8977	8169	4997	6879	981	5115	2131	7134	6406	3751	5000	631	3395	1152	0.11782	465	1205	1316	754	1362	129
01:09:43:S6	S6	Day0	H9	90238	16704	50129	62086	35637	51564	5421	74782	13423	40775	51949	28824	40093	4045	29352	5090	0.04429	2472	11446	9154	4772	6949	703
01:09:48:S8	S8	Day2	DE	11647	5493	15117	13213	9391	10737	1236	9649	4287	12186	10710	7449	8254	927	5428	1746	0.221076	617	1547	1678	1014	1654	133
01:10:01:S7	S7	Day3	DE	9122	5954	11493	10910	7188	13010	1120	7478	4760	9430	8980	5643	9654	733	6217	1810	0.225189	665	1334	1558	865	1465	117
01:10:03:S2	S2	Day1	APS	18549	7550	17430	20298	11794	23255	1660	15096	5934	13994	16544	9207	18213	1254	12717	2732	0.110089	796	2098	2395	1315	1905	179
01:10:09:S6	S6	Day2	DE	7317	2474	6628	6644	4405	4124	649	6052	1951	5307	5315	3499	2900	467	1836	713	0.490196	390	1200	1083	566	942	91
01:10:12:S6	S6	Day2	DE	36032	9181	19427	22676	16198	18024	2501	29797	7367	15780	18608	13029	13982	2077	9331	2647	0	1085	4425	3167	1846	2572	293
01:10:15:S5	S5	Day3	DE	22619	8609	21784	23249	13813	16051	2148	18428	6917	17564	19628	11221	11899	1633	7141	1677	0.0980255	787	2195	2315	1231	2032	174
01:10:15:S8	S8	Day3	DE	12743	7344	19568	18348	10278	8813	1488	10362	5792	15451	15524	7942	6308	1132	4272	1412	0	675	1441	1869	920	1720	147
01:10:30:S8	S8	Day0	H9	14160	3584	9500	11972	6765	9526	717	11571	3003	7641	9995	5483	7530	490	5472	1861	0.328947	369	1331	1246	660	972	84
01:10:34:S7	S7	Day0	H9	21098	4952	11624	18382	9367	17892	1440	17425	3983	9572	15365	7505	14173	1129	9873	2603	0	688	2762	2557	1201	1772	188
01:10:35:S6	S6	Day3	DE	8321	4385	11053	10522	6540	13307	791	6856	3437	9118	8657	5040	10280	551	6756	1765	0	540	1417	1626	891	1515	123
01:10:36:S3	S3	Day3	DE	5687	4476	7991	7328	4939	8666	503	4590	3583	6505	5987	3677	6131	328	4277	1193	0.327332	367	596	776	457	741	56
01:10:39:S2	S2	Day2	DE	16403	4095	9867	11420	7641	13338	966	13420	3294	7946	9317	6242	10520	729	6872	1798	0.203725	456	1699	1369	848	1129	104
01:11:04:S6	S6	Day2	DE	5499	1717	4810	5550	3142	7542	686	4346	1297	3743	4610	2402	5853	446	3599	1269	0.055571	285	950	952	469	786	75
01:11:05:S5	S5	Day3	DE	5871	2017	6738	6822	4143	10331	630	4759	1456	5395	5514	3161	7239	393	4267	1187	0.16405	248	858	942	509	806	73
01:11:06:S6	S6	Day2	DE	11428	3461	9225	9696	6421	7421	1039	9268	2756	7230	7761	4977	5169	734	3408	1191	0.352113	536	1826	1555	887	1404	145
01:11:11:S8	S8	Day3	DE	8727	3104	8319	8355	5235	13103	687	7067	2424	6861	6730	3969	10296	442	7068	2145	0.113186	421	1201	1224	644	1054	91
01:11:12:S6	S6	Day0	H9	10356	2035	6118	6500	3868	4928	488	8310	1622	4970	5248	3055	3899	309	2869	1057	0	360	1566	1209	626	1081	70
01:11:13:S6	S6	Day1	APS	46020	14127	35211	42748	25023	48416	3503	37981	11436	28886	35582	19985	36964	2690	26636	4556	0.146418	1870	6099	6015	3193	4813	429
01:11:14:S8	S8	Day2	DE	6765	3715	8549	6743	5570	7231	899	5650	2870	6846	5543	4425	5117	643	3721	1327	0.268745	438	1092	1089	718	1120	111
01:11:17:S8	S8	Day0	H9	17415	4032	9417	13465	7167	14341	1168	14390	3283	7948	11363	5909	11722	911	8595	2490	0.0116347	555	2092	1825	916	1417	165
01:11:20:S8	S8	Day0	H9	24964	6461	16867	20553	12032	44377	2270	20134	5133	13526	17123	9374	35646	1706	26082	5060	0.0498428	880	3012	2649	1424	2103	249
01:11:22:S3	S3	Day0	H9	27478	4890	11852	19458	8829	23528	1442	22194	3796	9230	16191	6918	17550	989	13061	2893	0	550	2595	2081	913	1258	130
01:11:22:S8	S8	Day0	H9	28851	7182	16618	22449	13787	33488	1964	23791	5784	13371	18632	10784	26377	1416	19710	4412	0.0558092	815	3222	2831	1548	2149	218
01:11:24:S6	S6	Day2	DE	19198	4376	11147	11731	8006	10987	1367	15928	3415	9119	9609	6557	7721	914	5218	1749	0.383289	627	2543	1945	1121	1601	153
01:11:28:S7	S7	Day0	H9	31320	5514	14634	20968	10657	17037	2121	26158	4260	11701	17413	8639	12974	1562	9340	2680	0.0107066	800	4005	3097	1458	2126	257
01:11:32:S4	S4	Day3	DE	7081	3340	8536	8334	4790	8848	624	5885	2701	6791	6720	3411	6251	462	4356	1332	0.229568	311	765	926	452	804	60
01:11:32:S6	S6	Day1	APS	16617	4173	12425	13827	7240	10340	1204	13263	3414	10229	11326	5536	7606	801	5548	1771	0.234319	662	2366	2205	1056	1848	156
01:11:42:S6	S6	Day1	APS	11235	3358	9376	11517	5906	20834	1125	9216	2600	7324	9471	4471	14081	669	10144	2792	0.50276	534	1784	1737	893	1407	124
01:11:44:S2	S2	Day1	APS	25286	7635	17877	19378	12038	75440	1346	20805	6236	14335	16146	9550	59994	945	42307	5583	0.158366	851	2861	2249	1338	1976	167
01:11:44:S6	S6	Day1	APS	22533	4958	13169	18314	7952	23340	1290	18705	4072	10708	15178	6376	17107	989	11818	2913	0.194618	719	3037	2599	1200	1862	183
01:11:45:S8	S8	Day0	H9	20530	3730	9919	13869	7494	18117	1508	16833	2942	7966	11600	6099	14656	1018	10711	2961	0.046681	580	2434	1890	984	1446	164
01:11:47:S5	S5	Day0	H9	18548	4317	9819	14268	6523	15630	1162	15132	3540	8068	11732	5232	11331	930	7494	1841	0.06672	510	1900	1581	756	1202	137
01:11:47:S8	S8	Day1	APS	34313	7782	17804	25133	13089	25681	2130	28216	6259	14615	21052	10558	20457	1510	14896	3641	0.100698	853	3477	2852	1424	2058	215
01:12:02:S7	S7	Day2	DE	11941	3988	8153	8706	5276	15035	853	9982	3209	6764	7326	4297	11598	599	7083	2113	0.197656	540	1704	1381	770	1210	109
01:12:02:S8	S8	Day1	APS	34946	11404	28111	33152	18829	42294	2965	29289	9310	23338	28125	15455	32831	2276	23724	4766	0.15596	1285	3981	3881	2081	3079	281
01:12:10:S6	S6	Day3	DE	15000	4522	21521	15134	6664	18518	1290	11866	3528	16917	11810	5238	11164	839	7294	2117	0.0411297	602	2122	2130	964	2522	152
01:12:11:S7	S7	Day2	DE	6775	1790	4252	4698	2575	4486	411	5556	1461	3284	3843	1929	3404	272	2107	843	0.0474608	262	953	758	380	562	61
01:12:19:S6	S6	Day3	DE	3831	2424	4595	5358	2893	5719	456	3034	1829	3457	4129	2148	3561	231	2350	839	0.0851064	293	668	777	442	688	53
01:12:20:S1	S1	Day0	H9	20436	5355	14015	16689	8266	13874	1516	15889	4090	10896	13545	6128	10244	1144	7540	1930	0.0265252	486	1833	1589	767	1247	133
01:12:31:S5	S5	Day2	DE	15964	8461	19709	20505	12073	18348	1970	12905	6765	15953	17012	9276	12730	1374	7817	1795	0.345401	888	2072	2431	1366	2136	202
01:12:33:S8	S8	Day1	APS	15808	4247	9204	13166	7244	16447	1443	12896	3352	7516	10858	5794	12812	1140	9274	2626	0.291137	540	1796	1752	912	1270	141
01:12:35:S1	S1	Day2	DE	57093	8589	23048	30880	15757	28399	2816	45734	6426	17830	24682	11616	22160	2158	15369	3109	0.169172	818	4752	3015	1360	2086	235
01:12:38:S5	S5	Day2	DE	19603	5551	12165	14694	8484	14542	1256	16443	4620	9959	12269	6929	9524	902	5733	1471	0.558172	587	2056	1705	863	1365	133
01:12:40:S4	S4	Day1	APS	96128	29658	63420	72462	44322	40145	8186	81982	24322	52450	61290	35698	29725	6849	21246	4020	0.404782	2431	7775	6076	3480	5166	660
01:12:40:S8	S8	Day2	DE	29481	6505	12954	18304	9675	17852	1972	24456	5259	10677	15366	7772	13741	1532	9207	2618	0.119474	699	2909	2022	1065	1583	176
01:12:41:S5	S5	Day2	DE	29886	10220	20075	23425	15024	35084	2740	24869	8263	16254	19731	12069	26213	2065	15687	2987	0.223115	959	3142	2592	1480	2090	240
01:12:42:S1	S1	Day3	DE	7455	5048	9191	8146	6050	15766	830	5988	3739	7068	6390	4391	11247	569	7486	1773	0.106866	392	754	799	486	756	69
01:12:44:S8	S8	Day1	APS	6432	2848	6301	5845	4387	5517	629	5170	2218	5116	4594	3462	3830	492	2703	1067	0.221976	336	910	843	511	783	62
01:12:45:S7	S7	Day0	H9	9702	2509	6164	7922	4440	7525	1004	7839	1868	4859	6411	3399	5210	643	3682	1375	0.0543183	410	1491	1227	690	1043	110
01:12:46:S8	S8	Day0	H9	13134	3467	6443	10063	5211	13363	928	10728	2725	4970	8313	3982	10381	673	7535	2430	0	506	1643	1421	767	1118	108
01:12:47:S7	S7	Day1	APS	7265	2788	5398	6086	4496	15878	686	6026	2126	4269	4997	3561	11756	455	8230	2459	0.194411	351	1108	987	597	817	78
01:12:48:S7	S7	Day0	H9	6524	1630	3542	5322	2477	7973	667	5294	1243	2781	4311	1957	6099	443	4259	1540	0.117398	314	1069	954	475	739	77
01:13:12:S7	S7	Day2	DE	41861	11653	30297	32101	18828	16252	3031	34026	9316	24516	26455	14533	12639	2217	8143	2321	0.0491219	1367	5066	4162	2092	3692	335
01:13:15:S7	S7	Day3	DE	5058	1979	6438	5653	3278	5518	624	3956	1463	5264	4454	2372	3414	309	2423	878	0.123813	278	826	886	468	876	66
01:13:21:S8	S8	Day2	DE	10625	4159	11482	11551	6325	5095	1144	8656	3437	9048	9442	4967	3891	838	2533	995	0.118437	516	1351	1476	782	1250	117
01:13:26:S6	S6	Day3	DE	3480	2561	5316	4433	3035	4545	519	2810	1880	4228	3618	2272	3368	320	2331	853	0	288	638	760	410	728	60
01:13:28:S8	S8	Day2	DE	9755	3820	8373	8303	4217	4424	659	8240	3046	6712	6779	3360	3018	445	1936	746	0.309917	390	1154	1116	525	952	81
01:13:30:S1	S1	Day2	DE	13503	3600	7295	9297	5531	14488	845	10889	2841	5917	7480	4098	11486	634	8014	1981	0.0499127	291	1039	783	421	594	70
01:13:34:S6	S6	Day1	APS	28026	9395	19963	24352	15245	48587	1964	23453	7617	16196	20220	12122	37852	1357	26397	4848	0.117438	1268	3803	3636	1987	2894	258
01:13:35:S6	S6	Day1	APS	9140	3042	5956	7910	4390	13003	767	7695	2434	4630	6608	3504	8791	458	6324	2029	0.347881	478	1492	1386	692	1144	91
01:13:38:S6	S6	Day1	APS	6014	1446	3794	5242	2115	4939	532	4897	1081	3071	4372	1701	3425	398	2402	897	0.20816	223	848	770	327	580	66
01:13:42:S6	S6	Day0	H9	8513	1981	5127	6200	3467	7881	710	6909	1490	3995	5031	2592	6005	468	4225	1405	0.0236686	332	1184	970	510	814	67
01:13:46:S7	S7	Day1	APS	29749	11350	25103	27496	16795	66868	2851	24149	9122	20484	22824	13435	53090	2064	37838	5993	0.118928	1404	4144	3916	2186	3440	325
01:14:12:S7	S7	Day0	H9	15505	3452	7911	12590	5341	14312	1194	13063	2793	6450	10632	4395	10737	809	7648	2302	0.0653766	484	2083	1824	785	1225	154
01:14:14:S2	S2	Day0	H9	6502	1535	4635	6204	2487	8743	642	5230	1154	3742	5139	1936	6422	472	4631	1445	0.151155	202	768	758	313	540	66
01:14:16:S8	S8	Day1	APS	35680	10253	21672	29095	16662	45344	2389	29135	8252	17728	23923	13780	35611	1720	26721	5036	0.116014	1053	3794	3343	1776	2534	263
01:14:17:S2	S2	Day2	DE	20110	6282	13652	15400	9002	49137	1698	16329	5007	11120	12761	7102	39561	1383	26078	4752	0.0805276	734	2345	1971	1105	1701	196
01:14:18:S1	S1	Day2	DE	30249	10683	25217	24966	13768	22025	1986	23989	8501	19668	19797	10359	16459	1521	10935	2406	0.109739	872	2442	2095	1072	2020	163
01:14:31:S6	S6	Day2	DE	11481	2900	7401	8455	4733	5513	963	9439	2228	5985	7070	3765	4238	735	2713	980	0.294877	433	1560	1311	655	1085	115
01:14:35:S8	S8	Day3	DE	10905	4665	10423	12154	6110	20235	995	8869	3862	8410	10208	5025	16629	788	11509	3132	0.0347554	548	1443	1578	789	1333	119
01:14:36:S1	S1	Day1	APS	14803	4048	13019	12176	5258	8220	857	11919	3178	10387	9963	4085	4246	610	2989	869	0.736032	377	1279	1079	513	1063	73
01:14:36:S2	S2	Day1	APS	5090	2208	5689	5860	2913	14286	416	4178	1751	4499	4675	2395	10720	277	7387	1919	0.338432	255	657	709	379	650	49
01:14:40:S6	S6	Day2	DE	17837	6321	14682	13689	7184	8351	1400	15254	5327	12552	11638	5861	5452	1129	3554	1168	0.168824	777	2296	1888	891	1801	203
01:14:43:S4	S4	Day2	DE	10413	4896	13008	13712	6526	11024	1097	8411	3805	10839	11487	5047	7935	794	5204	1577	0.230592	398	952	1186	539	1126	92
01:14:47:S7	S7	Day2	DE	12367	2484	6277	7485	3854	7855	944	10409	1950	5094	6238	3105	5914	723	3869	1310	0.155079	308	1464	999	515	812	105
01:15:03:S1	S1	Day1	APS	15837	4096	8620	12006	7390	20017	1137	12622	3262	6761	9701	5835	15818	851	11369	2467	0.184713	360	1420	1213	637	830	101
01:15:05:S3	S3	Day0	H9	16240	3294	7941	10254	5418	23704	1003	13132	2751	6463	8491	4387	19291	762	14190	3015	0.0140944	374	1555	1170	567	884	89
01:15:07:S8	S8	Day3	DE	5438	1978	5568	5009	2791	5264	508	4389	1599	4389	4059	2206	3990	274	2495	929	0.12024	278	805	744	374	729	54
01:15:13:S3	S3	Day3	DE	21564	13645	34706	28774	17119	33481	2018	17549	10821	28254	23555	13090	25704	1477	17143	3136	0.104999	1248	2315	2978	1558	3123	199
01:15:14:S2	S2	Day2	DE	11093	4752	10575	9611	6690	59254	951	9073	3705	8719	7836	5340	47935	743	31003	4806	0.12902	533	1377	1296	826	1278	123
01:15:14:S5	S5	Day2	DE	9076	3022	7677	9334	4570	12101	1258	7508	2369	6409	7914	3575	8463	946	5246	1447	0.419367	343	1126	1201	528	873	102
01:15:16:S5	S5	Day2	DE	11880	3783	8401	9326	5426	17310	990	9654	3049	6913	7742	4129	12981	722	7732	1820	0.155199	431	1494	1329	682	1076	145
01:15:24:S4	S4	Day0	H9	23718	4845	12536	19384	8143	30314	1757	19828	3926	10170	16577	6779	24587	1386	17372	3506	0.0402947	460	2130	1831	843	1191	163
01:15:30:S6	S6	Day1	APS	10299	4516	12485	12381	6459	14325	1272	8472	3606	10360	10362	5100	9896	961	6781	2003	0.368677	556	1524	1630	795	1585	147
01:15:32:S5	S5	Day0	H9	43202	9309	25672	31149	16724	49996	2501	35997	7504	21601	26107	13455	40296	1780	26648	4114	0.0262684	1130	4655	3913	1870	3102	280
01:15:33:S2	S2	Day1	APS	8478	2517	6877	8340	3565	10996	610	6987	2027	5555	6879	2778	8440	453	6365	1698	0.157109	322	1059	1031	431	852	64
01:15:37:S5	S5	Day2	DE	11633	4910	10318	12308	5632	10452	1183	9660	4043	8540	10286	4295	7775	783	4567	1265	0.0875848	561	1498	1565	748	1277	131
01:15:40:S8	S8	Day0	H9	17071	2588	7260	9864	4692	8029	823	14245	2087	6093	8066	3908	6397	584	4697	1620	0	329	1665	1176	580	886	92
01:16:01:S6	S6	Day2	DE	4295	1727	4006	4047	2804	12768	540	3437	1358	3100	3334	2119	9391	361	6289	1852	0.190809	250	782	731	405	618	68
01:16:04:S5	S5	Day1	APS	26303	6036	15308	18527	9464	48414	1718	21989	4570	12533	15074	7504	37471	1088	24251	3794	0.131953	713	2976	2259	1171	1946	184
01:16:04:S7	S7	Day0	H9	33147	5762	18106	23888	9719	34030	1959	27134	4615	14914	20147	7691	27242	1357	19439	4117	0.0051443	862	4085	3302	1352	2534	241
01:16:10:S8	S8	Day3	DE	5053	2783	6064	5003	3287	5999	915	4217	2331	4994	4127	2758	3698	673	2541	983	0.157418	297	693	754	447	713	94
01:16:11:S5	S5	Day1	APS	24661	6273	16015	17968	8592	43983	2215	20506	5031	13056	15375	6641	32857	1629	21351	3989	0.229497	729	2779	2147	1030	1863	209
01:16:20:S8	S8	Day1	APS	24601	6337	22627	24003	10200	13778	2111	20323	4901	18326	19805	8074	10318	1659	7307	2330	0.177912	740	2592	2639	1134	2227	197
01:16:21:S7	S7	Day0	H9	6532	1100	3296	4385	2073	4495	533	5565	840	2658	3639	1597	3360	327	2417	941	0	239	991	780	354	575	67
01:16:30:S5	S5	Day1	APS	12995	3599	10081	8779	4887	15797	989	11192	2945	8420	7612	3985	10488	659	6804	1893	0.308642	399	1474	1176	563	1159	100
01:16:31:S8	S8	Day0	H9	24666	6833	20576	22238	11202	14624	2182	20188	5626	16806	18270	8794	10761	1578	7854	2488	0.0381971	830	2789	2784	1320	2350	233
01:16:34:S4	S4	Day1	APS	29944	7975	24140	23738	11158	29938	2281	24392	6296	19513	19668	8875	23978	1747	16826	3319	0.154523	705	2557	2200	1046	2002	189
01:16:40:S2	S2	Day1	APS	13973	2804	8407	9423	4285	29928	1072	11452	2112	6770	7927	3385	23967	807	16633	3534	0.0661336	315	1488	1105	490	893	95
01:16:43:S8	S8	Day2	DE	11616	5948	11853	11316	7016	11068	1036	9602	4889	9390	9460	5604	8377	779	5677	1881	0.0176149	663	1626	1657	926	1555	129
01:17:03:S5	S5	Day3	DE	34144	11752	33304	29339	16834	41040	2422	28417	9502	26652	24202	13014	30367	1776	17985	3126	0.177926	1189	3693	3487	1766	3349	268
01:17:04:S8	S8	Day2	DE	10276	4305	11101	9386	7592	7230	951	8346	3443	8857	7702	5709	5431	729	3621	1249	0.6628	495	1260	1288	813	1237	102
01:17:06:S8	S8	Day3	DE	20474	7010	21004	20703	9198	10710	1883	16888	5680	16943	17312	6897	8445	1110	5555	1684	0.108011	735	2299	2364	1095	2166	171
01:17:09:S2	S2	Day0	H9	83874	19145	51527	59431	33075	125460	5268	67536	15237	41852	49245	26587	100838	4096	73088	7325	0.117666	2359	9556	7655	3910	6260	636
01:17:09:S7	S7	Day0	H9	41979	7688	19997	28006	14409	42144	2739	34337	6210	16299	23192	11613	33209	1974	23343	4562	0.0171358	1192	5429	4168	1999	3037	325
01:17:17:S7	S7	Day1	APS	35671	8393	20549	24849	15218	58572	2438	29135	6656	16714	20573	12224	44808	1814	31493	5200	0.0857333	1214	4703	3945	2089	3123	324
01:17:20:S6	S6	Day3	DE	6403	2484	7502	6393	4780	10484	909	5150	1938	5969	5185	3749	7351	682	4847	1527	0.165051	389	1132	1213	715	1078	114
01:17:22:S7	S7	Day1	APS	17330	3103	10445	12096	6836	15089	1162	14405	2388	8653	9968	5592	11795	750	8208	2286	0.0609162	479	2332	1935	1011	1533	154
01:17:23:S6	S6	Day3	DE	6923	3225	6717	5960	3668	14437	840	5861	2509	5446	4670	2768	11096	561	7155	2178	0.209644	435	1033	984	562	938	93
01:17:24:S6	S6	Day3	DE	27783	12099	32208	28867	18789	47938	3126	22986	9422	25999	23726	14481	36809	2315	25056	4457	0.139687	1567	4047	4250	2372	4149	336
01:17:27:S1	S1	Day2	DE	17836	3745	10220	10968	6519	15778	983	14186	2951	8075	8925	4866	12679	740	8378	2096	0.107424	327	1518	980	570	879	86
01:17:28:S5	S5	Day0	H9	6787	1537	4566	3840	3865	50097	380	5835	1121	3782	3191	3138	28490	186	19659	3722	0.396765	254	1005	777	502	733	52
01:17:29:S4	S4	Day0	H9	20796	3022	9826	13066	6131	17995	1277	17420	2387	7905	11023	4864	13857	1026	10152	2308	0.118203	368	1806	1392	623	1017	109
01:17:32:S4	S4	Day2	DE	20433	5778	18473	17167	9045	16201	1571	16656	4702	14730	14082	6858	12077	1165	8004	2077	0.187406	593	1889	1759	824	1664	132
01:17:33:S5	S5	Day1	APS	12369	3223	11251	10600	5705	16492	1176	10172	2456	9563	8649	4605	11974	884	7986	1896	0.112697	425	1532	1410	739	1345	125
01:17:35:S3	S3	Day2	DE	44130	10369	30287	27799	16596	19707	2683	35861	8342	23832	22789	12839	15486	2034	9987	2296	0.0400521	1058	4206	3021	1641	2954	259
01:17:37:S3	S3	Day3	DE	7327	3472	6961	7051	3813	10145	620	5948	2814	5607	5749	2831	7703	489	5324	1422	0.150263	343	827	816	372	746	69
01:18:01:S5	S5	Day2	DE	40469	8924	22068	26902	11873	14783	2109	33528	7179	18503	22319	9207	9964	1527	5905	1444	0.0338696	892	3820	2967	1335	2376	214
01:18:15:S5	S5	Day3	DE	21935	7609	23086	23436	10776	23516	1964	18001	6193	18788	19409	8574	17928	1428	10853	2010	0.147425	823	2505	2548	1196	2348	207
01:18:16:S5	S5	Day2	DE	12095	5140	12288	11713	6023	13935	937	9730	4031	9810	9759	4563	10706	581	6305	1587	0.0475813	584	1517	1625	787	1486	115
01:18:18:S3	S3	Day1	APS	11493	3906	10336	11513	5248	15601	854	9376	3176	8441	9423	4253	11784	638	8552	2172	0.362488	387	1225	1222	581	1046	84
01:18:20:S3	S3	Day2	DE	17960	5492	10864	13887	7635	15927	1114	14615	4337	8532	11494	6133	12541	813	9332	2115	0.0321475	523	1728	1411	785	1072	120
01:18:23:S6	S6	Day3	DE	8297	3548	6765	7632	3824	14477	1115	6994	2781	5249	6228	3057	10261	774	6839	1994	0.0584881	432	1217	1171	590	1006	116
01:18:23:S8	S8	Day3	DE	11182	5726	11113	10336	6924	21522	890	9244	4539	8955	8348	5428	17698	637	12314	2873	0.105571	544	1281	1267	731	1187	105
01:18:32:S6	S6	Day2	DE	19192	4716	14511	14969	6817	14118	1352	15854	3783	12022	12358	5584	10667	915	7622	2080	0.0262398	715	2641	2308	1016	1992	192
01:18:33:S1	S1	Day2	DE	19913	5268	14680	15772	8539	19756	1292	15930	3883	11597	12270	6506	16391	926	10908	2433	0.100843	495	1711	1569	764	1284	116
01:18:38:S5	S5	Day3	DE	18172	9481	19928	20227	10226	30895	2331	14692	7803	16596	16442	7906	21679	1684	12834	2496	0.109085	854	2126	2269	1089	2057	187
01:18:39:S3	S3	Day1	APS	25661	7685	21863	21503	10984	21603	1661	20913	6107	17282	17463	8834	17412	1149	12771	2772	0.164435	732	2415	2166	1077	2001	152
01:18:39:S7	S7	Day0	H9	24953	5483	14225	19121	8505	24971	1749	20324	4280	11393	16088	7057	20199	1249	14412	3342	0.0832639	743	3166	2801	1224	2015	192
01:18:40:S7	S7	Day1	APS	17164	4863	10550	14454	7595	25565	1265	14328	3725	8417	12006	6215	19038	1002	13380	3291	0.0373692	588	2166	1966	939	1450	154
01:19:02:S5	S5	Day2	DE	18561	4911	10907	13998	8045	16024	1174	16199	4146	9263	11945	6568	11589	831	6920	1685	0.17341	529	1976	1578	866	1213	124
01:19:10:S8	S8	Day0	H9	16876	3708	9403	11875	4949	9854	798	14009	2984	7669	9717	3862	7415	563	5313	1844	0.131752	396	1659	1285	547	1027	98
01:19:33:S1	S1	Day0	H9	26660	7235	19865	23709	10069	11869	1848	21174	5488	15601	19166	7770	9305	1426	6645	1752	0.255831	666	2287	2150	922	1688	168
01:19:34:S1	S1	Day3	DE	16129	7172	18740	17634	8777	9818	1616	12615	5674	14574	14009	6634	7360	1188	4765	1268	0.104932	620	1533	1667	778	1548	138
01:19:35:S6	S6	Day3	DE	9562	6687	12932	12428	8454	20836	1240	7786	5216	10432	10111	6498	15555	889	10137	2578	0.0986485	854	1601	1899	1073	1833	169
01:19:43:S3	S3	Day3	DE	7824	3760	9637	8936	4917	7183	702	6505	2969	7588	7492	3811	5241	405	3346	1042	0.179319	340	792	971	507	861	59
01:19:43:S6	S6	Day1	APS	9248	3717	8160	9516	4876	19290	767	7610	3047	6663	7788	3684	14743	517	10598	2740	0.0566145	583	1469	1431	707	1225	105
01:19:43:S8	S8	Day1	APS	6004	1467	4940	4145	3435	7681	296	5077	1220	3924	3582	2721	6044	210	4404	1618	0.181653	217	810	643	432	616	53
01:20:19:S1	S1	Day2	DE	55708	13139	33844	39097	17986	29273	3622	44108	10183	25917	31460	13828	22575	2810	14302	2966	0.181793	1105	4674	3657	1617	2964	304
01:20:20:S8	S8	Day1	APS	8396	2360	5496	6642	3263	13174	739	7059	1918	4454	5507	2564	10130	486	7304	2355	0.0136911	310	1088	945	455	784	70
01:20:22:S8	S8	Day1	APS	24182	6323	15147	17305	9559	26529	1689	20086	5135	12519	14398	7868	20413	1323	15089	3675	0.0927828	725	2601	2231	1092	1891	182
01:20:35:S5	S5	Day0	H9	69393	15009	40215	52327	24354	95694	4611	57784	11851	33305	44072	19706	71810	3337	48398	5866	0.0785156	1852	7649	6479	3008	5033	488
01:20:42:S7	S7	Day0	H9	5994	1314	3230	4458	2539	7138	488	5060	937	2555	3597	2012	5357	302	3806	1380	0.131372	234	987	832	428	623	71
01:20:42:S8	S8	Day1	APS	65047	21434	48872	56192	25971	101317	4514	54167	17416	40517	47234	21100	79832	3525	57213	7332	0.143324	2300	7163	6501	3223	5502	474
01:20:45:S6	S6	Day1	APS	23661	5152	17921	19422	7780	21203	1742	19687	4211	15149	16163	6373	15566	1229	11113	2881	0.125979	730	2936	2727	1113	2403	215
01:20:46:S5	S5	Day1	APS	24401	6852	17333	19304	9879	47190	1771	20476	5432	14630	16056	7850	36064	1249	24033	3678	0.0499313	788	2752	2367	1147	1943	205
01:20:47:S5	S5	Day2	DE	87697	11976	31423	42361	20269	31915	4142	74267	9634	26031	36568	16707	24566	3427	15317	2816	0.130574	1341	8031	4708	2188	3478	400
01:21:02:S5	S5	Day0	H9	9826	2907	6390	8351	3626	11456	959	8540	2341	5361	7164	2880	8214	619	5714	1535	0.245012	368	1311	1140	518	852	88
01:21:06:S6	S6	Day2	DE	13718	2760	5976	7449	4144	8910	620	11287	2164	4897	6083	3286	6843	397	4450	1440	0.134831	418	1774	1196	648	916	81
01:21:07:S5	S5	Day2	DE	7409	1864	4691	5523	3013	5822	483	6087	1262	3781	4530	2260	3863	227	2564	758	0	260	1038	887	403	751	66
01:21:09:S8	S8	Day1	APS	24234	9213	18748	24768	13852	49677	2130	20024	7153	15083	20190	10869	39562	1493	28438	4768	0.0703284	1029	3098	3182	1590	2310	254
01:21:10:S7	S7	Day2	DE	21623	7629	18930	18546	11020	21801	1719	17466	5630	14888	15074	8403	16035	1148	10139	2641	0.286024	890	2848	2476	1356	2368	214
01:21:10:S8	S8	Day1	APS	13101	3322	6238	9288	5483	18464	765	10842	2572	5014	7505	4551	14345	493	10011	2769	0.149835	359	1343	1184	639	887	72
01:21:13:S1	S1	Day0	H9	47386	7290	17406	26971	11968	41851	2017	37784	5505	13883	21399	9109	33759	1511	23860	4095	0.00838223	713	3988	2590	1149	1754	194
01:21:14:S4	S4	Day3	DE	12530	7179	15680	14436	9512	25842	1699	10142	5772	12625	11784	7426	18154	1203	12678	2782	0.173529	591	1251	1451	811	1345	135
01:21:14:S6	S6	Day1	APS	9772	1984	5149	6633	3418	10288	650	8084	1494	4148	5494	2610	8090	455	5800	1778	0.482759	313	1333	1003	511	773	88
01:21:17:S7	S7	Day3	DE	14934	5909	14099	13944	7786	16210	1326	12138	4612	11412	11344	6048	11442	875	7430	2029	0.269179	748	2145	2096	1059	1993	146
01:21:19:S5	S5	Day3	DE	83776	30173	73721	75112	43530	90214	6413	68378	24164	60853	62805	34972	70076	4874	42465	4873	0.098905	2742	8270	7800	4046	7007	586
01:21:23:S4	S4	Day0	H9	22254	5389	11114	16321	9616	13563	1221	18023	4320	8884	13645	8105	10241	949	7402	2034	0.0135099	466	1845	1539	834	1062	114
01:21:28:S1	S1	Day0	H9	31499	6972	16432	21619	11272	44083	2070	24948	5339	12890	17265	8329	35443	1667	25813	4270	0.0697323	658	2767	2082	1050	1588	191
01:21:33:S5	S5	Day0	H9	14077	2691	6481	9398	5006	15418	763	11930	2157	5307	7793	3968	11288	556	7585	1813	0.131839	390	1659	1355	630	973	107
01:21:36:S5	S5	Day0	H9	12544	2962	6059	8697	4023	15685	786	10811	2405	4864	7041	3190	11690	511	7436	1839	0.134481	400	1548	1211	572	961	109
01:21:36:S6	S6	Day1	APS	21628	4294	10449	14081	7782	30605	1165	17979	3474	8590	11688	6131	22781	847	15806	3595	0.0316336	642	2861	2148	1038	1631	155
01:21:38:S6	S6	Day3	DE	7824	2729	4798	5473	3252	12412	542	6398	2194	3854	4500	2401	8529	339	5820	1788	0.378007	371	1125	904	457	767	80
01:21:38:S8	S8	Day2	DE	8819	4259	8312	9061	5587	8820	745	7483	3552	6716	7313	4281	6638	511	4369	1480	0	478	1063	1168	578	965	89
01:21:41:S5	S5	Day1	APS	7147	1572	4042	5131	2721	15688	447	5929	1237	3391	4190	2129	11084	285	7093	1806	0.493444	206	894	676	353	584	46
01:22:01:S4	S4	Day1	APS	14061	2651	6951	9491	5173	14311	636	11743	2140	5696	7826	4159	11344	448	8195	2166	0.280659	271	1291	993	487	749	67
01:22:11:S6	S6	Day0	H9	5164	1188	3964	4069	2529	5143	353	4162	961	3068	3288	1983	3870	212	2919	1152	0	213	761	692	366	621	48
01:22:12:S7	S7	Day3	DE	4915	2061	5315	4775	2932	6166	400	4205	1560	4180	3789	2178	4043	228	2504	915	0.119808	311	809	844	435	794	58
01:22:14:S8	S8	Day3	DE	20543	15234	33881	30804	19099	35010	2578	16614	12581	26968	25656	14966	27576	1969	17146	3352	0.139974	1461	2637	3466	1875	3291	276
01:22:17:S7	S7	Day0	H9	9100	2712	7428	7842	4249	10303	722	7544	2028	6054	6388	3282	7371	414	5355	1758	0.0186741	375	1279	1159	582	1082	83
01:22:19:S1	S1	Day2	DE	194898	51767	125942	122166	86318	64395	15095	158906	41370	99958	98823	66920	47734	11494	31079	4941	0.157663	4463	16480	11511	7272	10904	1227
01:22:28:S1	S1	Day2	DE	7127	2301	6224	6683	3430	9719	697	5841	1775	4949	5565	2710	7451	493	5322	1516	0.225479	225	760	690	367	608	51
01:22:28:S8	S8	Day2	DE	7150	1904	5110	6487	3753	4099	556	5783	1475	4073	5261	2935	2838	409	1866	806	0.857449	300	1038	944	466	708	75
01:22:30:S8	S8	Day3	DE	19014	10756	20547	20855	13185	32746	1977	15906	8629	16353	17312	10636	26540	1500	17910	3738	0.122836	1045	2270	2444	1312	2153	190
01:22:31:S7	S7	Day1	APS	7593	2165	5193	5951	3300	6474	728	6211	1771	4079	4821	2464	4665	451	3220	1242	0.0931677	344	1219	1047	568	852	86
01:22:31:S8	S8	Day2	DE	7846	2931	7897	7805	4873	5843	599	6486	2314	6405	6547	3751	4486	402	3006	1182	0.299401	382	1015	1078	627	969	62
01:22:32:S6	S6	Day1	APS	66359	17598	46074	52080	29708	96891	3887	55420	14186	37744	43614	23489	76322	2991	54319	6918	0.296397	2356	8819	7519	3884	6311	548
01:22:35:S7	S7	Day1	APS	27715	6319	16193	21373	10195	28566	1929	22885	4955	13122	17340	7676	21383	1264	15178	3585	0.0592963	914	3867	3263	1528	2583	224
01:22:40:S4	S4	Day0	H9	9860	2247	7025	8235	3829	6269	515	8004	1820	5703	6797	3014	4327	363	3187	1097	0.0941324	225	881	814	363	643	63
01:22:40:S6	S6	Day1	APS	7821	2600	7532	9286	4298	7235	653	6436	1953	6067	7823	3410	4988	399	3485	1242	0.602582	362	1237	1360	629	1053	81
01:22:42:S1	S1	Day2	DE	50333	7957	19269	26574	14518	20577	2235	39968	6266	14903	21619	11104	16375	1607	11044	2392	0.0633828	729	4118	2495	1241	1822	173
01:23:03:S4	S4	Day1	APS	77496	24118	55022	66417	41139	66036	5783	64183	19607	45135	55397	33492	51022	4638	36048	5482	0.158123	2135	6807	6278	3490	4788	477
01:23:21:S8	S8	Day0	H9	8147	2318	5247	7913	3907	6392	662	6490	1873	4152	6497	2997	4869	492	3542	1314	0.0846979	318	1072	1096	500	805	82
01:23:26:S7	S7	Day0	H9	6664	1237	2464	4384	2378	4752	420	5529	849	1909	3418	1785	3591	294	2529	991	0	183	888	691	362	491	57
01:23:34:S5	S5	Day3	DE	18755	7226	19442	19652	10735	18506	1385	15262	5726	15812	16508	8516	13763	984	8765	2015	0.11409	780	2255	2527	1253	2129	145
01:23:34:S7	S7	Day2	DE	13552	3224	9525	9663	6433	11473	881	10964	2483	7706	7667	4914	8620	583	5437	1773	0.202317	569	2023	1648	897	1420	126
01:23:36:S6	S6	Day1	APS	25033	5136	12766	16913	9892	26814	1404	21157	4125	10508	14076	8059	20475	955	14324	3280	0.286233	639	3121	2369	1233	1852	168
01:23:47:S8	S8	Day3	DE	7108	3062	8587	8094	5083	9480	684	5820	2524	6868	6707	3886	7594	523	5077	1686	0	356	837	932	558	867	66
01:24:10:S7	S7	Day2	DE	9229	2466	5363	6244	4014	9259	683	7638	1886	4392	5165	3239	7169	507	4850	1695	0.123711	369	1296	1006	598	901	89
01:24:21:S8	S8	Day2	DE	4393	2576	6636	5560	3815	4803	522	3548	2013	5371	4461	2973	3476	368	2204	902	0.22686	309	723	908	454	813	66
01:24:22:S6	S6	Day0	H9	4978	1634	3521	4660	2922	7977	491	4094	1273	2860	3928	2332	6299	324	4489	1607	0.0222767	250	826	820	472	645	61
01:24:27:S7	S7	Day3	DE	33456	14524	32744	31876	19996	39697	3181	27832	11586	26536	26216	16068	29688	2317	19112	4018	0.099414	1767	4587	4424	2575	4138	369
01:24:28:S8	S8	Day2	DE	6281	3130	7881	7898	5070	7085	756	5011	2305	6196	6583	3550	5211	401	3580	1296	0.418994	381	907	1075	574	906	81
01:24:31:S1	S1	Day3	DE	7177	2872	8812	8265	5274	13166	681	5737	2307	6667	6663	3764	10163	510	7189	1716	0.111281	268	748	819	418	820	62
01:24:32:S7	S7	Day2	DE	9561	4164	10512	10632	6658	10728	856	7522	3294	8150	8473	5166	7679	524	4965	1655	0.563948	662	1645	1738	962	1573	144
01:24:33:S1	S1	Day2	DE	48827	11591	29513	30996	19539	13308	3197	40452	9190	22874	25147	14789	9513	2542	5943	1708	0.201918	1061	4277	2915	1681	2515	275
01:24:36:S6	S6	Day0	H9	11815	1910	5448	7741	3591	5996	773	10001	1493	4586	6359	2991	4599	603	3290	1214	0.151976	272	1515	1166	541	828	102
01:24:37:S6	S6	Day1	APS	13218	5237	10036	11994	8220	15893	973	10926	4229	8016	10154	6398	12136	652	8792	2604	0.329845	682	1971	1894	1035	1426	135
01:24:37:S7	S7	Day3	DE	10343	4522	9640	9827	6225	11189	866	8432	3636	7425	8076	4716	8033	535	5387	1598	0.0742528	652	1753	1730	1007	1518	135
01:24:38:S5	S5	Day2	DE	14621	3877	10253	10179	6429	13551	1070	12327	3114	8498	8370	5215	10522	723	5990	1586	0.100167	422	1484	1230	641	1086	85
01:24:40:S4	S4	Day2	DE	29301	4758	12500	18125	9704	9313	1597	24200	3808	10141	15260	7681	7233	1260	5091	1565	0.23571	447	2381	1599	813	1150	139
01:25:05:S2	S2	Day2	DE	19657	3224	8904	9357	5409	13254	743	15837	2568	7066	7441	4078	11028	594	7222	1786	0.0553863	388	2082	1216	600	1041	92
01:25:06:S6	S6	Day0	H9	20566	5445	13051	17199	9160	26409	1615	17097	4416	10475	14229	7210	19712	1075	13815	3317	0.00723851	733	2735	2398	1210	1848	200
01:25:09:S3	S3	Day2	DE	14242	4384	11250	11905	7883	17908	632	11437	3456	9026	9665	5992	14219	463	8840	2135	0.452489	399	1369	1239	718	1117	74
01:25:17:S2	S2	Day3	DE	13755	7388	18892	17296	9405	26929	1236	10958	5882	15046	14123	7206	21384	908	13789	2566	0.0362608	775	1662	2050	1035	1955	155
01:25:21:S8	S8	Day2	DE	57614	16675	43338	46672	26894	50340	4201	47246	13326	35513	39170	21479	40024	3287	26416	4871	0.0832829	1645	5734	5138	2770	4387	390
01:25:22:S7	S7	Day3	DE	12212	6308	14455	14019	8402	12976	1237	9876	4913	11536	11423	6403	9407	854	6244	1853	0.0480461	809	1793	2085	1060	1876	150
01:25:24:S6	S6	Day2	DE	12079	3435	8401	8785	5315	11642	874	10034	2858	6843	7243	4223	8087	559	5176	1636	0.598918	469	1553	1296	687	1098	104
01:25:27:S2	S2	Day0	H9	10135	1724	5439	7939	3578	11274	646	8347	1350	4274	6323	2888	8290	514	5784	1544	0	219	1141	929	408	629	63
01:25:27:S8	S8	Day2	DE	6151	3000	7315	6764	4246	5416	709	4939	2434	5839	5425	3262	4135	511	2687	1044	0.111649	359	816	837	491	805	66
01:25:30:S5	S5	Day2	DE	12279	3367	9591	8302	5189	7588	741	10216	2590	7830	7039	4196	5485	564	3275	973	0.0916031	337	1230	964	529	940	73
01:25:30:S7	S7	Day2	DE	8331	2420	6780	7301	4882	8789	700	6950	1908	5538	5980	3791	6557	475	3951	1289	0.12655	320	1068	1038	602	925	71
01:25:35:S7	S7	Day1	APS	11257	3429	8825	10169	5765	11646	990	9424	2656	7194	8323	4510	9060	663	6349	1966	0.220507	507	1665	1613	821	1330	131
01:26:09:S4	S4	Day3	DE	9534	4109	8457	9093	5334	15413	983	7969	3223	6799	7292	4069	12312	824	8341	2029	0.0239779	366	851	857	469	762	83
01:26:32:S8	S8	Day2	DE	10686	3738	8555	8443	5549	9618	899	8912	2975	6842	6882	4241	7397	730	4873	1650	0.102606	428	1352	1233	652	1080	92
01:26:37:S5	S5	Day2	DE	12171	4867	9074	10866	5801	15402	853	10085	3919	7342	9049	4535	11596	590	6977	1628	0.372653	509	1473	1368	683	1091	98
01:26:38:S6	S6	Day0	H9	7548	2127	4587	6674	3599	11292	707	6379	1625	3762	5568	2789	8705	473	6439	2079	0.0776518	286	1114	1001	490	724	80
01:26:39:S7	S7	Day0	H9	15191	3521	7432	10892	5731	20835	987	12491	2756	6164	9205	4562	16166	694	11518	3058	0.0347283	482	1997	1611	787	1192	129
01:26:45:S6	S6	Day0	H9	5851	1280	3265	4305	2203	4694	418	4896	873	2669	3297	1729	3479	279	2494	994	0.0400962	194	847	673	342	548	63
01:27:02:S6	S6	Day3	DE	5878	4123	7409	6480	5439	11573	700	4957	3113	6272	5374	4364	8650	474	5820	1813	0.0343643	512	1018	1103	708	1119	82
01:27:04:S8	S8	Day3	DE	23105	11084	27535	26073	17674	30211	2272	19030	8770	22184	21504	13930	23841	1592	15533	3464	0.115882	1146	2817	3057	1758	2853	232
01:27:05:S8	S8	Day0	H9	16099	3449	8223	12377	6367	36627	1282	13264	2741	6594	10200	5033	29901	1011	21411	4506	0.0513755	467	1866	1527	775	1111	137
01:27:06:S7	S7	Day1	APS	28003	8419	20238	25366	15103	40693	2729	22515	6613	16422	20658	12012	32204	2000	22846	4276	0.118183	1156	3870	3706	1969	2879	296
01:27:07:S5	S5	Day2	DE	10745	2356	6931	7700	4369	7272	730	8877	1812	5659	6360	3313	4832	488	3191	944	0.125353	307	1236	1058	516	823	82
01:27:09:S7	S7	Day2	DE	5351	1898	3641	4501	2814	7012	600	4334	1426	2790	3639	2249	5655	392	3555	1308	0.337553	312	946	867	486	648	70
01:27:11:S3	S3	Day2	DE	9462	4131	9801	10369	7395	14080	896	7747	3248	7904	8554	5852	11183	624	7529	1967	0.212512	452	1053	1142	694	1009	87
01:27:12:S8	S8	Day2	DE	22457	4906	11868	14931	8415	9270	1146	18306	3885	9449	12355	6740	7083	807	4567	1542	0.0218962	599	2444	1909	911	1478	130
01:27:13:S6	S6	Day2	DE	19169	6860	14700	15925	11282	15694	1560	15818	5445	11818	13111	9247	11193	1091	6961	1874	0.0430973	863	2576	2394	1461	2028	204
01:27:16:S7	S7	Day1	APS	11992	4732	11465	12501	6560	17227	1126	9878	3867	9104	10304	5221	12743	681	8997	2469	0.0889185	586	1830	1810	894	1508	143
01:27:17:S6	S6	Day3	DE	4638	1266	3954	3486	3096	4369	217	3904	976	3204	2968	2344	3227	77	2219	881	0.0901307	242	751	648	428	622	21
01:27:18:S1	S1	Day0	H9	22436	6276	15872	20500	10069	25315	1639	17576	4765	12170	16289	7546	20263	1154	15008	3245	0.0799574	569	1912	1874	848	1445	135
01:27:20:S2	S2	Day1	APS	17006	7095	15050	15957	12145	67800	1322	13426	5620	12183	13197	9721	53267	895	37979	5348	0.139551	837	2002	2020	1356	1730	147
01:27:21:S6	S6	Day1	APS	11801	4986	10443	11111	8545	39986	968	9714	4000	8564	9178	6902	31716	652	22246	4528	0.116875	673	1754	1739	1144	1555	124
01:27:27:S3	S3	Day1	APS	8451	2674	6907	7932	3837	18053	644	6896	2112	5465	6581	2991	14243	519	9834	2337	0.142363	292	834	796	414	648	74
01:27:33:S8	S8	Day1	APS	34108	8544	29739	32683	16062	10863	1980	27597	6722	24305	26771	12724	8603	1356	6579	2192	0.151999	927	3442	3448	1626	2938	221
01:27:37:S5	S5	Day2	DE	12502	5768	11267	12275	8364	16361	1016	10430	4563	9038	10355	6706	11539	616	6981	1753	0.401089	581	1522	1562	854	1353	115
01:27:39:S6	S6	Day3	DE	6528	5182	9610	8517	6050	7125	1145	5413	4232	7982	7233	5008	4809	875	3073	1044	0.162707	641	1075	1318	799	1285	133
01:27:39:S7	S7	Day3	DE	4751	2065	5802	6020	3078	6301	755	3902	1461	4609	4741	2278	4132	480	2770	991	0.397112	311	844	927	458	834	83
01:27:43:S1	S1	Day1	APS	11242	3811	9944	12025	6283	20265	888	8820	2894	7755	9370	4770	15761	622	11247	2520	0.0800213	348	1100	1184	591	972	77
01:28:16:S1	S1	Day0	H9	7940	3160	7328	9306	5195	7730	675	5985	2407	5698	7574	4053	5575	426	4090	1286	0.0733496	269	746	858	451	651	49
01:28:34:S5	S5	Day0	H9	7420	1965	5365	6764	3069	9627	541	6100	1407	4424	5469	2444	6426	404	4216	1193	0	275	966	876	427	694	66
01:28:34:S7	S7	Day1	APS	4420	1541	3619	4120	2448	6227	387	3561	1167	2813	3341	1918	4497	255	3122	1175	0	248	755	718	395	593	58
01:28:37:S5	S5	Day0	H9	7816	2845	6023	7465	4108	7020	697	6519	2393	5036	6201	3311	5023	472	3329	1001	0.0300391	336	1022	968	478	767	77
01:28:41:S7	S7	Day2	DE	8287	1328	5950	5381	2239	3828	553	6847	1043	4721	4304	1776	2601	393	1685	695	0.652819	175	1064	775	311	748	56
01:28:43:S8	S8	Day1	APS	6775	2650	5400	7642	3979	6176	567	5575	2176	4259	6487	3248	4474	390	3239	1226	0.185242	323	816	994	453	723	52
01:29:02:S5	S5	Day0	H9	33959	7709	23784	30865	15850	20606	2301	28959	6344	19661	26179	12843	14696	1744	10027	2315	0.12965	882	3771	3519	1647	2694	242
01:29:06:S1	S1	Day3	DE	25807	10226	27428	26758	14179	18699	2061	20117	7816	21374	20694	10519	14928	1633	9395	2029	0.0425758	848	2415	2408	1202	2216	187
01:29:10:S6	S6	Day3	DE	8527	5669	11924	10383	7055	15089	1094	7060	4482	9592	8584	5401	11534	765	7354	2024	0.0271961	721	1518	1736	949	1651	125
01:29:17:S1	S1	Day1	APS	39339	13802	32211	37125	21063	44241	3377	31695	10675	25534	29749	15854	33753	2615	23643	3937	0.20302	1145	3476	3309	1729	2726	254
01:29:19:S8	S8	Day2	DE	26606	10562	26651	28264	16342	18815	2074	21729	8383	21146	23145	12373	14664	1394	9502	2611	0.0210482	1072	3049	3138	1692	2685	198
01:29:23:S4	S4	Day0	H9	11547	2555	8372	7773	6531	13236	314	10024	2124	6966	6519	5331	10753	209	7766	2108	0	269	1022	784	559	799	35
01:29:26:S3	S3	Day1	APS	30531	8375	19412	24406	13255	35525	2078	24851	6950	15964	20180	10771	28075	1554	20485	3868	0.117159	849	3031	2607	1318	1937	204
01:29:33:S7	S7	Day2	DE	16396	4879	9075	12469	7673	12769	1471	13415	3772	6962	9895	5942	9093	932	5930	1864	0.151771	754	2592	2190	1204	1671	191
01:29:35:S2	S2	Day2	DE	10121	4649	10856	9684	6232	9283	916	8261	3688	8703	7925	4733	7193	756	4543	1316	0.0880475	523	1226	1225	717	1231	89
01:29:41:S1	S1	Day1	APS	33268	8202	20558	20297	12495	17774	1966	28307	6765	16873	16588	9791	14022	1448	9470	2115	0.158395	666	2698	1711	986	1689	148
01:29:48:S7	S7	Day2	DE	67370	16881	37130	43923	25124	42973	4307	55410	13383	30101	36353	20151	32743	3252	20367	4041	0.127657	2041	8101	5983	3254	4876	528
01:30:02:S6	S6	Day2	DE	18045	5617	10827	14282	9677	26843	1507	15142	4454	8960	11886	7919	20934	1126	14082	3433	0.0852152	774	2595	2186	1278	1693	189
01:30:04:S6	S6	Day0	H9	26636	6168	14679	19803	11694	14304	1747	22143	5069	12186	16658	9535	9492	1380	6690	2024	0.0298954	848	3356	2908	1447	2100	219
01:30:08:S4	S4	Day3	DE	22332	12575	28311	29234	15954	24314	2081	18152	9777	22552	24015	12250	19355	1637	12247	2555	0.195966	975	2089	2604	1299	2302	176
01:30:18:S4	S4	Day0	H9	80187	14782	36967	57879	27699	20413	4409	66569	12080	30152	48122	22193	14409	3549	10502	2567	0.04761	1363	6390	5139	2314	3363	391
01:30:30:S2	S2	Day1	APS	22890	6561	14997	17928	10827	44865	1394	19032	5207	12273	15046	8509	36258	1024	25163	4270	0.135119	765	2522	2086	1168	1687	142
01:30:33:S4	S4	Day3	DE	13548	5325	12447	14023	7286	16248	1178	10989	4228	9868	11711	5737	13203	872	9248	2352	0.0216263	465	1268	1390	702	1176	103
01:30:34:S3	S3	Day1	APS	24942	7858	18169	23786	12117	31890	1694	19640	6169	14338	19479	9352	25524	1199	18864	3457	0.053011	795	2469	2494	1185	1852	172
01:30:35:S8	S8	Day1	APS	53763	17175	36127	45351	26274	53301	3727	44193	14341	29911	38455	21610	42850	2908	31163	5168	0.147611	1897	5891	5468	2877	4192	418
01:30:36:S8	S8	Day3	DE	21917	12553	26844	28209	17319	28446	2284	17950	10091	21608	23534	13771	21451	1606	13660	3113	0.131772	1235	2654	3065	1672	2773	225
01:30:40:S5	S5	Day2	DE	9312	2450	5575	6341	3365	4666	680	7756	1976	4635	5360	2773	3375	509	1880	569	0	300	995	794	401	650	67
01:30:41:S7	S7	Day3	DE	13604	5292	11667	12822	7461	8320	1249	11246	4175	9289	10679	5846	5665	874	3547	1154	0.0845785	607	1809	1714	891	1495	135
01:30:43:S3	S3	Day0	H9	35698	9018	20609	28468	14536	37595	1987	28571	7222	16667	23442	11254	30770	1467	22597	3782	0.0442537	926	3332	2956	1386	2041	186
01:31:06:S6	S6	Day3	DE	13222	7791	16273	14408	9318	10878	1437	10884	6232	13099	11884	7167	7412	933	4763	1511	0.167961	953	2008	2200	1228	2034	189
01:31:09:S4	S4	Day2	DE	12735	3076	8436	9223	5398	5246	633	10633	2431	6853	7671	4257	3893	429	2548	874	0.117739	310	1129	960	463	770	64
01:31:09:S7	S7	Day0	H9	46064	12399	29332	37901	22740	52443	3747	37608	9900	23752	31162	18140	40749	2606	29315	5229	0.0579908	1746	6169	5529	3048	4268	458
01:31:11:S5	S5	Day0	H9	17224	4788	9789	12322	8557	27008	1114	14376	3848	8103	10559	6751	20775	882	14323	2980	0.0418907	565	2129	1777	928	1324	123
01:31:16:S5	S5	Day2	DE	12451	2568	5899	7736	5203	9557	783	10553	2022	4813	6396	4195	7441	595	4792	1262	0.146077	343	1449	1102	657	835	88
01:31:16:S7	S7	Day2	DE	6216	1460	4449	3594	3555	5374	294	5273	1117	3611	2997	2871	4205	119	2902	1146	0.103377	270	1064	821	542	799	45
01:31:19:S6	S6	Day0	H9	8920	2467	5038	6714	3508	9835	607	7417	2035	4176	5654	2778	6941	371	5003	1701	0.139916	334	1200	1074	496	788	69
01:31:25:S3	S3	Day1	APS	31349	9901	19709	25530	15617	38235	2243	25839	7978	16021	21147	12625	29540	1756	21544	3841	0.176383	965	3077	2755	1551	2025	232
01:31:33:S8	S8	Day3	DE	11063	5678	13624	11791	7070	9072	1161	9029	4710	11019	9935	5250	7005	854	4581	1447	0.0654879	613	1312	1431	735	1447	117
01:32:02:S6	S6	Day2	DE	47531	7530	19654	25238	15317	28722	2590	40670	6360	16421	21670	12746	23360	2043	16223	3432	0.0246564	1128	6228	3875	2219	3036	335
01:32:15:S7	S7	Day0	H9	14934	3079	6302	9376	4143	12029	1175	12419	2387	5111	7600	3213	9037	872	6677	2087	0.0449304	456	2051	1493	701	1095	129
01:32:16:S6	S6	Day0	H9	7714	1506	3625	5064	2217	5059	471	6449	1106	2811	4194	1756	3603	320	2644	1026	0.151286	266	1203	910	430	623	65
01:32:16:S8	S8	Day0	H9	6823	2039	4217	5253	2871	5584	539	5665	1504	3345	4246	2293	4172	342	3164	1229	0.158028	233	892	805	420	659	61
01:32:20:S2	S2	Day1	APS	10287	2546	6012	7458	4157	19678	676	8153	1962	4937	6313	3325	15227	521	11188	2653	0.0983196	303	1259	1025	514	764	91
01:32:24:S6	S6	Day2	DE	18031	5600	13363	14542	9305	28435	1317	14929	4573	11030	12253	7374	21974	852	14277	3468	0.0630385	745	2521	2207	1251	1850	178
01:32:40:S7	S7	Day1	APS	20993	6312	15418	17722	9349	36312	1538	17655	5165	12663	14593	7614	27861	1090	19500	4119	0.14359	840	2701	2384	1298	2014	201
01:32:46:S1	S1	Day0	H9	11607	2391	7820	8519	3610	6114	596	9130	1875	6364	6751	2622	4807	407	3575	1084	0.027972	217	1037	776	352	721	53
01:32:47:S1	S1	Day1	APS	11628	1899	5365	8631	4080	13972	498	9231	1416	4208	6986	3103	10866	374	7875	2025	0.152381	187	955	784	353	506	48
01:33:02:S6	S6	Day1	APS	5757	2070	4420	5843	3594	15018	705	4792	1661	3601	5010	2957	11102	492	7646	2222	0.183102	293	919	929	486	700	81
01:33:04:S7	S7	Day0	H9	10593	3423	8477	9583	5510	11270	780	8617	2636	6651	7926	4291	8700	476	6153	1911	0.162522	488	1524	1451	790	1205	125
01:33:12:S8	S8	Day3	DE	25372	7600	19891	21036	11343	14463	1800	21291	6072	16312	17355	9044	10745	1397	7134	2085	0.0981217	894	2843	2559	1385	2281	188
01:33:20:S4	S4	Day0	H9	57187	7264	23354	20450	12850	23319	2013	47169	5963	19240	17269	10332	18374	1515	13429	3007	0.0148931	679	4455	2130	1164	2052	185
01:33:22:S2	S2	Day3	DE	8755	5585	13140	11739	7380	16954	823	7010	4481	10096	9520	5642	13850	642	9028	2101	0.26584	566	1040	1328	772	1352	85
01:33:31:S5	S5	Day2	DE	5783	1511	8113	6958	2650	14901	446	4506	1107	6146	5454	1869	10340	212	5786	1238	0.311096	231	840	927	392	890	71
01:33:31:S7	S7	Day2	DE	27483	6527	18776	19466	11352	16073	1801	22482	5063	15233	15765	8928	11516	1247	7409	2259	0.0944797	950	3617	2939	1561	2583	215
01:33:31:S8	S8	Day2	DE	22958	8551	20824	20197	12383	11620	1802	19085	6793	16749	16886	9818	8097	1367	5091	1761	0.039285	856	2533	2349	1272	2159	194
01:33:38:S1	S1	Day1	APS	15347	4686	12599	12866	7633	11509	1318	12723	3799	10246	10594	5986	8384	969	5619	1514	0.302545	428	1408	1258	660	1131	97
01:33:38:S7	S7	Day1	APS	6153	1921	4787	5316	2616	5312	576	4898	1449	4016	4411	1945	3557	320	2467	989	0.567491	272	911	906	426	763	64
01:33:45:S7	S7	Day3	DE	16321	6062	17196	16740	9382	12835	1534	13382	4702	14073	13637	7209	9275	995	6174	1742	0.226757	803	2364	2371	1209	2210	169
01:33:47:S1	S1	Day1	APS	7084	3083	7516	8220	5289	16314	674	5624	2480	5925	6553	4228	12615	439	9152	2047	0.174825	247	666	696	421	647	38
01:34:01:S5	S5	Day1	APS	30102	8601	21684	29018	14337	54742	2592	25374	6838	17932	24577	11744	42284	2006	27281	3981	0.0916389	847	3094	3129	1454	2329	246
01:34:06:S6	S6	Day0	H9	8504	2745	6101	8063	4342	17642	646	6753	2171	4972	6751	3519	13147	414	8959	2462	0.0334859	393	1312	1221	614	1023	90
01:34:16:S1	S1	Day1	APS	19798	6594	13456	15638	9388	32531	1511	15650	5181	10348	12313	7357	26483	1130	18990	3493	0.0684571	544	1732	1512	814	1180	124
01:34:17:S6	S6	Day1	APS	4018	1862	3599	4844	2697	7862	445	3249	1432	2922	4057	2156	5550	265	3910	1315	0.102302	293	697	804	433	667	61
01:34:20:S4	S4	Day0	H9	17922	4606	9335	13620	7265	12075	1294	14835	3686	7513	11597	5708	9400	1113	6740	1782	0.074184	409	1527	1301	646	867	96
01:34:20:S8	S8	Day1	APS	12071	4173	11484	11698	6914	22886	975	9885	3240	9614	9829	5590	17936	757	12634	3215	0.158303	506	1628	1552	852	1404	134
01:34:22:S8	S8	Day2	DE	7682	1737	4209	5553	3293	8681	693	6334	1410	3548	4772	2579	6699	551	4311	1578	0.0695894	251	932	817	443	649	71
01:34:24:S7	S7	Day2	DE	14307	5899	10245	12375	8997	23816	1353	11774	4724	8076	10152	7290	17953	1014	11976	2974	0.192051	747	2038	1832	1147	1506	175
01:34:34:S8	S8	Day0	H9	53864	18613	37117	47760	28975	95354	4389	43913	15058	30015	39656	23680	73874	3203	53274	6988	0.0544356	2066	6191	6188	3201	4673	432
01:34:38:S5	S5	Day0	H9	6099	2151	4449	3876	3916	28328	341	5141	1785	3744	3181	3094	22467	203	14805	2967	0.0337724	257	793	662	454	651	56
01:34:40:S8	S8	Day0	H9	7485	1767	3975	5496	3042	8457	458	6167	1399	3361	4660	2437	6762	322	4812	1650	0.0207814	218	831	742	398	579	64
01:34:47:S6	S6	Day3	DE	10771	6593	12938	12664	8327	15923	981	8717	5269	10292	10204	6469	12398	689	8156	2102	0	763	1541	1806	1003	1616	122
01:35:03:S7	S7	Day2	DE	8154	3368	5586	6537	4736	14000	803	6641	2701	4581	5364	3827	11028	576	7168	2149	0.0558036	443	1217	1043	641	859	106
01:35:05:S5	S5	Day1	APS	12699	3156	8598	11167	6443	19523	888	10462	2432	7222	9374	5286	14500	673	9283	2029	0.312399	396	1582	1484	817	1118	128
01:35:08:S6	S6	Day0	H9	9205	2779	7998	8419	4728	9818	1300	7538	2262	6596	6900	3674	7397	966	5344	1791	0.112275	475	1504	1359	735	1206	137
01:35:11:S3	S3	Day2	DE	6585	2381	5849	5834	3562	5823	376	5374	1895	4738	4775	2742	4324	276	2750	820	0.181818	243	689	711	408	628	48
01:35:20:S4	S4	Day3	DE	11990	7838	16548	13628	10026	7718	1499	10016	6391	13591	11202	7898	5799	1153	4001	1211	0.0749813	634	1226	1368	879	1457	120
01:35:20:S5	S5	Day0	H9	8187	2932	5247	7736	5458	23906	881	6744	2466	4356	6392	4447	19061	559	12986	2691	0.038503	425	1265	1215	660	870	106
01:35:27:S5	S5	Day0	H9	22242	5671	15930	19468	10609	40385	1365	18668	4617	13413	16293	8217	30908	936	20899	3528	0.119623	724	2546	2306	1214	1922	161
01:35:35:S2	S2	Day0	H9	8818	2392	6026	8814	4231	9785	573	7129	1949	4834	7417	3254	7931	479	5704	1590	0	314	1129	1151	539	824	72
01:35:37:S5	S5	Day0	H9	15235	4003	9014	13696	7446	17296	1114	12874	3306	7395	11674	6080	13435	830	8871	2050	0.0112727	547	1966	1774	926	1352	119
01:35:37:S6	S6	Day0	H9	7530	2254	4828	6437	3651	6080	571	6389	1668	4091	5537	2887	4283	356	3043	1184	0.197174	328	1184	1111	561	858	85
01:35:41:S5	S5	Day2	DE	8009	2350	6117	6875	4552	8292	732	6784	1896	4826	5808	3774	5487	541	3090	840	0.161812	275	898	857	469	669	71
01:35:45:S4	S4	Day0	H9	15006	3546	8347	11337	6410	10250	885	12748	2964	6846	9457	5146	7701	708	5621	1643	0.0711617	339	1325	1143	599	804	86
01:36:07:S4	S4	Day3	DE	21970	9089	25657	16753	14621	28422	790	18761	7502	21294	14296	11649	22388	681	15218	3288	0.249704	805	2123	1716	1292	2137	92
01:36:07:S7	S7	Day2	DE	50287	10291	24206	32754	18235	37906	2649	41506	8252	19651	27226	14742	30600	1993	20438	4016	0.122321	1345	5955	4534	2422	3356	360
01:36:18:S7	S7	Day3	DE	16794	7152	16468	14267	8732	14210	1608	13324	5541	13343	11154	6631	10097	1055	6508	1916	0.10756	958	2543	2292	1265	2322	180
01:36:20:S3	S3	Day3	DE	23678	14627	37229	31620	17921	30143	2722	19128	11198	29191	25579	13358	22898	2000	14955	2891	0.193915	1329	2553	3227	1691	3476	228
01:36:27:S7	S7	Day3	DE	9540	3467	8979	7601	5036	14401	816	7936	2698	7484	6374	4004	11020	506	7215	2037	0.0554401	507	1473	1281	702	1205	101
01:36:28:S8	S8	Day1	APS	9119	2607	8111	9384	3756	7008	688	7401	2052	6588	7786	2895	5539	465	4014	1448	0.0747384	367	1253	1224	567	1030	90
01:36:38:S8	S8	Day1	APS	43081	14459	34257	35431	22699	49531	2898	35870	11871	28034	29555	18866	39212	2270	28659	5220	0.129104	1396	4607	4077	2269	3504	319
01:36:45:S8	S8	Day1	APS	25364	6790	18389	19832	9749	24907	1660	21366	5538	15305	16997	7969	19621	1219	13736	3475	0.109202	751	2902	2459	1225	2189	171
01:36:46:S7	S7	Day1	APS	9900	2970	8431	9141	5065	15639	1011	8176	2298	6627	7509	3962	12050	730	8579	2433	0.268097	437	1523	1534	774	1296	112
01:37:02:S6	S6	Day2	DE	12487	4195	11050	11007	6573	12963	1039	10433	3349	9187	9247	5403	9401	727	5392	1563	0	572	1704	1606	897	1486	133
01:37:03:S7	S7	Day2	DE	15527	5792	16173	15889	8668	11824	1445	12704	4611	13101	13250	6831	9160	1032	6146	2084	0.0325415	780	2107	2180	1078	2003	160
01:37:06:S5	S5	Day1	APS	6727	1325	3453	4533	2470	11084	507	5747	966	2730	3739	1878	8661	406	5676	1427	0.0352361	209	910	685	375	494	76
01:37:09:S5	S5	Day3	DE	7088	3158	8841	8325	4860	14027	887	5784	2577	7216	6856	3710	10019	593	6071	1392	0.115302	401	1123	1141	637	1092	85
01:37:09:S7	S7	Day3	DE	48451	27065	66793	60473	35680	93470	5247	38605	21354	53043	49293	27093	71860	3651	47590	6245	0.0777474	3156	6909	8252	4353	8187	629
01:37:10:S5	S5	Day2	DE	57245	11106	30306	39225	20607	47078	3724	47785	9190	24684	33184	16883	34272	2840	20850	3600	0.172662	1273	5579	4342	2187	3256	367
01:37:11:S5	S5	Day2	DE	15537	4357	10582	12239	7396	19365	1351	12791	3450	8644	10196	5780	14155	1017	8874	2148	0.191571	480	1740	1483	843	1261	129
01:37:43:S7	S7	Day1	APS	20395	4664	12253	14711	7963	34410	1614	16500	3638	9746	12050	6316	27176	1135	19087	4064	0.193849	738	2863	2373	1174	1899	208
01:38:01:S1	S1	Day2	DE	15618	3321	11650	12593	5502	9767	1202	12364	2524	8949	10062	4313	7501	913	4380	1053	0.114155	282	1246	1111	511	930	90
01:38:06:S2	S2	Day1	APS	6933	2263	7109	7327	3475	10710	604	5572	1781	5811	5981	2777	7938	421	5592	1544	0	255	759	798	399	779	52
01:38:08:S8	S8	Day2	DE	10645	2824	7863	9403	5182	3653	707	8874	2206	6247	7531	4113	2611	539	1694	697	0	354	1238	1147	580	892	87
01:38:09:S8	S8	Day3	DE	4679	3012	7084	6456	3912	6196	774	3831	2380	5602	5342	3032	4398	570	3002	1121	0.233178	389	788	953	495	900	87
01:38:14:S3	S3	Day0	H9	36308	6063	20110	26543	13125	5026	1741	29335	4772	16009	21871	10650	2887	1278	2058	665	0.145773	551	3027	2380	1125	1688	154
01:38:17:S5	S5	Day3	DE	16376	7902	19937	17940	9912	20929	1604	12822	6172	16382	15101	7949	16239	1162	9718	1980	0.123482	786	1811	1963	984	2002	164
01:38:18:S7	S7	Day1	APS	7433	1726	4922	6019	3335	6325	707	6100	1435	3951	5045	2529	4910	505	3364	1250	0.208086	298	1071	925	432	688	70
01:38:23:S8	S8	Day1	APS	9977	3445	6515	8441	5312	13576	939	7943	2748	5275	7091	4252	10209	590	7393	2259	0.202895	369	1152	1042	579	847	92
01:38:26:S1	S1	Day0	H9	24066	6034	18183	19312	9948	19037	1646	18912	4647	14388	14995	7680	13552	1202	9684	2315	0.175547	489	1902	1697	828	1429	125
01:38:34:S2	S2	Day1	APS	20016	4109	12040	16073	8556	31486	1118	16295	3255	9658	13075	6733	25316	846	17858	3297	0.134394	509	2155	1774	922	1364	119
01:38:38:S7	S7	Day2	DE	6890	2524	6391	5470	3315	5454	699	5665	1979	5129	4361	2531	3563	407	2291	883	0.0436491	334	995	897	507	852	71
01:38:42:S8	S8	Day0	H9	22750	6308	16860	19167	9327	10198	1651	18629	5211	13887	16021	7516	7202	1267	5353	1824	0.280217	646	2406	2170	1048	1850	185
01:39:02:S5	S5	Day3	DE	12174	6038	14253	12501	8544	18345	938	10392	5039	11880	10570	6280	12543	664	7732	1785	0.362131	600	1458	1479	815	1499	100
01:39:07:S3	S3	Day0	H9	12239	3148	8902	11115	5652	13325	1146	10103	2416	7011	8843	4353	9508	931	7073	2001	0.127244	326	1253	1185	534	892	106
01:39:09:S6	S6	Day0	H9	19743	3697	11480	13530	7339	11897	974	16128	2773	9183	11093	5803	8892	683	6234	1863	0.14437	584	2553	2054	1071	1620	139
01:39:10:S3	S3	Day3	DE	9718	4335	12904	12039	7011	15369	1065	7586	3388	10023	10027	5171	10984	770	7042	1706	0.0994036	391	964	1143	635	1103	95
01:39:11:S8	S8	Day1	APS	28224	8399	18528	22085	15899	46422	2356	23129	7092	15021	18109	12608	36956	1742	26804	5279	0.138039	948	2969	2704	1600	2174	237
01:39:12:S7	S7	Day3	DE	5142	3595	7561	7370	4828	11486	717	4151	2789	6030	5806	3604	8338	483	5444	1700	0.110213	454	887	1153	599	1003	86
01:39:12:S8	S8	Day1	APS	10698	3020	10819	11594	5487	12804	778	8935	2415	8720	9607	4257	9869	586	7084	2143	0.169396	439	1377	1376	640	1233	85
01:39:17:S7	S7	Day2	DE	17271	3728	10097	11638	7177	19694	1120	14214	2818	8189	9553	5585	15030	711	9830	2700	0.213632	530	2297	1788	981	1352	133
01:39:22:S7	S7	Day2	DE	5421	1237	3192	4374	3014	8372	447	4398	926	2483	3538	2332	6677	226	4527	1552	0	212	813	700	429	565	59
01:39:23:S4	S4	Day2	DE	36471	7473	22621	24982	14472	22613	2249	29741	5903	18744	20429	11612	18290	1801	12346	2818	0.121497	653	2921	2228	1210	1884	166
01:39:28:S8	S8	Day3	DE	24302	12263	34035	29393	19868	50422	2360	20162	9713	27442	24250	15476	40303	1672	27132	4743	0.0958278	1254	3036	3407	1958	3356	255
01:39:36:S5	S5	Day3	DE	23103	9166	26689	23434	15756	40656	2019	19566	7535	21991	19906	12768	29615	1534	18596	3123	0.102173	905	2552	2645	1542	2615	207
01:39:37:S2	S2	Day3	DE	36893	20942	48439	43401	26874	55231	3740	29604	16628	38402	35548	20119	41888	2891	28338	4161	0.0952784	2145	4332	5076	2774	4991	415
01:39:43:S4	S4	Day2	DE	24250	5481	16422	18257	11325	14532	1411	19969	4450	13140	15115	8946	11423	1035	7249	1928	0.179335	587	2232	1825	998	1474	155
01:39:43:S6	S6	Day1	APS	5149	1798	4461	5219	2887	6733	549	4227	1466	3668	4173	2194	4288	311	3148	1169	0.25413	326	911	918	524	809	70
01:40:08:S5	S5	Day0	H9	32140	8097	17137	22545	16435	53778	2096	26718	6698	14351	19282	13929	41598	1487	27778	4223	0.0251998	979	3482	2853	1766	2173	246
01:40:24:S6	S6	Day0	H9	41460	10199	21698	27777	17282	58563	3007	34198	8441	17823	22962	14172	47081	2344	33946	5486	0.0559712	1286	4978	3953	2186	2909	316
01:40:25:S8	S8	Day3	DE	9475	3580	7049	8420	5338	6992	870	7774	2924	5643	7026	4258	5353	587	3505	1149	0.0285307	372	1056	1026	557	843	82
01:40:26:S2	S2	Day1	APS	10439	2993	7116	9117	4638	20138	719	8331	2405	5790	7626	3821	15814	528	11303	2463	0.185791	323	1174	1074	546	843	91
01:40:37:S3	S3	Day2	DE	16506	5580	12647	13119	8849	16114	1063	13255	4568	9918	10542	6830	12363	807	7779	1730	0.141406	537	1591	1308	793	1166	111
01:40:43:S1	S1	Day0	H9	75544	11366	30919	52003	22669	35844	4429	59955	8902	24586	41884	17754	28088	3463	20382	3687	0	1091	6149	4748	1990	2985	382
01:40:44:S8	S8	Day2	DE	36064	7759	21848	22313	13289	15157	2017	29262	6134	17777	18430	10261	11475	1635	7067	2074	0.240555	793	3179	2338	1170	2101	177
01:41:01:S6	S6	Day0	H9	21584	4123	13799	18093	8157	17139	1413	18138	3385	11303	15172	6494	13230	999	9513	2749	0.168191	590	2530	2303	1026	1757	160
01:41:17:S3	S3	Day2	DE	89426	19163	64676	66462	36830	37129	4683	72878	15158	52648	54969	28436	26727	3547	17689	3504	0.480525	1740	7631	6207	3214	5658	407
01:41:17:S8	S8	Day1	APS	8678	1656	6616	8247	4182	9117	648	7122	1218	5272	6938	3171	6477	411	4677	1601	0.17105	238	968	914	472	792	66
01:41:28:S4	S4	Day1	APS	10433	2356	6051	8251	4250	15426	605	8767	1986	4855	6836	3365	12029	419	8577	2205	0.0233182	215	878	745	391	542	50
01:41:32:S8	S8	Day3	DE	7960	3369	9874	9227	5447	5824	912	6500	2604	7863	7461	4171	3947	592	2535	1013	0	411	1087	1254	641	1107	113
01:41:33:S2	S2	Day3	DE	5682	2544	7540	7222	4074	15935	597	4507	2051	6192	5876	3053	12240	385	8183	2047	0.195527	297	634	824	435	781	53
01:41:34:S1	S1	Day1	APS	18532	4284	13822	16376	8166	25288	1178	14814	3348	10935	13085	6109	19519	882	14227	2888	0.140578	390	1552	1427	694	1125	92
01:42:04:S6	S6	Day2	DE	6524	2490	7636	5834	5034	4645	385	5361	1941	6163	4770	3946	3030	313	1900	717	0.210526	314	822	830	558	897	66
01:42:08:S8	S8	Day1	APS	9257	3702	8677	8719	5624	6867	812	7606	3000	6951	7268	4475	5243	672	3704	1373	0.0539957	404	1079	1002	572	940	74
01:42:37:S1	S1	Day0	H9	19564	3705	11933	14973	7340	15248	984	15545	2773	9322	12040	5589	12369	681	8850	2166	0.0564972	325	1593	1300	594	1010	78
01:43:10:S5	S5	Day2	DE	24614	6190	16404	16050	9146	22645	1547	20670	4966	13424	13323	7109	16746	1176	9902	2163	0.323167	648	2462	1792	955	1751	147
01:43:19:S8	S8	Day0	H9	35853	7252	18661	23906	11897	37877	1955	29616	5766	15498	20299	9410	30582	1392	22049	4659	0.077101	815	3664	2779	1376	2191	204
01:43:26:S6	S6	Day2	DE	7370	2534	6711	5928	3711	7526	915	6080	1814	5260	5011	2876	5116	551	3418	1205	0.497367	341	1033	969	514	925	102
01:43:33:S2	S2	Day3	DE	4585	2793	6594	6215	3454	10954	505	3681	2169	5342	5061	2738	8366	335	5463	1478	0.164745	342	654	803	410	826	55
01:43:36:S4	S4	Day2	DE	22026	5993	18270	16380	8718	4125	1106	18143	4764	15229	13668	6748	2514	915	1624	615	0.307882	506	1805	1589	798	1549	137
01:43:36:S8	S8	Day0	H9	33313	7283	17325	22956	13737	30688	1878	27550	5702	13847	19220	11429	24776	1283	18402	3981	0.0380393	847	3368	2744	1506	2083	208
01:43:39:S7	S7	Day2	DE	9219	2946	7579	6176	4621	14407	791	7720	2314	5938	5115	3682	11170	500	7249	2236	0.427645	382	1266	965	635	949	108
01:43:48:S4	S4	Day2	DE	17054	5948	15612	16590	8591	16797	1635	14054	4615	12799	13984	6599	13075	1271	9798	2375	0.0714432	538	1553	1605	778	1424	113
01:44:24:S6	S6	Day0	H9	43501	8129	25129	29717	14013	53162	2850	35888	6614	20188	25152	11345	42725	2154	30856	5403	0.0875032	1129	5435	4214	1958	3299	334
01:44:27:S8	S8	Day1	APS	19848	6095	18151	17739	10158	27987	1608	16318	4992	14982	14718	8256	22279	1148	15874	3609	0.138591	646	2135	2031	1031	1791	164
01:44:35:S1	S1	Day3	DE	16443	5033	13562	14614	6448	21889	1010	13134	3997	10593	11579	5043	16508	719	10654	2287	0.0750892	408	1439	1254	582	1123	85
01:44:36:S2	S2	Day3	DE	6414	1998	6141	5616	2873	23107	485	5263	1670	4893	4518	2293	18822	344	11873	2468	0.126337	221	740	703	326	680	56
01:44:44:S6	S6	Day2	DE	10901	3736	8961	10326	4867	21888	870	8943	2964	7314	8626	3700	17614	507	12147	3059	0.16465	461	1526	1490	715	1269	91
01:44:45:S6	S6	Day0	H9	12109	2932	9614	10297	4471	12229	1097	10104	2383	8052	8632	3699	9117	778	6691	2080	0.0298909	431	1766	1651	703	1419	125
01:45:14:S6	S6	Day2	DE	11232	4267	13515	12699	7235	9849	958	9024	3318	11170	10608	5855	6381	669	4194	1314	0.262279	553	1508	1754	933	1696	127
01:45:16:S7	S7	Day0	H9	20954	3907	10875	15392	7970	23290	1346	17432	3125	8732	12640	6408	18662	936	13114	3259	0.0381272	652	2824	2366	1127	1707	170
01:45:34:S2	S2	Day1	APS	10328	2568	7800	8423	5157	24309	620	8532	2103	6296	7103	4262	19478	469	14142	3215	0.18385	310	1212	1116	623	931	71
01:45:37:S7	S7	Day0	H9	24144	6607	18284	19966	12286	47918	1948	19481	5257	14755	16615	9806	38925	1268	28091	4818	0.0213592	983	3568	3196	1651	2578	235
01:46:17:S3	S3	Day1	APS	13082	4850	12893	10457	10192	29188	393	11132	4151	10734	8915	8468	23643	280	17431	3682	0.14916	521	1560	1292	1009	1337	61
01:46:20:S4	S4	Day2	DE	29592	7268	22517	23039	13952	39582	2396	24467	5955	18344	18882	11202	31710	1910	20834	3870	0.201594	663	2560	2117	1201	1954	195
01:46:21:S6	S6	Day0	H9	31848	7280	18729	24521	13310	28131	2263	25934	5939	15271	20123	10599	21280	1710	14755	3397	0.121993	945	4006	3406	1801	2723	278
01:46:21:S7	S7	Day1	APS	13396	3794	11157	11620	7314	23700	1255	10837	2970	8724	9362	5826	17860	796	12280	3167	0.105863	626	2063	1923	1051	1608	152
01:46:23:S3	S3	Day3	DE	15527	4096	14371	13438	7105	21891	1107	12617	3251	11435	11221	5420	17386	891	12243	2864	0.0980152	397	1515	1400	647	1342	113
01:46:24:S7	S7	Day3	DE	13007	3499	11914	11836	6548	20389	1032	10727	2580	9713	9904	4896	15643	622	10038	2602	0.069735	525	1887	1835	912	1673	114
01:46:27:S5	S5	Day3	DE	8964	4238	9133	9293	6197	18344	911	7379	3551	7446	7738	4956	12688	645	7672	1725	0.0912409	451	1086	1162	678	1108	90
01:46:32:S7	S7	Day0	H9	12340	3247	7546	9123	5371	15003	1080	10226	2562	6117	7491	4342	11952	781	8576	2464	0.0466418	535	1930	1583	845	1337	134
01:46:35:S2	S2	Day1	APS	15679	3966	11908	13550	8003	34070	1333	12908	3097	9832	11335	6509	26698	1107	18824	3568	0.270931	502	1894	1752	955	1424	154
01:46:36:S7	S7	Day0	H9	76245	16786	47421	54970	31817	135051	4922	63477	13395	38909	46272	25788	109974	3525	77790	8080	0.0347088	2271	9732	7752	4105	6367	594
01:46:39:S5	S5	Day0	H9	17615	2605	7938	11224	5570	15415	1084	15076	2115	6678	9574	4596	12252	872	7913	1836	0.139012	360	1790	1294	639	1010	116
01:46:43:S6	S6	Day1	APS	8239	1646	5700	6723	3336	9322	704	6693	1261	4557	5476	2594	7008	466	5069	1683	0.197278	323	1351	1220	555	976	97
01:46:44:S8	S8	Day1	APS	28559	6756	18395	19206	12845	33560	1564	23849	5587	15138	15774	10596	26003	1286	18481	3880	0.11363	736	2777	2237	1310	1968	181
01:47:03:S7	S7	Day2	DE	34045	7150	18999	23439	10669	14620	2081	28103	5580	15744	19663	8428	11119	1548	6816	1966	0.0440141	859	3857	3041	1405	2307	239
01:47:06:S7	S7	Day0	H9	24462	4378	11947	15157	9163	25716	1196	20135	3325	9505	12734	7474	20315	803	14457	3343	0.0622536	637	3253	2226	1199	1810	155
01:47:08:S6	S6	Day0	H9	26914	7368	17130	20111	12190	25469	1986	22255	5909	13837	16805	9857	19149	1378	13699	3276	0.0437988	921	3485	2961	1550	2359	224
01:47:09:S6	S6	Day0	H9	8971	2892	7066	8271	4853	8547	1046	7294	2209	5650	6806	3878	6242	652	4663	1552	0	377	1374	1246	665	1066	106
01:47:10:S3	S3	Day1	APS	13990	3265	9858	11922	6301	18958	981	11496	2548	8006	9703	4937	15687	747	11403	2564	0.131544	323	1333	1229	548	948	88
01:47:35:S7	S7	Day0	H9	32148	7522	20416	26497	12530	37360	2667	25910	5890	16612	21829	9626	28261	1830	19594	3920	0.0357252	1081	4107	3600	1700	2843	293
01:47:48:S1	S1	Day0	H9	20189	3686	10216	13651	7155	15134	1397	16108	2903	7844	11104	5466	11638	1103	8333	2135	0.0360014	332	1650	1257	624	899	104
02:01:03:S1	S1	Day1	APS	6987	2745	6573	6931	4760	14525	652	5511	2033	5286	5595	3604	11019	448	8024	2147	0.149551	269	700	700	402	587	61
02:01:04:S3	S3	Day1	APS	11465	4174	10016	12063	6136	12446	1104	9411	3456	8070	9789	4899	9166	842	6748	1834	0.19265	407	1214	1266	617	977	93
02:01:05:S8	S8	Day1	APS	6520	2777	6872	7915	4636	4555	877	5474	2137	5697	6624	3859	3442	657	2548	1030	0	350	929	1021	563	883	101
02:01:08:S1	S1	Day3	DE	45131	19064	41212	44064	28528	58035	4652	36284	14590	31790	35284	21655	47193	3463	31762	4824	0.0598199	1704	4268	4345	2487	3836	405
02:01:09:S5	S5	Day0	H9	25592	6988	17598	19287	12091	12144	2413	22412	5731	14694	16362	9686	7767	1798	5116	1385	0.175919	828	3024	2477	1359	2121	257
02:01:13:S2	S2	Day3	DE	43968	27195	56285	53803	33873	45495	4969	36242	21861	45073	44038	26163	34801	3688	22490	3789	0.155625	3095	5759	6740	3862	6576	573
02:01:18:S7	S7	Day2	DE	15534	5196	11336	13440	7715	9470	1290	12827	4223	9159	11192	5961	7258	856	4411	1296	0.3854	772	2308	2207	1177	1748	172
02:01:21:S6	S6	Day0	H9	8762	2254	5424	6929	3749	5570	950	7244	1801	4432	5667	2894	4100	648	2987	1086	0.0334784	426	1420	1263	688	950	105
02:01:25:S6	S6	Day2	DE	4071	1826	4192	4001	3081	9771	561	3359	1444	3388	3172	2608	7053	361	4795	1600	0.271116	281	730	763	453	650	68
02:01:25:S7	S7	Day0	H9	12324	3120	7313	10183	5457	7341	951	10092	2425	5874	8456	4275	5467	575	3874	1370	0.0774393	458	1802	1561	759	1164	104
02:01:29:S2	S2	Day3	DE	8398	4840	9901	9634	6485	14842	950	6697	3814	7856	7935	4903	11143	733	7346	1856	0.0408386	547	1194	1302	739	1200	113
02:01:30:S3	S3	Day0	H9	28176	6175	14470	19708	11088	18457	2058	23124	5075	11618	16355	8593	14413	1584	10668	2697	0.178103	609	2617	2009	1018	1407	169
02:01:32:S7	S7	Day0	H9	14227	4356	10332	11564	7534	14609	1472	11653	3319	8309	9526	5958	11741	1023	8463	2472	0.0590807	711	2233	2096	1196	1734	213
02:01:34:S7	S7	Day1	APS	22731	6782	13818	17105	11057	27382	2008	18992	5483	11265	14449	8790	21270	1474	14775	3694	0.182741	1025	3354	2848	1582	2241	266
02:01:34:S8	S8	Day3	DE	6937	2884	7562	6756	4534	6754	707	5881	2426	6184	5572	3591	5165	418	3530	1358	0.509915	334	1022	1013	529	890	86
02:01:37:S2	S2	Day3	DE	32245	11193	25482	27771	15408	34545	2565	26357	8885	20540	23264	11861	27494	1944	17812	3510	0.162812	1282	3988	3574	1872	2976	281
02:01:39:S5	S5	Day1	APS	11650	3114	6840	9193	5651	15751	838	9934	2478	5644	7702	4882	12523	549	8242	1961	0.133463	339	1290	1103	610	855	89
02:01:46:S5	S5	Day2	DE	11420	3814	9549	10118	5841	7815	1205	9456	3013	7888	8382	4541	5429	740	3299	895	0.121249	418	1451	1276	658	1108	96
02:02:02:S1	S1	Day1	APS	26704	5800	13424	19857	10473	25833	1869	22487	4546	11047	16641	8617	19739	1398	13980	3003	0.107296	540	2564	1981	1059	1381	171
02:02:04:S8	S8	Day1	APS	45536	13802	33322	39336	22111	32591	3481	38016	11373	26687	32947	17766	24219	2439	17805	4271	0.101095	1627	5466	5098	2625	4259	418
02:02:05:S8	S8	Day1	APS	31223	8605	22171	28920	14553	22138	2438	25937	6727	18204	24283	11716	17055	1693	12211	3113	0.098272	1144	3901	3721	1792	2941	304
02:02:08:S5	S5	Day1	APS	6907	2171	4498	6538	3850	8275	776	5731	1625	3561	5470	3046	5774	364	3910	1181	0.28133	345	1160	1092	573	840	86
02:02:11:S7	S7	Day1	APS	8861	1894	5515	7300	3488	9682	808	7428	1467	4671	6192	2774	7597	589	5454	1845	0.110011	347	1286	1171	562	949	84
02:02:16:S8	S8	Day0	H9	25980	9080	24361	22918	13699	8020	2064	21519	7288	20266	19498	10750	5923	1559	4413	1648	0.113302	1054	3201	3098	1629	2879	276
02:02:17:S5	S5	Day0	H9	27751	6690	21538	25401	12811	19022	2045	23185	5178	18014	21496	10476	13804	1414	9281	2165	0.0538735	869	3180	3158	1495	2539	221
02:02:18:S7	S7	Day1	APS	7694	2893	6747	6952	4418	9105	955	6348	2144	5372	5495	3387	6606	460	4629	1586	0.172824	462	1455	1361	742	1209	105
02:02:21:S1	S1	Day1	APS	17216	6306	16407	16808	9683	30227	1949	13488	4840	12788	13387	7112	23554	1421	17007	3398	0.0587993	622	1860	1843	977	1666	186
02:02:29:S2	S2	Day3	DE	6610	3701	7280	7407	4737	21216	751	5462	2918	5886	6016	3579	16465	569	11272	2407	0.0621008	474	1010	1029	608	958	108
02:02:30:S2	S2	Day0	H9	26686	5979	16424	19843	11230	39103	1865	22282	4812	13491	16577	9026	31348	1493	22427	4166	0.0445891	736	3112	2570	1294	1960	229
02:02:34:S7	S7	Day1	APS	26989	7500	18578	23193	13150	33885	2187	22017	5714	14866	18878	10265	25415	1296	17862	4120	0.263128	1228	4203	3818	1988	3047	274
02:02:41:S5	S5	Day0	H9	14094	3230	7994	10952	5329	15343	1041	11841	2592	6678	9047	4205	11391	740	7683	1795	0.0911102	379	1536	1324	661	986	120
02:02:42:S1	S1	Day2	DE	18214	3224	8595	10653	6178	13879	1180	14607	2448	6805	8437	4810	10159	846	7013	1893	0.142592	343	1624	1120	622	893	99
02:02:44:S1	S1	Day1	APS	16677	4308	10457	13226	7504	19418	1268	13593	3416	8360	10749	5762	14754	994	10846	2524	0.1844	416	1559	1312	681	1083	102
02:03:01:S6	S6	Day3	DE	8747	2675	8110	7442	5340	11422	1000	7209	2060	6551	5914	4298	8039	598	5176	1490	0.0193199	428	1438	1316	806	1163	119
02:03:03:S3	S3	Day2	DE	29239	5986	19053	19694	11400	14138	1774	24083	4650	15221	16518	8703	10767	1291	6853	1586	0.102145	598	2762	2083	1060	1864	169
02:03:05:S7	S7	Day2	DE	5562	1812	3999	4733	3340	6381	549	4540	1319	3142	3927	2685	4822	324	3350	1231	0.119403	308	979	906	558	752	85
02:03:06:S2	S2	Day1	APS	9148	2962	6769	7058	4653	19002	685	7481	2405	5451	5737	3677	14487	466	10259	2550	0.175456	401	1215	1040	605	919	76
02:03:10:S7	S7	Day0	H9	8873	1999	5915	7401	4225	8770	921	7243	1485	4905	5818	3290	6859	535	4803	1612	0	366	1368	1202	635	983	104
02:03:15:S8	S8	Day3	DE	10556	6426	14888	12513	10165	16604	1870	8774	5297	12070	10271	7949	13084	1317	8789	2352	0.079645	665	1541	1642	1074	1622	139
02:03:17:S7	S7	Day1	APS	6163	2332	4263	5375	4217	23544	691	4832	1693	3402	4258	3426	18579	371	13016	3361	0.115243	386	1181	1066	688	853	102
02:03:23:S5	S5	Day0	H9	14680	2753	7644	9082	6148	14916	1125	12419	2133	6111	7545	4983	11228	706	7623	1860	0.104946	393	1714	1262	727	1048	109
02:03:26:S1	S1	Day0	H9	21193	3677	11707	13931	7755	9699	1474	17105	2882	9244	11101	5993	6821	1041	4916	1469	0.0203417	375	1954	1377	755	1106	122
02:03:26:S8	S8	Day0	H9	33134	5256	15099	22627	10101	11944	1493	28042	4248	12615	19218	8243	9167	1103	6680	2102	0.0149701	632	3451	2582	1146	1834	182
02:03:30:S7	S7	Day1	APS	19969	5517	16441	17840	10087	29692	1937	16569	4273	13126	14873	7918	21732	1245	15346	3722	0.0781963	845	2864	2750	1351	2335	217
02:03:31:S8	S8	Day2	DE	15450	3858	12133	12048	7321	6657	1426	12715	2970	9912	9896	5483	5103	1085	3821	1386	0.366396	521	1959	1693	871	1460	150
02:03:34:S2	S2	Day1	APS	76073	19217	50740	61875	35385	106397	6054	62326	15524	41202	51492	28214	87001	4719	61510	6749	0.117054	2411	9194	8042	4296	6371	684
02:03:37:S4	S4	Day3	DE	64916	31158	76092	67338	49760	89527	7152	53650	24815	62167	56222	39983	72617	5652	48835	6185	0.0655268	2797	6698	6930	4293	6758	632
02:03:39:S6	S6	Day0	H9	8970	1831	4928	6755	3336	5761	1026	7669	1482	3992	5557	2684	4209	544	3041	1108	0.230187	357	1302	1130	557	868	107
02:03:45:S7	S7	Day2	DE	5400	1949	4872	5593	3371	3671	836	4311	1428	3656	4594	2421	2614	443	1574	665	0.762389	375	1120	1078	575	896	95
02:03:46:S7	S7	Day3	DE	8204	4585	11265	10951	7025	14855	1179	6358	3569	8876	9005	5062	11570	618	7739	2140	0.103373	613	1444	1804	985	1608	137
02:03:48:S3	S3	Day0	H9	18124	3352	9799	11815	6592	9007	1299	14774	2620	7805	9699	5213	6483	1005	4776	1460	0.041876	373	1826	1410	718	1132	126
02:04:01:S2	S2	Day2	DE	9486	2847	8655	7880	3744	8113	734	7816	2343	6933	6634	3094	6475	585	4230	1167	0.0945626	354	1134	1021	462	997	82
02:04:08:S7	S7	Day0	H9	37220	9462	22787	30627	13995	41370	2618	30503	7459	18328	25193	10916	32519	1808	23564	4815	0.0509251	1376	5546	4778	2134	3674	350
02:04:09:S3	S3	Day0	H9	27949	6568	18283	21258	9091	9200	1815	22603	5197	14640	17542	7297	6464	1373	4780	1400	0.0627615	683	2731	2362	966	1853	183
02:04:09:S5	S5	Day3	DE	7276	4410	10310	9956	5314	12569	1135	6014	3367	8116	8057	3960	8651	637	5710	1405	0.0525394	582	1267	1523	767	1366	116
02:04:12:S2	S2	Day1	APS	19310	3704	10015	13203	6336	10549	894	15891	3009	8249	11085	5182	7729	681	5511	1602	0.381056	483	2259	1745	793	1354	125
02:04:12:S6	S6	Day1	APS	17855	6387	17845	17488	10333	16175	1999	14689	4962	14698	14396	8201	11455	1399	8051	2388	0.2981	924	2840	2739	1496	2595	230
02:04:14:S8	S8	Day3	DE	12886	7078	16162	14741	8345	10778	1640	10838	5544	13138	12519	6667	7459	1253	4975	1626	0.140704	750	1790	1922	998	1859	177
02:04:15:S3	S3	Day3	DE	5486	2830	7085	5731	3141	7432	506	4548	2246	5577	4617	2356	4582	373	3189	949	0.28222	294	696	689	336	691	49
02:04:16:S5	S5	Day2	DE	4073	1681	3837	3745	2359	5517	661	3250	1101	2938	2922	1748	3746	311	2143	674	0.139991	247	748	725	375	631	66
02:04:17:S3	S3	Day1	APS	17745	7827	17840	18882	9655	29621	1812	14568	6189	14477	15559	7547	23924	1371	17308	3365	0.179108	759	1950	2149	1028	1877	180
02:04:22:S7	S7	Day0	H9	10313	1576	4642	6465	2611	7038	789	8435	1119	3713	5193	2072	4777	523	3321	1296	0.180668	353	1559	1220	529	917	113
02:04:26:S7	S7	Day0	H9	18334	4685	11395	13167	7097	14024	2197	15326	3431	8986	10506	5268	9154	1417	6447	2209	0.356755	725	2826	2379	1146	1929	230
02:04:27:S1	S1	Day1	APS	23742	5803	15136	19482	8360	31495	1606	18672	4378	12003	15904	6316	24180	1125	17316	3508	0.0750751	549	2203	1804	790	1399	150
02:04:27:S6	S6	Day3	DE	18555	4244	9860	11448	6428	13601	1262	15274	3407	8123	9355	5129	9577	838	6507	1998	0.0307361	661	2731	1975	986	1566	173
02:04:27:S7	S7	Day0	H9	14563	3820	8233	11474	6027	17747	1473	12005	2997	6661	9574	4898	13464	897	9451	2747	0.0317427	601	2212	1928	973	1510	166
02:04:28:S5	S5	Day3	DE	4334	1453	3804	4151	1984	4766	661	3472	1085	3149	3238	1592	3009	415	1875	617	0.0533333	260	742	736	365	608	78
02:04:30:S3	S3	Day0	H9	18347	3238	7669	12050	5123	11677	933	15215	2681	6328	9783	4162	8776	709	6698	1889	0.134368	389	1777	1345	597	849	95
02:04:31:S8	S8	Day2	DE	8756	2730	6589	6906	2892	3976	792	7164	2172	5456	5616	2317	2804	571	1920	769	0	334	1117	971	452	835	83
02:04:32:S2	S2	Day1	APS	12707	1516	8459	9687	2673	56338	689	10537	1145	6748	7866	2054	44202	504	31089	5038	0.151179	299	1762	1574	519	1279	109
02:04:32:S7	S7	Day3	DE	6206	2826	6524	6386	3358	6773	809	4860	2123	5110	5183	2452	4467	424	2940	1091	0.238095	497	1316	1355	723	1176	113
02:04:35:S7	S7	Day1	APS	17811	4808	11114	15701	7869	19958	1544	14403	3719	8603	12961	6237	14994	890	10891	2896	0.119365	829	2836	2661	1237	1993	187
02:04:36:S1	S1	Day0	H9	23164	4512	13779	17105	7566	16680	1698	18388	3442	10794	13657	5865	13338	1270	9773	2284	0.0613936	438	2061	1670	762	1348	163
02:04:36:S4	S4	Day3	DE	10977	3920	13882	13108	5245	10378	1140	9150	2914	11038	10719	4137	6892	866	4608	1338	0.282118	370	1131	1265	543	1203	99
02:04:39:S4	S4	Day3	DE	12638	3347	9658	10164	5233	7025	1067	10555	2566	7845	8554	4146	4900	862	3360	1128	0.238095	330	1210	1090	503	905	91
02:04:40:S1	S1	Day0	H9	16900	3656	8640	11596	5572	9535	1086	13646	2872	6696	9594	4248	6942	824	5240	1489	0.019084	341	1477	1131	524	841	106
02:04:48:S3	S3	Day1	APS	15385	4905	12347	12619	6151	13552	1244	12890	3931	10019	10461	5136	9232	916	6683	1828	0.164597	486	1585	1366	602	1271	102
02:04:48:S8	S8	Day1	APS	6242	1776	4665	5097	2777	5955	606	5160	1420	3840	4222	2221	4194	443	3007	1156	0.23279	229	843	697	383	655	68
02:05:02:S6	S6	Day0	H9	10018	2708	6245	8879	4295	9957	1214	8460	2199	5123	7401	3394	7413	866	5318	1813	0.0188041	477	1779	1633	809	1267	156
02:05:04:S4	S4	Day0	H9	23462	6262	11733	19949	9893	16485	1637	19766	5085	9560	16503	7970	12549	1188	9047	2383	0.0442136	670	2302	2036	978	1349	162
02:05:05:S6	S6	Day2	DE	7194	2535	5190	5965	3325	3820	576	5900	1996	4010	4933	2530	2850	343	1942	721	0.0514933	351	1230	1061	585	857	81
02:05:06:S5	S5	Day3	DE	26530	16457	31154	33798	21306	39027	3593	21884	13141	25543	28286	16773	27755	2644	17509	3204	0.0742475	1608	3631	4201	2315	3592	373
02:05:07:S4	S4	Day3	DE	8687	3789	8481	10339	5548	10101	1057	7271	2992	6795	8494	4620	7341	814	5208	1537	0.0768049	379	1036	1176	567	896	104
02:05:08:S5	S5	Day2	DE	25611	6114	12252	17323	9604	12769	1772	21435	4871	9991	14555	7812	9345	1311	5429	1387	0.184196	748	2810	2271	1088	1620	190
02:05:09:S5	S5	Day2	DE	31224	12391	20385	25586	16657	47580	2856	26072	10023	16738	21536	13503	37103	2025	23359	3972	0.107025	1325	4016	3627	2030	2838	344
02:05:10:S5	S5	Day1	APS	16261	4250	8394	11471	7245	17350	1377	14082	3351	7069	9392	5830	12118	918	7998	1929	0.137534	515	1814	1548	844	1211	137
02:05:10:S7	S7	Day0	H9	14527	2137	6142	8407	4448	4126	1016	12085	1672	4960	6993	3301	3014	584	2109	915	0.0948317	401	2007	1451	686	1062	112
02:05:15:S7	S7	Day0	H9	44446	12519	25694	38786	20964	44651	3909	37052	10227	21190	32773	17160	34737	3064	24287	4848	0.0823486	1790	6325	5755	2929	3988	493
02:05:22:S2	S2	Day0	H9	12250	4016	7476	10291	5855	21023	1098	10018	3302	6000	8550	4718	15792	783	11550	2842	0.147186	522	1672	1437	785	1111	120
02:05:22:S4	S4	Day3	DE	37382	19147	36745	37678	24670	56434	3646	31421	15233	30138	31614	19719	44023	2732	30657	4969	0.0880712	1733	3958	4059	2263	3632	330
02:05:23:S8	S8	Day3	DE	6084	2393	5167	6236	3183	5238	745	4975	1908	4164	5096	2526	2985	527	1948	928	0.205339	324	923	947	503	715	82
02:05:24:S6	S6	Day1	APS	3469	1527	2803	3730	2115	7212	378	2811	1035	2233	2932	1633	5245	236	3786	1372	0.475436	271	757	776	458	568	57
02:05:27:S2	S2	Day1	APS	12196	4397	9066	12220	6119	26472	943	10461	3504	7477	10381	4988	20808	766	14759	3072	0.176164	553	1669	1681	755	1220	120
02:05:27:S6	S6	Day0	H9	16686	3786	7595	13249	6549	14114	1331	13635	3036	6149	10841	5179	10257	893	7481	2299	0.0401016	626	2423	2131	986	1352	145
02:05:30:S1	S1	Day0	H9	25321	5920	12651	20381	10118	45965	2112	19886	4561	10090	16819	7625	37182	1661	26699	4495	0.0374546	513	2339	2015	927	1241	182
02:05:32:S6	S6	Day0	H9	16255	3692	7498	11605	5948	7100	988	13722	2977	6039	9603	4860	5532	630	4064	1430	0	632	2646	2074	1000	1402	156
02:05:32:S8	S8	Day0	H9	8393	3933	6683	8755	5461	5824	996	6685	2969	5336	7187	4271	4474	660	3441	1326	0.087184	522	1377	1461	780	1096	114
02:05:35:S6	S6	Day3	DE	5379	2291	4845	6009	3009	7212	740	4277	1712	3941	4758	2288	4835	364	3146	1188	0.0635728	407	1177	1179	620	967	80
02:05:37:S8	S8	Day0	H9	30115	9216	20014	31709	13975	14855	2492	25109	7469	16401	26712	11054	11632	1947	8586	2650	0.0931749	1181	3707	3920	1759	2740	273
02:05:40:S8	S8	Day0	H9	13661	3613	6982	12197	6435	10733	1166	11233	2824	5660	10530	5100	7963	836	5924	2050	0.0506415	454	1655	1555	698	1012	131
02:05:41:S5	S5	Day0	H9	8616	2397	6011	8087	3950	11311	957	7380	1973	4811	6682	3059	8176	669	5406	1454	0.129486	293	1034	991	478	734	70
02:05:45:S5	S5	Day3	DE	16352	6929	11900	14252	9950	25522	1560	13971	5696	9568	11741	7921	18406	1198	11064	2453	0.298265	812	2303	2160	1232	1651	192
02:05:45:S8	S8	Day2	DE	13212	3466	7977	9733	4583	6042	755	10961	2786	6475	8229	3493	4654	477	2989	1116	0.568752	447	1637	1395	650	1086	106
02:06:02:S7	S7	Day2	DE	17538	6483	12558	13171	9796	9546	2536	15104	5435	10404	10927	7842	5801	1890	3679	1549	0.0815439	879	2772	2290	1424	2008	324
02:06:09:S7	S7	Day2	DE	15003	4037	8535	11237	6617	11621	1168	12244	3158	6569	9126	5007	8854	715	5628	1805	0.159915	634	2258	1928	1056	1519	152
02:06:12:S4	S4	Day3	DE	7676	4214	11200	10344	6410	13215	1105	6405	3456	9140	8502	4938	9353	805	6285	1703	0.159109	397	885	1101	569	1010	106
02:06:15:S7	S7	Day2	DE	14090	3494	7987	10580	6722	14445	1166	11677	2725	6409	8544	5002	10940	661	7227	2225	0.110696	568	2079	1786	909	1399	145
02:06:18:S7	S7	Day1	APS	24254	5229	13423	18271	9661	17081	1854	20287	4162	11025	15158	7737	13153	1256	9349	2639	0.213927	888	3598	2965	1514	2245	254
02:06:22:S8	S8	Day0	H9	8090	2015	4955	6292	3482	4325	726	6659	1609	4069	5129	2600	3349	441	2471	1024	0.0809389	318	1173	1007	525	780	81
02:06:27:S8	S8	Day2	DE	22819	6056	14023	15996	10460	14588	1662	19254	5032	11659	13423	8468	11499	1239	7906	2490	0.0632431	707	2631	2050	1183	1661	179
02:06:28:S5	S5	Day1	APS	18793	4700	12605	14933	7683	14922	1633	15971	3898	10473	12596	6072	10709	1219	7149	1757	0.13988	541	2185	1926	865	1608	170
02:06:28:S6	S6	Day1	APS	5141	1954	5047	5638	2892	6367	589	4148	1592	4065	4404	2217	4545	263	3181	1154	0.0314367	311	965	1003	485	851	81
02:06:29:S6	S6	Day2	DE	12831	2711	8573	9369	6068	5055	969	10773	2041	7079	7491	4771	3494	702	2331	925	0.0858001	444	1888	1565	815	1356	133
02:06:30:S7	S7	Day3	DE	3639	1314	4041	4263	2196	3554	474	2928	985	3187	3508	1605	2601	293	1696	680	0.412736	219	695	764	404	629	55
02:06:31:S3	S3	Day1	APS	9906	2499	4812	7037	4385	9151	710	8384	2030	3951	5877	3411	7174	498	5200	1565	0.0961538	292	1066	850	480	576	67
02:06:32:S4	S4	Day2	DE	18431	3797	8887	11429	5986	6742	1314	15401	3041	7182	9619	4699	4598	949	3204	1085	0.31211	430	1831	1384	712	1075	125
02:06:37:S6	S6	Day3	DE	29032	10370	29246	29520	17029	21939	2585	24098	8227	23614	24781	13508	16096	1853	10282	2578	0.0875316	1505	4409	4572	2475	4109	315
02:06:37:S7	S7	Day3	DE	11832	5976	17818	13499	9377	13986	1487	9428	4914	14471	11062	7035	10632	1050	6935	1904	0.0865177	851	2216	2348	1338	2462	197
02:06:37:S8	S8	Day0	H9	53544	10609	27893	43597	22301	22478	3766	45103	8577	22921	36945	17880	18382	2935	13433	3392	0.0297774	1406	6211	5531	2605	3756	431
02:06:38:S8	S8	Day1	APS	7312	1677	6146	6481	3176	3893	745	6117	1360	5186	5407	2476	2711	531	1962	844	0.203874	266	1003	964	439	746	78
02:06:39:S3	S3	Day1	APS	9697	2744	8378	9626	4668	7156	828	8056	2116	6833	7896	3737	5032	665	3609	1164	0.471045	276	1089	1026	465	874	92
02:06:39:S7	S7	Day2	DE	11295	2958	8143	9210	4898	5080	892	9280	2392	6802	7660	3701	3780	560	2413	923	0.248653	434	1572	1417	708	1196	103
02:06:40:S5	S5	Day3	DE	9864	4223	12093	12726	6263	13537	1251	8346	3223	9774	10801	4609	9210	929	5526	1402	0.126674	466	1325	1562	724	1360	123
02:06:44:S2	S2	Day0	H9	12753	2536	6976	10060	4978	12784	870	10584	2073	5635	8416	3794	9735	675	7262	2017	0.0413109	319	1428	1250	576	892	90
02:07:02:S6	S6	Day2	DE	4549	1639	3216	4247	2166	4424	428	3737	1287	2581	3507	1686	2947	275	2064	818	0.145349	262	756	781	365	574	61
02:07:03:S4	S4	Day3	DE	12764	5731	14906	14868	7695	8925	1435	10684	4634	12102	12329	6128	6548	1078	4607	1436	0.173649	559	1398	1594	774	1385	124
02:07:03:S6	S6	Day0	H9	7943	2842	6088	8236	4223	7831	757	6648	2169	4858	6790	3253	5696	411	3954	1429	0.0252908	453	1355	1420	721	1094	98
02:07:10:S7	S7	Day3	DE	4901	2880	5905	6277	3453	6002	751	3974	2159	4613	4711	2503	4066	395	2686	1011	0.18615	397	980	1089	578	990	89
02:07:15:S8	S8	Day3	DE	13549	8978	19645	20246	11364	15193	1747	11205	7078	15832	16778	8953	10940	1127	7501	2127	0.0266631	982	1949	2563	1338	2229	184
02:07:16:S5	S5	Day1	APS	9491	3387	7116	8086	6401	26381	1401	7598	2510	5633	6363	5120	19737	839	13205	2802	0.265051	519	1469	1440	829	1196	140
02:07:17:S8	S8	Day0	H9	33239	6783	17661	23452	12018	20516	2025	27991	5489	13503	19818	9756	16894	1469	12690	3151	0.0315209	864	3653	3023	1450	2211	236
02:07:18:S5	S5	Day1	APS	6508	2453	5771	6618	4122	10422	982	5234	1780	4432	5182	3028	6961	609	4607	1318	0.477534	332	1102	1135	605	937	90
02:07:22:S4	S4	Day0	H9	9396	2456	5847	7510	4119	7002	621	7708	1964	4816	6138	3259	4645	435	3548	1249	0.11274	272	969	836	437	741	63
02:07:24:S5	S5	Day3	DE	6525	4399	8201	8116	4748	10135	1182	5317	3570	6443	6533	3419	6452	733	4100	1111	0.170732	471	1024	1153	598	1087	107
02:07:26:S5	S5	Day1	APS	26557	6544	14033	18592	11855	31018	1785	22455	5517	11577	15585	9623	23480	1260	15957	3143	0.231873	781	3034	2476	1308	1858	179
02:07:26:S6	S6	Day1	APS	15286	4773	9349	12724	7213	17980	1455	12817	3858	7575	10507	5801	13124	1028	9525	2687	0.0839895	659	2300	1980	1094	1484	162
02:07:30:S7	S7	Day3	DE	14504	4819	12969	14615	8005	12993	1577	11626	3702	10245	12016	6098	9796	1030	6261	1852	0.0159719	739	2187	2308	1084	1920	187
02:07:31:S4	S4	Day0	H9	16941	3030	7777	11306	5668	5436	1021	14293	2408	6423	9756	4637	4324	784	3128	1058	0	344	1702	1284	569	879	95
02:07:33:S4	S4	Day0	H9	26358	6056	13644	20874	10786	13529	1945	22119	4848	11160	17864	8701	9779	1516	7228	1983	0.221361	630	2373	2159	1107	1463	170
02:07:36:S2	S2	Day3	DE	10368	6717	15606	14519	9067	29980	1402	8426	5450	12410	12027	6847	23764	1061	15423	3026	0.0389029	812	1474	1899	1105	1841	161
02:07:37:S8	S8	Day1	APS	11397	4059	7363	10321	6163	7233	977	9466	3241	5825	8517	4812	5332	701	3854	1519	0.259471	503	1574	1471	785	1091	113
02:07:38:S2	S2	Day1	APS	22240	5551	13878	19789	10064	24963	1605	18178	4339	11172	16313	8023	18852	1244	13346	3036	0.119886	727	2745	2540	1198	1786	207
02:07:38:S6	S6	Day2	DE	12058	3029	7110	8930	5471	5467	1022	9963	2371	5798	7426	4288	3827	765	2504	944	0.119808	493	1883	1512	856	1250	133
02:07:39:S5	S5	Day1	APS	13562	4029	8635	10918	6814	19349	875	11193	3218	7167	9062	5484	13419	523	8939	2140	0.335608	459	1698	1506	800	1143	109
02:07:40:S4	S4	Day2	DE	65215	14773	31620	40549	23666	18194	3977	53778	12176	26382	34474	19007	13579	3145	8790	2178	0.102389	1206	5171	3642	1921	2844	333
02:07:43:S3	S3	Day1	APS	41581	14214	34285	36328	22405	28760	3898	34344	11263	27494	29816	17716	20483	3132	14815	3266	0.121498	1544	4757	4401	2296	3843	388
02:08:01:S4	S4	Day1	APS	23860	6022	15236	18874	10197	31017	1592	19820	4959	12510	15893	8165	23321	1201	16879	3782	0.349547	630	2217	1981	996	1581	164
02:08:02:S7	S7	Day2	DE	5606	2167	4185	5097	3511	11976	702	4558	1612	3269	4131	2667	9031	419	5946	1978	0.302725	356	1018	937	571	740	99
02:08:03:S2	S2	Day1	APS	39522	9069	22722	27586	16519	15974	3713	33758	7541	19148	23388	13458	11794	3169	8379	2207	0.0716076	1132	4875	3612	2037	2900	454
02:08:04:S6	S6	Day3	DE	8350	3199	9377	9769	5171	8264	644	6768	2470	7594	8023	3996	5646	445	3654	1284	0.0547345	459	1470	1479	807	1450	110
02:08:08:S6	S6	Day0	H9	21367	3724	11260	15511	7545	10049	1536	18087	2821	9192	12801	5993	6699	1097	4874	1655	0.0410341	673	3109	2618	1178	1908	186
02:08:08:S7	S7	Day0	H9	13151	3724	9143	9944	6045	9566	1184	10815	2833	7133	7834	4555	7072	718	5153	1847	0.40753	597	2175	1910	977	1513	167
02:08:11:S6	S6	Day2	DE	3698	1990	5731	4419	3364	4701	546	2920	1626	4669	3631	2613	3097	350	2079	844	0.3848	285	729	810	499	837	66
02:08:12:S7	S7	Day0	H9	35355	7679	19515	27001	14193	28975	2808	29284	6280	15781	22557	11545	22051	1894	15988	3699	0.0625469	1159	5014	4303	2074	3084	327
02:08:15:S4	S4	Day1	APS	29755	6579	16077	20940	12331	17006	1791	24981	5421	13132	17534	10001	12426	1416	8847	2262	0.237369	579	2551	1947	1091	1447	150
02:08:17:S1	S1	Day1	APS	16533	3789	10578	13753	8135	23575	1163	13081	2979	8121	11150	6241	18453	814	12809	2795	0.273245	401	1609	1433	779	1032	115
02:08:18:S6	S6	Day2	DE	12731	3836	10089	10510	6720	6312	1074	10535	2895	8097	8750	5195	4253	644	2855	1084	0.56042	637	2117	2035	1103	1671	163
02:08:21:S7	S7	Day1	APS	7276	1925	4191	5434	3277	6517	865	5877	1382	3154	4259	2437	4621	478	3268	1268	0.0305998	366	1356	1173	655	910	103
02:08:23:S6	S6	Day3	DE	6462	3033	7755	7486	4351	8287	641	5277	2446	6483	6033	3337	5945	384	3787	1302	0.105625	437	1061	1262	646	1157	87
02:08:24:S6	S6	Day2	DE	27429	5662	13950	16883	11464	29135	1748	23061	4378	11371	13858	9330	22108	1266	14714	3473	0.0883512	873	3760	2790	1615	2314	240
02:08:26:S2	S2	Day2	DE	9643	1662	4859	5979	3066	10149	612	7919	1346	3979	4961	2470	7873	464	5219	1552	0.172447	234	1167	834	401	589	73
02:08:32:S6	S6	Day3	DE	11608	5758	12786	11546	7557	17209	1322	9554	4571	10166	9384	5695	12466	814	8346	2246	0.1318	915	2266	2328	1290	2260	198
02:08:33:S8	S8	Day1	APS	106138	32459	97082	100477	59944	51035	8933	89069	26653	79546	84163	48770	37664	7105	27224	5306	0.220394	3592	12110	11723	6277	10247	965
02:08:35:S8	S8	Day1	APS	7994	2803	7176	7110	4757	8220	737	6699	2231	5981	5833	3666	6094	454	4355	1592	0.0918484	441	1249	1139	688	1054	85
02:08:40:S2	S2	Day1	APS	8538	2410	7450	8392	4070	10762	625	7026	1898	5951	6783	3211	8797	475	6336	1758	0.410354	287	1065	1073	442	864	68
02:08:41:S6	S6	Day3	DE	7268	2931	8377	8023	4660	11216	725	5926	2228	6871	6804	3626	8046	481	5259	1588	0	423	1119	1236	671	1160	84
02:08:44:S4	S4	Day3	DE	13219	7530	18829	18038	12495	16074	2054	10732	5997	15262	14715	9662	11989	1747	8117	2024	0.0246396	691	1424	1694	978	1568	156
02:08:44:S5	S5	Day0	H9	16130	3227	7610	12160	5920	12638	1332	13624	2588	6082	10286	4832	8897	953	6100	1590	0.0163934	418	1758	1499	706	993	121
02:08:45:S5	S5	Day3	DE	9122	5112	11549	10849	6637	10812	1129	7526	4085	9388	9067	5245	7890	835	4822	1202	0.0829531	570	1306	1473	791	1367	114
02:08:46:S7	S7	Day0	H9	31275	9129	22276	27307	15318	38931	3094	25549	7222	18185	22569	12209	30613	2336	21775	4718	0.0780712	1325	4677	4083	2117	3345	375
02:08:47:S6	S6	Day2	DE	7930	1810	5147	5909	3093	5069	573	6401	1492	4151	4778	2368	3836	342	2532	947	0.0394945	300	1157	958	474	809	76
02:08:48:S3	S3	Day1	APS	15022	5394	12866	14578	8456	26092	1279	12457	4605	10549	12297	6843	19263	1059	14195	3077	0.225431	557	1653	1540	854	1325	134
02:09:06:S1	S1	Day0	H9	12717	2976	9009	10832	5866	9377	812	10322	2279	6880	8765	4513	7064	579	5104	1413	0.0979624	293	1258	1084	543	866	82
02:09:06:S6	S6	Day1	APS	25393	9684	24616	25959	17467	39989	2746	20585	7716	19845	21504	13974	30123	1927	21549	4389	0.162421	1408	4128	4309	2460	3767	341
02:09:06:S8	S8	Day3	DE	11096	5012	12271	12474	7139	7987	1622	8877	3948	9872	10243	5408	5909	1030	4059	1455	0.14782	600	1615	1808	939	1572	168
02:09:10:S6	S6	Day2	DE	12071	2843	8112	10380	5702	4516	987	9909	2234	6537	8378	4433	3039	670	1974	707	0.303951	437	1772	1582	880	1265	133
02:09:11:S4	S4	Day1	APS	9294	2359	6814	7811	4651	6106	662	7940	2004	5394	6493	3806	4487	500	3268	1160	0.0305998	269	969	880	435	713	69
02:09:12:S3	S3	Day3	DE	10828	6070	14874	12868	7950	8465	1234	8741	4831	11734	10541	6061	6119	892	4415	1322	0.0226501	601	1280	1544	837	1535	113
02:09:14:S6	S6	Day3	DE	9111	3316	10778	9984	6103	14723	1148	7412	2582	8775	8170	4756	10514	679	7057	1995	0.155874	526	1561	1665	901	1567	142
02:09:14:S8	S8	Day0	H9	18250	3889	10426	15516	6586	17547	1701	15161	3047	8307	13005	5322	14059	1201	10233	2930	0.0195446	533	2183	1998	883	1426	163
02:09:25:S2	S2	Day0	H9	13625	3046	10123	11943	5489	9461	996	11304	2404	7972	9761	4357	7289	709	5220	1551	0.0191571	405	1724	1499	723	1180	112
02:09:34:S1	S1	Day0	H9	13480	2532	8351	9381	5355	29943	742	10617	1951	6483	7483	4037	24616	519	18114	3552	0.0110412	267	1300	1055	531	854	71
02:09:34:S6	S6	Day3	DE	10599	4232	12408	10874	7294	8956	1153	8725	3258	10130	8789	5494	6895	738	4500	1432	0.0444444	583	1871	1899	1051	1863	150
02:09:37:S7	S7	Day3	DE	28890	12968	33857	30524	18700	30329	3096	23217	10200	27266	25079	14612	22446	2216	14894	3339	0.100712	1730	4589	4812	2547	4671	385
02:09:38:S6	S6	Day1	APS	8556	2666	8876	9412	5325	8298	817	7102	2012	7237	7973	4322	5936	458	4421	1495	0.0904773	439	1372	1521	819	1338	103
02:09:44:S2	S2	Day2	DE	16190	4087	9742	11377	7437	27181	1143	13078	3269	7977	9462	5765	21913	848	14890	3184	0.342512	489	1881	1547	832	1244	146
02:09:46:S7	S7	Day0	H9	9618	2781	7682	8088	4996	5384	1200	7659	2077	5895	6513	3691	3822	616	2784	1112	0	462	1536	1462	782	1255	122
02:09:47:S8	S8	Day0	H9	10036	2344	5240	6448	4513	9499	1090	8085	1758	4244	5217	3624	7488	821	5559	1880	0	312	1213	986	574	794	113
02:09:48:S4	S4	Day2	DE	37381	11115	36100	33255	17920	17034	2985	31137	8655	29533	27680	13774	13047	2330	8787	2208	0.136565	1048	3405	3218	1637	3040	257
02:10:01:S8	S8	Day0	H9	18953	6736	16369	19892	10815	9609	1815	15811	5424	13552	16398	8721	7560	1324	5417	1743	0.092302	697	2119	2165	1129	1794	176
02:10:08:S7	S7	Day1	APS	4173	1468	3249	3633	2621	5921	381	3265	1232	2666	2951	2096	4737	229	3246	1209	0.277264	247	716	680	379	559	53
02:10:09:S6	S6	Day1	APS	22445	6521	14824	21952	11355	14317	2111	18892	5213	12122	18564	9227	10373	1459	7434	2167	0.16142	928	3287	3158	1592	2277	239
02:10:12:S1	S1	Day3	DE	8166	5180	10807	10128	6446	10470	1145	6551	3988	8593	8171	4948	7723	784	4999	1322	0.220044	473	860	1019	595	934	85
02:10:13:S6	S6	Day1	APS	35405	11581	23222	25543	17254	17512	3524	30056	9362	19972	22070	14291	12060	2713	8156	2413	0.147131	1558	4891	3926	2344	3495	445
02:10:16:S4	S4	Day0	H9	21586	6017	14326	17801	9956	11521	1750	18051	4887	11577	14909	7939	8585	1473	6113	1884	0.163586	586	2035	1854	900	1374	180
02:10:17:S3	S3	Day3	DE	6525	2904	6827	6484	3805	5557	536	5286	2327	5477	5383	3065	3930	381	2549	814	0	282	715	715	413	673	49
02:10:17:S6	S6	Day2	DE	17489	4000	8273	12733	6587	4788	973	14565	3287	6804	10676	5255	3533	689	2353	937	0.424989	596	2452	1946	940	1318	128
02:10:18:S5	S5	Day3	DE	40290	18491	39207	40009	25008	58354	3893	33895	15179	31819	33655	19781	47735	2918	29193	4249	0.113041	1872	4680	4833	2580	4300	411
02:10:23:S6	S6	Day1	APS	6861	2468	4733	6298	4377	8134	630	5710	1950	3979	5224	3605	6305	416	4544	1454	0.242077	386	1182	1065	629	820	87
02:10:25:S5	S5	Day2	DE	5851	2350	4543	4661	3101	4766	551	4947	1862	3716	3966	2391	3675	338	2266	664	0.176523	249	724	665	388	643	58
02:10:32:S6	S6	Day1	APS	7165	1887	4065	5450	3393	4185	548	5943	1527	3313	4644	2706	2978	363	2015	847	0.198511	343	1131	1008	522	787	84
02:10:45:S7	S7	Day1	APS	13278	4802	10505	12670	7772	17244	1314	10845	3797	8430	10212	6241	13053	836	9188	2572	0.17414	701	2033	2022	1102	1623	162
02:10:48:S7	S7	Day3	DE	17868	7721	16774	16978	11878	19169	1816	14764	6111	13744	14190	9162	14396	1154	9990	2762	0.16016	1030	2776	2666	1505	2324	199
02:11:02:S7	S7	Day1	APS	17777	3912	10902	14660	8079	12351	1367	14943	3032	8894	12319	6376	9417	916	6974	2245	0.186407	681	2692	2460	1182	1775	184
02:11:03:S5	S5	Day3	DE	8185	4010	9071	9520	6165	15187	1210	6568	3082	7274	7791	4691	10010	749	6119	1570	0	493	1213	1371	739	1185	115
02:11:09:S7	S7	Day2	DE	3476	1317	3528	3652	2129	3972	475	2705	950	2623	2745	1575	2931	294	1877	760	0.15983	267	816	775	461	703	71
02:11:16:S2	S2	Day3	DE	6356	3116	7543	6833	4122	8817	579	5149	2438	6145	5596	3158	6666	407	4588	1316	0.087184	371	882	942	498	973	80
02:11:16:S6	S6	Day2	DE	9068	2446	6424	6992	4429	7286	844	7646	2023	4946	5871	3351	5155	537	3555	1342	0.309423	403	1545	1323	692	1135	121
02:11:17:S5	S5	Day3	DE	12005	4916	11107	10714	5971	11149	958	10193	3906	9148	8928	4598	7682	619	4596	1211	0	572	1601	1502	747	1280	114
02:11:17:S8	S8	Day2	DE	51042	10396	47726	41690	17986	63912	3717	41083	7958	36438	33076	13723	47050	2547	31051	6032	0.135261	1838	7193	6612	3029	6244	523
02:11:20:S7	S7	Day1	APS	12049	3826	8487	10968	6685	20419	1319	9824	2882	6766	8980	5302	15549	827	11020	3046	0.172414	576	1981	1835	1063	1459	151
02:11:28:S3	S3	Day3	DE	9605	4465	11650	11601	6919	12946	1027	7895	3554	9160	9475	5199	9214	807	6452	1705	0.0774954	506	1202	1356	725	1226	124
02:11:31:S8	S8	Day2	DE	35004	8471	26280	24933	13817	10764	2403	28938	6756	21394	20759	10787	8231	1795	5517	1913	0.126881	1051	4053	3346	1670	3095	279
02:11:38:S8	S8	Day1	APS	9014	3102	6410	7923	4646	11593	798	7306	2521	5179	6682	3952	9118	557	6534	2305	0.0306091	416	1224	1124	623	921	102
02:11:40:S5	S5	Day2	DE	29379	5762	15094	19681	11004	21943	1717	24867	4707	12639	16801	8686	14854	1324	9408	2163	0.212585	702	3044	2336	1246	1759	188
02:11:46:S2	S2	Day2	DE	15828	3395	9401	10129	6006	4969	891	13173	2752	7802	8291	4801	2946	629	1928	561	0.881743	417	1853	1260	739	1149	100
02:11:48:S6	S6	Day3	DE	11655	4440	11386	12083	6264	9205	1286	9700	3436	9141	10028	4917	6743	927	4485	1515	0.0891862	618	1965	2018	989	1741	177
02:12:04:S2	S2	Day2	DE	22200	6258	14753	16458	9266	16736	1638	18106	5015	11731	13371	7169	13035	1209	8508	2166	0.105783	730	2577	2080	1122	1775	158
02:12:04:S5	S5	Day1	APS	15775	4339	9353	13199	7363	17808	1392	13114	3458	7720	10940	6003	12801	947	8371	2000	0.155298	592	1967	1855	968	1365	133
02:12:06:S4	S4	Day1	APS	24591	8010	19883	21460	12317	17042	2081	20492	6501	16118	17934	9837	12806	1585	9255	2308	0.0648298	738	2329	2184	1145	1811	189
02:12:06:S7	S7	Day3	DE	4657	2265	4219	5391	3415	4755	617	3625	1741	3286	4151	2566	3209	332	2054	824	0.292113	353	995	1091	586	884	87
02:12:08:S8	S8	Day2	DE	15970	7130	15596	17290	9757	4357	1450	13352	5700	12580	14228	7702	3217	967	1995	841	0.100251	739	2034	2174	1102	1907	168
02:12:09:S5	S5	Day0	H9	19923	5044	11231	17046	9276	15613	1814	16568	3990	9087	14009	7557	11634	1269	7837	1931	0.03828	723	2697	2421	1202	1799	194
02:12:09:S7	S7	Day0	H9	8964	2171	4367	6590	3819	5190	888	7272	1685	3366	5397	3033	3813	529	2735	1087	0.292505	441	1524	1307	710	983	111
02:12:10:S7	S7	Day2	DE	12474	2873	5349	7957	5028	3927	858	10654	2387	4421	6596	4097	2662	523	1615	664	0	473	1770	1329	730	1017	123
02:12:12:S8	S8	Day3	DE	10875	4941	10569	10398	5275	4842	1067	9087	3997	8801	8568	4023	3452	829	2330	910	0.128755	544	1331	1409	654	1231	114
02:12:21:S6	S6	Day2	DE	15496	4701	10281	13917	6736	7643	1276	12819	3698	8309	11530	5119	5274	734	3581	1226	0.0279252	759	2553	2322	1127	1805	163
02:12:25:S5	S5	Day0	H9	89245	23262	53908	72178	41284	100643	6788	75243	18751	44563	61352	34049	78831	5060	52382	6102	0.0954526	2680	9896	8733	4533	6526	708
02:12:25:S6	S6	Day0	H9	9471	2865	7071	9773	3616	4206	922	7990	2255	5861	8305	2697	3104	639	2190	849	0	407	1389	1373	594	1023	117
02:12:30:S6	S6	Day3	DE	7852	4458	8840	9252	5308	8017	1222	6501	3332	7060	7569	4109	5255	858	3572	1252	0.223964	590	1347	1457	817	1265	115
02:12:31:S1	S1	Day0	H9	14265	3025	8629	10728	5312	8558	927	11715	2341	6809	8792	4271	6637	769	4932	1358	0	319	1331	1121	515	813	92
02:12:31:S2	S2	Day1	APS	9755	2237	5509	7560	3841	12402	809	8015	1835	4458	6251	3102	9577	616	6859	1914	0.189532	295	1244	984	502	786	82
02:12:33:S7	S7	Day2	DE	39388	10388	24691	27450	16277	19884	2522	32851	8268	19813	22812	12733	16157	1866	10392	2738	0.0384911	1356	5274	4069	2145	3402	329
02:12:34:S7	S7	Day3	DE	7058	4905	9043	8862	5611	8863	1294	5576	3652	7092	6756	4185	5517	686	3798	1275	0.0526593	683	1532	1740	955	1542	166
02:12:39:S8	S8	Day2	DE	5124	2047	4121	5343	3588	4656	582	4194	1591	3366	4414	2723	3641	405	2394	960	0.0835422	255	653	693	429	544	67
02:12:41:S7	S7	Day2	DE	5960	1904	4237	5197	3019	6313	607	4903	1447	3418	4184	2272	4833	414	3288	1223	0.0608273	278	947	869	428	669	73
02:12:43:S7	S7	Day0	H9	21066	6796	16410	20528	11652	8698	1903	17097	5366	13216	16425	9177	6035	1386	4121	1383	0	1054	3236	3273	1635	2615	245
02:12:45:S6	S6	Day1	APS	12093	4099	8902	10979	6170	9715	1142	10014	3259	7167	9230	4824	6760	789	4762	1591	0.0629987	584	1804	1772	885	1371	133
02:13:02:S3	S3	Day3	DE	7802	3462	8448	8189	4451	6961	710	6437	2694	6876	6911	3465	5015	554	3383	1056	0.325155	362	867	876	445	854	61
02:13:03:S1	S1	Day2	DE	9374	4701	11951	11016	6445	11827	1016	7455	3609	9181	8670	4804	8700	719	5526	1376	0.307637	392	907	1043	582	1030	76
02:13:09:S5	S5	Day3	DE	12860	6079	14582	14476	8649	18531	1339	10460	4874	12065	12058	6895	13534	994	8050	1749	0.0993789	689	1747	1857	972	1673	160
02:13:12:S4	S4	Day1	APS	16107	4823	10397	13489	8311	15441	761	13158	3902	8489	11307	6959	12047	599	8694	2425	0.0575109	423	1412	1207	706	936	85
02:13:16:S8	S8	Day3	DE	4892	1939	4080	4303	2851	3348	501	3869	1434	3375	3468	2181	2499	279	1701	757	0.293945	347	934	922	474	787	75
02:13:18:S5	S5	Day1	APS	21281	6922	15422	17340	10834	39403	1739	17719	5467	12544	14350	9032	28884	1156	19309	3495	0.14501	871	2841	2527	1437	2227	209
02:13:19:S8	S8	Day1	APS	11299	2038	11266	10204	3353	10906	814	9093	1463	8891	7825	2586	7870	539	5708	1961	0.0700771	421	1700	1589	654	1519	105
02:13:20:S6	S6	Day2	DE	30994	6535	14378	18107	9630	11401	2076	26171	5309	12019	15162	7696	8561	1527	5547	1736	0.0540833	1026	4278	3043	1561	2361	261
02:13:21:S6	S6	Day2	DE	13416	4262	11096	11250	7245	6724	1214	11034	3265	9057	9163	5722	4485	773	3116	1072	0.160462	682	2217	2009	1114	1785	161
02:13:24:S7	S7	Day2	DE	8481	2969	5842	6489	4431	4993	823	6717	2123	4709	5068	3343	3354	456	2238	842	0.0446828	391	1280	1042	630	934	100
02:13:28:S8	S8	Day0	H9	24799	6395	15108	18930	10208	16703	2172	20844	5195	12155	15680	8379	12764	1620	9252	2562	0.0540424	837	3013	2493	1312	2006	214
02:13:29:S8	S8	Day2	DE	23079	6117	13412	16436	10058	14982	2144	19135	4841	11034	13697	8048	11712	1717	8043	2450	0.124332	726	2647	2247	1249	1861	229
02:13:34:S6	S6	Day1	APS	16204	4862	10518	14242	6813	9634	1240	13475	3721	8511	11998	5407	6876	896	4629	1566	0.108015	720	2445	2294	1067	1746	160
02:13:35:S8	S8	Day3	DE	41878	12171	36521	36789	18857	9419	2982	34640	9897	30317	31075	15275	7101	2150	4391	1537	0	1486	4833	4554	2206	4113	320
02:13:39:S7	S7	Day1	APS	13610	3858	6958	10311	4435	8027	957	11302	3096	5479	8604	3457	5784	616	3901	1432	0.0512689	539	1833	1496	654	1080	128
02:13:46:S6	S6	Day2	DE	7060	2594	5738	7569	3500	4496	734	5672	1882	4489	6289	2633	2862	437	1845	745	0	352	1187	1233	567	917	88
02:13:46:S8	S8	Day2	DE	8720	2562	5130	6224	3520	4161	523	7105	2028	4089	5269	2947	3063	339	2063	872	0.387785	376	1223	1024	539	831	84
02:14:06:S4	S4	Day2	DE	12158	2632	6650	7644	5258	5819	918	9972	2125	5441	6394	4307	4462	660	3135	1050	0.255183	287	1116	846	484	725	80
02:14:13:S7	S7	Day1	APS	95810	29242	81917	82350	43809	80373	7608	79678	23491	67147	68007	35606	59667	5629	40904	6523	0.215138	4272	13993	12783	6209	11663	1021
02:14:14:S6	S6	Day2	DE	6425	2913	5685	6603	3965	5299	868	5286	2292	4561	5581	3147	3566	556	2197	828	0.2731	406	1022	1046	571	853	94
02:14:18:S6	S6	Day2	DE	5166	1548	3060	3910	2458	7489	502	4313	1170	2293	3184	1955	5640	281	3739	1327	0	267	876	729	415	615	52
02:14:24:S4	S4	Day2	DE	12454	2645	6913	9740	5361	5841	769	10349	2119	5679	8015	4315	4287	521	2799	1018	0.643087	283	1189	1007	519	729	72
02:14:29:S7	S7	Day2	DE	6074	2060	4939	4992	3532	8508	514	5151	1646	4026	4051	2736	6567	284	4780	1681	0.271967	347	1013	966	549	847	69
02:14:29:S8	S8	Day1	APS	8395	2098	5221	6424	3322	4429	648	7014	1717	3982	5379	2629	3060	402	2266	965	0.0441306	296	1041	921	455	730	67
02:14:37:S4	S4	Day3	DE	26414	9454	28206	28426	13360	9219	2213	22382	7974	22895	23659	10318	6439	1526	4363	1299	0.27504	902	2582	2757	1253	2607	180
02:14:39:S6	S6	Day3	DE	3837	2121	4603	5009	2717	4051	514	3312	1759	3700	4165	2082	2686	304	1807	699	0.166021	303	723	834	399	699	71
02:14:42:S8	S8	Day1	APS	5990	3017	7179	7049	4130	6702	902	4830	2513	5762	5904	3339	5102	569	3625	1322	0.165517	320	865	973	511	835	75
02:15:01:S5	S5	Day3	DE	3802	1947	4705	4627	2929	18866	692	3054	1515	3725	3634	2163	14068	398	8639	1819	0.231508	276	681	731	368	649	73
02:15:03:S3	S3	Day3	DE	7184	3586	7552	7415	3690	8476	522	5999	2814	6122	6242	2899	6382	382	4371	1242	0.0686342	378	801	893	430	775	62
02:15:07:S4	S4	Day0	H9	14954	3079	9712	13893	5993	5525	1317	12583	2629	7941	11865	4812	4296	983	3043	1072	0.164312	376	1453	1407	586	968	111
02:15:08:S7	S7	Day3	DE	7497	3884	8574	8427	4592	7412	949	5923	2880	6781	6825	3390	5502	513	2827	1120	0.212239	524	1427	1520	750	1324	103
02:15:09:S3	S3	Day1	APS	15143	4906	11860	15426	6766	11202	1038	12515	3982	9489	12821	5219	8549	785	6295	1757	0.0476569	533	1601	1734	735	1378	104
02:15:09:S8	S8	Day2	DE	17770	4919	13898	14859	8175	8803	1397	14584	3693	11307	12270	6584	6567	991	4269	1509	0.0702741	650	2287	2039	1038	1798	158
02:15:13:S7	S7	Day1	APS	15306	6576	13992	16970	8580	12849	1717	12430	5128	11327	13804	6800	9106	1038	6369	2058	0.29832	970	2568	2682	1333	2139	198
02:15:14:S7	S7	Day2	DE	11880	4734	12669	12063	6847	7728	1279	9613	3749	10278	9973	5263	5850	873	4051	1460	0.0740558	658	1869	1936	913	1858	145
02:15:17:S8	S8	Day2	DE	14094	4874	10376	12223	5974	4955	1261	11612	3981	8497	10111	4696	3528	779	2249	827	0.0444642	542	1734	1550	738	1274	120
02:15:19:S3	S3	Day0	H9	43176	11973	26052	34711	16856	69523	3108	35294	9271	20943	28665	13425	58497	2357	43334	5756	0.0230766	1152	4322	3769	1708	2799	310
02:15:20:S7	S7	Day0	H9	10948	2580	6403	8977	3927	5667	900	8797	1994	5102	7303	3035	4018	539	2777	1087	0.0360101	454	1700	1548	702	1181	120
02:15:23:S7	S7	Day1	APS	6829	2243	5430	6669	2962	5740	639	5560	1632	4270	5320	2333	3779	340	2538	1003	0.0788022	338	1100	1078	502	861	98
02:15:29:S5	S5	Day1	APS	25283	5949	15028	18609	9260	20603	1442	21570	5008	12365	15508	7618	14454	982	9576	2170	0.250627	737	2823	2426	1150	1804	177
02:15:31:S2	S2	Day0	H9	15989	3759	10612	12567	5665	16121	1116	13065	3029	8680	10413	4546	12684	815	9221	2288	0.184362	506	2041	1789	757	1396	133
02:15:33:S5	S5	Day1	APS	11332	5359	11768	13519	7114	17730	1196	9269	4155	9864	11264	5620	12007	806	7901	1913	0.480952	637	1588	1757	917	1528	142
02:15:34:S1	S1	Day0	H9	24659	6004	13398	18901	10233	18656	1596	19959	4593	10443	15356	8100	14267	1191	10403	2458	0.124964	609	2373	1987	988	1412	167
02:15:38:S5	S5	Day3	DE	6009	2504	6443	6608	3370	8990	742	5001	1865	5306	5393	2502	5777	495	3628	1002	0.137817	331	823	886	424	728	66
02:15:38:S6	S6	Day0	H9	7625	1502	5306	7203	2985	6150	801	6265	1127	4292	5859	2303	4355	509	3156	1226	0.253485	281	1227	1160	548	876	91
02:15:38:S7	S7	Day2	DE	15379	2873	6630	8877	3993	10381	990	12601	2086	5398	7351	3131	8328	630	5344	1752	0.130988	444	1961	1491	693	1127	129
02:15:39:S6	S6	Day0	H9	12845	3137	7008	9729	4029	8809	1190	10673	2426	5704	8125	3184	6328	854	4618	1595	0.0649632	506	1884	1630	733	1178	133
02:15:43:S6	S6	Day3	DE	3911	2161	4421	4415	2603	9185	666	2996	1584	3482	3463	1967	7033	314	4456	1506	0.067325	377	910	988	529	866	88
02:15:43:S7	S7	Day2	DE	9594	2466	5700	7127	3042	6855	783	7853	1822	4413	5667	2196	5242	384	3364	1177	0.0297265	450	1628	1438	654	1110	130
02:15:47:S6	S6	Day3	DE	6437	3096	7652	6954	3523	13994	673	5251	2372	6300	5659	2672	10993	453	7422	1955	0.0808407	410	1025	1121	536	1070	95
02:16:03:S3	S3	Day2	DE	12099	2501	6317	6542	4103	6874	919	10060	1968	4962	5299	3016	3979	650	2897	970	1.03555	295	1341	899	467	810	108
02:16:05:S6	S6	Day1	APS	8294	2443	5941	7353	3821	10635	791	6939	1966	4842	5771	3011	7783	540	5618	1829	0.355999	442	1386	1315	643	1073	98
02:16:07:S5	S5	Day2	DE	5294	3445	6855	6700	3542	12818	618	4310	2767	5666	5596	2693	9505	326	5945	1478	0.0336417	386	927	1022	513	901	76
02:16:08:S3	S3	Day3	DE	8103	2611	8559	7847	3670	7140	739	6688	2028	6700	6481	2774	4859	553	3365	1026	0.237741	291	956	941	413	871	75
02:16:13:S7	S7	Day3	DE	8220	2083	5617	6639	3004	6184	713	6736	1492	4346	5266	2083	4359	376	2830	1035	0.459364	397	1414	1282	564	1033	111
02:16:17:S3	S3	Day3	DE	14641	4330	13745	14607	6981	17602	1299	11812	3388	11220	11714	5395	13871	993	9966	2304	0.240819	469	1589	1615	713	1402	125
02:16:21:S5	S5	Day1	APS	6407	2474	5712	5886	3263	7964	826	5460	1972	4599	4870	2525	5048	556	3152	940	0.412437	339	942	943	485	850	88
02:16:24:S4	S4	Day1	APS	52614	11597	37244	37906	17034	50945	3614	44406	9511	30742	31449	13894	36362	2835	26785	5047	0.481613	1153	4716	3806	1689	3486	296
02:16:24:S5	S5	Day2	DE	15168	3185	9451	9473	4793	7124	1032	12689	2487	7858	7714	3828	4509	684	2662	772	0.751315	410	1676	1242	608	1133	102
02:16:25:S6	S6	Day2	DE	6610	1908	4983	5288	2653	6120	541	5442	1510	4055	4467	2038	4140	329	2738	993	0.292184	340	1018	896	444	781	73
02:16:25:S7	S7	Day1	APS	6617	1898	5366	5576	2553	13899	686	5584	1428	4269	4466	1924	10419	416	7268	2283	0.110072	342	1053	943	438	795	82
02:16:27:S5	S5	Day3	DE	7136	2795	8481	7869	3823	10241	843	5787	2146	7003	6572	2848	7304	555	4526	1183	0.441891	364	1002	1077	513	1079	99
02:16:30:S8	S8	Day0	H9	6982	2043	5095	5667	2741	8036	513	5790	1722	4181	4665	2130	6287	372	4719	1696	0.0847637	273	882	812	373	703	63
02:16:33:S3	S3	Day0	H9	21184	4159	11004	13620	6158	28767	1600	17353	3516	9014	11636	4941	22527	1333	16875	3545	0.118519	508	2118	1630	714	1230	149
02:16:34:S5	S5	Day2	DE	14361	4115	11027	10997	5943	10273	1010	12038	3411	9104	9196	4697	7035	722	4238	1135	0.519113	530	1764	1526	768	1419	112
02:16:34:S6	S6	Day2	DE	20561	5210	12706	13607	8326	29651	1807	17037	4112	10328	11132	6465	24056	1287	15240	3588	0.0459318	832	2973	2400	1281	2038	237
02:16:35:S6	S6	Day3	DE	15590	6247	15395	15297	7937	18373	1527	12882	4968	12634	12514	6092	13691	949	8922	2378	0.0560412	913	2629	2674	1313	2373	215
02:16:37:S2	S2	Day0	H9	10913	2331	5912	8114	3725	13427	736	9204	1835	4812	6785	2980	10062	454	7326	2011	0.0682501	322	1381	1117	521	816	79
02:16:37:S5	S5	Day2	DE	13137	3513	9555	10663	5642	8455	1048	11075	2773	7650	8864	4494	6108	594	3673	986	0.0816771	486	1709	1565	807	1245	121
02:16:37:S7	S7	Day1	APS	13688	3464	10609	10696	4730	8237	1297	11668	2648	9002	8912	3735	5879	941	4152	1536	0.0481696	597	2158	1809	850	1650	180
02:16:38:S8	S8	Day0	H9	17485	3945	9237	12070	6650	18397	1217	14936	3128	7651	9964	5446	14610	916	10814	3074	0.0647309	485	2036	1591	788	1212	136
02:16:40:S8	S8	Day1	APS	11656	3504	7980	9051	4810	12964	1037	9609	2851	6440	7571	3803	9516	791	6826	2218	0.131849	398	1292	1157	584	953	91
02:16:42:S6	S6	Day1	APS	18736	5375	12384	15611	7829	32472	1683	16035	4173	10101	12942	6303	24650	1236	17359	3927	0.230428	780	2861	2626	1230	2118	209
02:16:42:S8	S8	Day0	H9	21334	4674	10617	14787	6122	11590	1679	18010	3886	8764	12547	4867	8991	1174	6259	2089	0.047931	642	2521	2005	899	1486	149
02:17:01:S3	S3	Day0	H9	18414	3075	9736	11692	5710	11592	933	15212	2511	7837	9700	4615	8951	701	6722	1835	0.104136	330	1816	1251	606	1012	114
02:17:02:S7	S7	Day0	H9	12560	3815	9139	10328	6194	16652	1200	10552	3064	7437	8514	4884	13203	759	9549	2730	0.115195	603	2037	1838	893	1465	131
02:17:08:S6	S6	Day1	APS	16266	6547	15694	16603	8994	18213	1861	13592	5111	12887	13985	7245	13568	1329	9640	2569	0.134855	920	2625	2729	1385	2366	222
02:17:10:S4	S4	Day0	H9	35716	9123	22152	25903	16740	20398	3086	30180	7656	18163	21960	13838	16007	2361	11684	2859	0.0855871	855	3421	2762	1615	2252	273
02:17:15:S3	S3	Day3	DE	7643	2453	6692	6528	4049	8494	651	6283	1931	5348	5396	3190	6160	523	3898	1157	0.0769625	253	859	771	463	721	78
02:17:16:S6	S6	Day3	DE	5102	1820	4357	4295	2434	4228	530	4081	1330	3384	3395	1764	2797	299	1840	725	0.326087	312	938	887	468	766	74
02:17:18:S3	S3	Day0	H9	9863	1817	4619	6434	2936	7719	743	8272	1410	3616	5247	2394	5723	541	4282	1310	0.163475	242	1128	791	372	610	73
02:17:20:S4	S4	Day1	APS	21111	4867	10870	15047	8018	23234	1393	17848	4112	8850	12409	6579	18025	1164	12988	2980	0.192485	502	1997	1700	854	1230	150
02:17:21:S5	S5	Day1	APS	6248	1718	4147	5253	3059	11055	761	5045	1342	3037	4262	2299	7983	454	5243	1467	0.19073	299	1115	1014	524	760	89
02:17:22:S2	S2	Day0	H9	13201	2347	7163	8223	4372	17896	665	10884	1776	5830	6822	3553	14198	482	10370	2502	0.0096432	287	1531	1068	584	930	82
02:17:23:S8	S8	Day0	H9	7659	2313	6014	6418	3683	14212	800	6254	1820	4831	5417	2863	11533	509	8552	2572	0.140318	290	991	960	506	787	85
02:17:30:S6	S6	Day1	APS	17732	4704	12533	14548	8575	28057	1662	14727	3673	10152	12159	6934	20967	1024	14914	3570	0.234679	737	2535	2285	1256	1954	195
02:17:38:S5	S5	Day0	H9	8280	1713	4125	5314	2878	9435	953	6798	1356	3431	4577	2318	6958	463	4442	1234	0	248	1010	758	409	576	77
02:17:40:S4	S4	Day2	DE	9646	3623	11264	11028	6360	16570	984	7837	2931	8948	9478	4965	12412	653	7671	2036	0.117325	348	1007	1030	593	991	63
02:17:42:S8	S8	Day1	APS	21163	3917	11801	14385	7515	6831	1170	17946	3191	9691	11855	5862	5385	794	3984	1382	0.0502008	515	2315	1809	882	1489	121
02:17:45:S1	S1	Day0	H9	28594	5753	13880	19875	10807	31379	1690	22845	4317	11177	16079	8399	25223	1284	18134	3429	0.121319	567	2601	2035	1039	1459	184
02:17:47:S5	S5	Day1	APS	11673	2503	7130	9427	4226	14668	1079	9623	1933	6003	7909	3352	9964	825	6667	1702	0.569972	334	1277	1177	518	890	97
02:18:02:S3	S3	Day2	DE	12667	2845	8236	9557	4423	8317	673	10821	2234	6829	8116	3367	6770	552	4493	1334	0.0222568	305	1395	1081	454	890	83
02:18:02:S8	S8	Day3	DE	12284	3379	9637	12441	5421	9415	1140	10386	2834	7900	10574	4236	7472	836	4941	1557	0	438	1544	1623	689	1272	119
02:18:04:S8	S8	Day3	DE	5286	1907	3602	4275	2158	6862	665	4426	1486	2884	3434	1728	5131	441	3480	1234	0	268	818	745	374	595	66
02:18:11:S5	S5	Day3	DE	4784	2246	5447	5333	3039	8342	449	4098	1741	4407	4410	2282	5377	283	3444	949	0	274	737	769	405	721	55
02:18:13:S7	S7	Day3	DE	46378	11705	24412	32411	16694	32388	3127	38196	8988	19656	26656	13128	24399	2112	17393	3580	0.10349	1616	6222	4844	2443	3694	391
02:18:13:S8	S8	Day2	DE	39912	12389	28030	33197	18792	29771	3430	33414	10035	23283	27462	15157	22815	2633	15272	3644	0.242273	1327	4552	4183	2194	3264	358
02:18:16:S5	S5	Day2	DE	7624	2521	4473	6044	3292	13010	778	6172	1935	3280	4931	2579	9162	344	5939	1539	0.23573	383	1086	1072	515	815	97
02:18:20:S6	S6	Day2	DE	11629	2510	5662	8125	3718	8165	846	9741	1883	4629	6925	2985	6106	601	4026	1341	0.198708	409	1673	1313	650	1051	118
02:18:20:S8	S8	Day1	APS	6946	1409	3678	5144	2265	6036	551	5780	1083	2888	4167	1762	4434	374	3252	1238	0.123001	250	970	808	422	636	58
02:18:22:S6	S6	Day1	APS	18443	5429	11329	15169	7213	10063	1282	15489	4220	9118	12861	5786	7676	879	5479	1828	0.0547545	799	2718	2348	1103	1805	190
02:18:32:S6	S6	Day3	DE	8705	2871	7853	8443	3758	6469	744	7151	2277	6354	7012	2900	4265	501	2806	982	0.142552	508	1554	1527	743	1322	123
02:18:34:S5	S5	Day0	H9	7394	1887	4234	5250	2674	6910	737	6279	1416	3464	4334	2160	4800	508	3261	971	0	258	990	834	422	714	72
02:18:36:S6	S6	Day0	H9	16252	3140	8598	12843	5219	6443	1191	13686	2470	6926	10778	4221	4643	847	3376	1240	0.236967	525	2208	1986	831	1370	158
02:18:44:S4	S4	Day1	APS	19263	6225	14938	17375	7503	16039	1637	15981	5141	12477	14383	5893	12208	1328	8611	2223	0.232261	528	1709	1627	692	1301	152
02:19:04:S7	S7	Day0	H9	8989	2389	6788	9046	4340	4861	785	7231	1841	5393	7408	3422	3753	477	2665	1007	0.0375235	372	1365	1396	616	1023	92
02:19:04:S8	S8	Day2	DE	5418	2453	4775	5300	2899	4764	818	4539	1923	3770	4246	2198	3188	598	2096	812	0.0954198	290	882	894	455	713	78
02:19:06:S7	S7	Day0	H9	6775	2126	5013	6768	3125	6008	846	5269	1559	3908	5398	2279	4489	454	3144	1136	0	357	1226	1150	525	898	106
02:19:18:S4	S4	Day1	APS	12344	4089	7872	11144	5705	13952	1162	10183	3403	6466	9496	4565	10952	956	7981	2264	0.175417	382	1175	1228	594	828	110
02:19:21:S7	S7	Day2	DE	10231	3681	7787	8943	4921	7707	1062	8300	2865	6296	7210	3771	4618	642	2788	1111	0.17934	556	1724	1608	822	1293	143
02:19:30:S7	S7	Day0	H9	30880	5590	11668	20577	9704	12935	1795	25691	4350	9596	17151	7782	9829	1224	6815	2114	0.102715	774	3902	2922	1421	1902	226
02:19:34:S8	S8	Day3	DE	3709	1560	3685	4344	2208	3981	454	3099	1159	2901	3368	1660	2941	251	2052	797	0	232	694	754	360	583	56
02:19:37:S1	S1	Day0	H9	93927	29918	69604	84169	47429	71136	7822	74733	23178	53028	67297	36658	56911	5679	41217	5502	0.00727855	2802	8743	8333	4298	6490	654
02:19:37:S2	S2	Day0	H9	17056	3896	9294	12980	5670	15828	973	14017	3161	7689	10731	4381	12180	740	9094	2284	0.120959	487	2038	1690	695	1232	121
02:19:42:S6	S6	Day3	DE	4417	1922	4215	4871	2464	4086	376	3596	1516	3461	4067	1958	2689	199	1633	625	0.306185	284	719	837	393	668	40
02:19:45:S8	S8	Day2	DE	34668	9749	18214	24233	15059	27079	2479	28697	7768	14986	20334	12039	21777	1922	14377	3685	0.166933	1090	3837	3121	1662	2357	245
02:19:46:S6	S6	Day3	DE	5663	2802	5209	6126	3793	9203	818	4687	2155	4049	4835	2874	6784	513	4531	1507	0.176561	384	961	1032	558	871	93
02:20:07:S2	S2	Day3	DE	9161	3643	9651	8843	4743	10239	924	7407	2895	7853	7178	3772	7558	648	5059	1476	0	446	1195	1277	650	1243	114
02:20:08:S6	S6	Day1	APS	10783	3403	8495	11137	4268	9513	910	8991	2732	7007	9252	3351	6465	573	4676	1543	0.278015	528	1693	1728	764	1331	122
02:20:09:S5	S5	Day2	DE	31496	7779	18225	21366	11572	25999	2296	26428	6164	15133	17960	9428	18651	1557	11775	2534	0.305732	1012	3802	3074	1583	2512	253
02:20:18:S7	S7	Day3	DE	3101	1920	3019	3640	1826	4351	506	2328	1396	2114	2619	1175	2629	199	1785	727	0	280	731	718	377	640	67
02:20:19:S8	S8	Day2	DE	16940	5060	13224	13733	7276	7643	1420	13940	3978	10776	11363	5677	5420	1027	3577	1275	0.111826	606	2005	1791	868	1540	138
02:20:21:S1	S1	Day3	DE	5559	2649	6266	5932	3267	7605	430	4223	2091	4846	4652	2447	5173	275	3469	1019	0.490055	261	659	659	368	647	62
02:20:25:S3	S3	Day2	DE	15633	4593	10647	12237	6495	12209	1195	12437	3511	8195	10077	5053	8323	876	5321	1525	0.413456	497	1601	1364	645	1099	138
02:20:28:S7	S7	Day1	APS	11102	2865	6444	8243	3586	13411	1091	9004	2202	4956	6667	2767	9489	605	6608	2151	0.226998	492	1847	1517	660	1205	126
02:20:29:S5	S5	Day1	APS	6821	2508	5490	5747	3523	13633	886	5753	2026	4448	4773	2738	10469	649	6819	1640	0.205309	364	983	1007	537	828	92
02:20:30:S5	S5	Day3	DE	19374	8578	19142	20785	10653	35225	2250	16409	6923	16158	17499	8535	26119	1677	16196	3179	0.265498	939	2569	2635	1329	2340	227
02:20:32:S2	S2	Day1	APS	14194	2858	6684	8453	3642	11461	875	12008	2290	5390	6851	2902	8488	705	6146	1699	0.22779	363	1735	1193	541	953	100
02:20:33:S1	S1	Day2	DE	17094	3960	8991	11429	5501	10437	1124	13939	3151	6871	9067	4185	6883	764	4783	1386	0.188166	396	1561	1163	523	891	97
02:20:35:S5	S5	Day0	H9	25716	6513	16475	19790	10024	28650	1715	21632	5312	13730	16805	8015	21536	1198	14841	2941	0.114548	928	3270	2868	1423	2353	231
02:20:43:S8	S8	Day0	H9	6857	2184	4404	6032	2846	8251	696	5640	1598	3455	5158	2389	6187	478	4631	1709	0.302311	311	975	1006	480	776	85
02:20:45:S7	S7	Day1	APS	6002	1790	4418	5203	2372	6866	754	4636	1282	3336	3896	1697	5092	418	3668	1401	0.354417	350	1116	1060	492	831	95
02:21:01:S3	S3	Day1	APS	8551	2470	4579	6930	3993	21883	647	6931	1973	3655	5563	3237	17829	409	12817	2914	0	303	935	798	432	579	64
02:21:03:S5	S5	Day1	APS	16551	3666	8925	13404	5909	20724	1538	13847	2920	7354	11311	4705	16472	1243	11047	2398	0.16294	486	1903	1766	761	1210	150
02:21:12:S6	S6	Day3	DE	8872	2793	6506	7863	4163	9043	844	7137	2174	5257	6502	3286	5605	453	3596	1243	0.583982	444	1404	1331	677	1111	100
02:21:19:S6	S6	Day1	APS	6342	2322	4590	5753	2963	15292	613	5124	1798	3689	4514	2233	11923	408	8568	2387	0.105042	364	1095	1093	541	818	99
02:21:20:S6	S6	Day2	DE	17575	5754	10986	14039	9514	28391	1617	14641	4506	8807	11451	7602	20843	1120	13662	3521	0.146391	994	3167	2794	1594	2254	235
02:21:27:S4	S4	Day3	DE	19255	8657	16176	19078	13182	49130	1768	15620	6759	12988	15738	10371	39184	1241	25876	4454	0.0695625	811	2023	2082	1222	1698	165
02:21:35:S1	S1	Day1	APS	13836	3768	7838	12180	6422	24399	1131	11269	2829	6137	9733	5091	18643	758	13478	2843	0.192907	381	1437	1348	643	881	94
02:21:36:S7	S7	Day1	APS	8310	2700	4166	6708	3577	14301	738	7006	2047	3189	5497	2764	10635	440	7416	2229	0.0809061	421	1311	1214	600	853	91
02:21:46:S6	S6	Day1	APS	2624	1135	2180	2976	1640	6980	372	2084	755	1625	2409	1220	5148	201	3672	1273	0.0544662	245	695	723	396	546	54
02:21:48:S6	S6	Day1	APS	22674	10366	21407	22161	14197	37751	2178	18951	8275	17845	18180	11463	28008	1561	20405	4140	0.245038	1382	3656	3492	2017	3251	290
02:22:03:S7	S7	Day3	DE	6985	1732	4111	5588	2789	5964	671	5828	1181	3276	4407	2071	4214	420	2815	1080	0.17762	287	1111	1004	497	764	93
02:22:09:S6	S6	Day1	APS	21708	7043	14226	18715	11247	16713	1866	17992	5871	11673	15815	9220	12635	1440	8969	2471	0.144944	1046	3286	3020	1673	2245	223
02:22:12:S6	S6	Day2	DE	4703	1852	5080	5584	3137	4021	569	3822	1425	4109	4508	2386	2627	342	1698	699	0.294464	286	831	963	513	856	72
02:22:13:S8	S8	Day1	APS	20286	8081	20604	22225	12436	15175	2024	16722	6652	16943	18682	9752	11323	1503	8295	2460	0.313442	967	2565	2795	1464	2383	206
02:22:16:S7	S7	Day1	APS	15202	4465	9014	11995	6609	13584	1107	12807	3585	7225	10202	5056	10106	742	7474	2424	0.294354	707	2326	2022	1011	1546	161
02:22:17:S5	S5	Day3	DE	6046	2439	7112	7453	3752	14562	701	4962	1893	5809	5988	2734	10718	363	6671	1543	0.254834	292	886	1050	468	890	61
02:22:34:S7	S7	Day0	H9	9565	2638	6247	8525	4409	9450	811	7713	2015	4888	6934	3476	7239	553	5073	1803	0.157698	462	1601	1494	738	1102	116
02:22:34:S8	S8	Day1	APS	22926	6372	15650	21291	11567	15064	1652	19413	5055	12851	18246	9310	11660	1234	8710	2595	0.114811	792	2710	2680	1376	2089	199
02:22:43:S6	S6	Day0	H9	4942	1311	2841	4567	2363	5518	387	4082	1000	2280	3767	1930	4016	240	3011	1134	0.0332116	265	948	947	461	634	77
02:22:46:S4	S4	Day2	DE	16673	4411	11251	12487	7847	16051	1610	14078	3595	9212	10369	6376	12588	1258	8471	2254	0.21249	413	1550	1300	724	1108	134
02:23:02:S4	S4	Day0	H9	9909	2501	7171	9949	4316	4945	512	8539	2031	5830	8533	3555	3515	369	2614	950	0.0765111	254	958	966	420	683	60
02:23:02:S5	S5	Day0	H9	9113	2339	4785	7162	4369	9735	630	7723	1921	4034	6195	3707	7156	390	4892	1336	0.0817661	337	1165	1040	529	701	66
02:23:04:S8	S8	Day1	APS	67737	19004	44786	56650	33218	44558	5605	55671	14912	36513	47166	27205	34198	4504	24532	5107	0.175281	2269	7514	6815	3665	5386	596
02:23:12:S7	S7	Day0	H9	12033	3330	8433	9657	4660	8182	1095	9693	2670	6806	7790	3562	6197	658	4368	1548	0.0915751	504	1780	1575	731	1285	131
02:23:13:S5	S5	Day2	DE	8161	1747	3425	5124	3116	4536	610	6666	1327	2771	4206	2424	2911	311	1749	594	0.114351	303	1093	853	528	669	68
02:23:15:S6	S6	Day0	H9	6376	1236	3033	4735	2619	5171	528	5269	887	2430	3965	2136	3485	332	2613	986	0.191351	206	1000	755	410	546	63
02:23:21:S5	S5	Day3	DE	7856	3413	8687	8213	4283	9498	885	6461	2549	6901	6735	3286	6271	576	3787	1067	0.184843	452	1320	1373	713	1217	100
02:23:31:S1	S1	Day3	DE	7070	3155	6483	8147	4157	5465	644	5481	2373	4996	6594	3037	3908	410	2629	875	0	337	795	893	418	695	62
02:23:37:S2	S2	Day3	DE	18482	5364	11493	15473	9596	38974	1365	15199	4192	9423	12734	7806	31947	977	20603	3762	0.0679513	663	2275	2029	1129	1495	162
02:23:43:S8	S8	Day1	APS	7685	2133	5921	7332	3781	4244	536	6211	1699	4698	6014	3007	3196	378	2346	920	0.0852515	339	1078	1159	570	928	75
02:23:46:S3	S3	Day2	DE	12766	3448	8426	9512	6007	6812	956	10560	2676	6710	7896	4545	5010	770	3347	1055	0.0298775	345	1285	1053	576	867	102
02:23:48:S7	S7	Day1	APS	4024	1805	4006	4558	2784	4596	512	3239	1418	3166	3714	2066	2937	324	2175	925	0.183908	280	777	811	439	662	61
02:24:10:S7	S7	Day1	APS	6495	1845	4470	5383	3578	6104	574	5355	1340	3652	4339	2675	4489	323	3206	1207	0.062383	257	942	868	474	650	62
02:24:22:S6	S6	Day2	DE	14581	4515	8885	12159	7531	13104	1222	12064	3532	7037	10010	6003	9321	879	6217	1993	0.369953	611	2163	1925	1078	1402	176
02:24:31:S3	S3	Day3	DE	16046	9865	20126	17765	11203	14096	2038	13007	7830	16268	14383	8189	9664	1552	6517	1773	0.291545	969	1878	2071	1150	2125	189
02:24:31:S8	S8	Day3	DE	3905	2206	4854	5957	3232	4472	506	3119	1781	3894	4956	2596	3295	339	2247	837	0.0445038	303	723	856	473	707	59
02:24:35:S7	S7	Day0	H9	8915	2104	4692	6662	3788	6627	754	7387	1586	3837	5416	2949	4659	450	3249	1282	0.123115	398	1511	1239	630	937	103
02:24:45:S1	S1	Day3	DE	12398	3330	8914	10271	5679	10104	984	9953	2508	6653	8076	4104	8027	738	5280	1485	0.094697	310	1209	1011	517	854	86
02:25:02:S5	S5	Day0	H9	6442	2123	5099	6080	3347	9041	689	5490	1632	4236	5189	2629	5979	453	3993	1147	0.375657	255	888	804	469	721	72
02:25:06:S8	S8	Day1	APS	18676	3323	9691	13381	5769	7028	991	15429	2697	7905	11365	4652	4977	719	3616	1368	0.248894	455	1954	1604	739	1166	122
02:25:07:S6	S6	Day1	APS	3731	1743	3337	4028	2338	11888	505	2977	1348	2655	3213	1722	9215	326	6516	2048	0.0767342	308	797	825	491	674	79
02:25:09:S5	S5	Day1	APS	23116	7864	15853	21754	12629	37357	2156	19461	6485	13177	18229	10170	28592	1559	18427	3174	0.179085	924	2814	2733	1420	2067	235
02:25:13:S5	S5	Day1	APS	39195	11411	29856	32583	19251	15901	2603	33896	9421	25323	28127	15919	10916	2084	6823	1799	0.161219	1252	4112	3686	2018	3148	297
02:25:20:S1	S1	Day0	H9	10756	1834	4689	6451	3501	11631	612	8758	1442	3809	5218	2734	9046	373	6630	1873	0	228	1008	686	368	510	48
02:25:21:S7	S7	Day3	DE	10709	5523	12967	12485	8214	10119	1439	8624	4256	10100	10051	6290	7361	911	4744	1531	0	743	1859	2030	1089	1834	169
02:25:28:S6	S6	Day1	APS	30280	9048	21103	27313	14259	21450	2291	25014	7342	17243	23062	11314	15504	1619	10701	2828	0.289693	1284	4298	4015	1947	3203	259
02:25:30:S4	S4	Day1	APS	8900	3136	6755	8664	4419	10197	714	7450	2630	5532	7343	3576	7559	556	5667	1639	0.035292	311	898	902	453	678	63
02:25:31:S4	S4	Day2	DE	15107	6909	20659	16957	10231	12731	1413	12731	5450	17033	14084	8209	8792	1006	5800	1773	0.37931	684	1715	1869	964	1914	129
02:25:35:S4	S4	Day1	APS	29690	6444	15389	20311	11353	27312	1945	24828	5449	12524	16912	9462	21727	1624	15991	3393	0.162591	665	2791	2111	1099	1617	181
02:25:35:S5	S5	Day3	DE	20409	8375	20381	20089	11581	24514	1572	17095	6828	17307	16800	9327	19638	1038	12816	2501	0.22628	933	2600	2622	1353	2388	207
02:25:43:S6	S6	Day3	DE	6650	2603	5958	6724	3932	9913	758	5410	2039	4936	5593	3059	7411	524	4930	1648	0.040568	445	1271	1299	670	1065	124
02:25:47:S4	S4	Day0	H9	10075	1978	5028	7360	3438	6382	604	8364	1631	4050	6412	2691	4720	444	3387	1100	0.236197	199	895	740	316	481	48
02:26:08:S6	S6	Day2	DE	7722	2144	4786	6204	4118	5876	785	6269	1527	3615	4969	3123	3868	388	2461	910	0.772044	354	1269	1102	614	863	87
02:26:09:S5	S5	Day0	H9	5861	1772	4344	5637	3115	11858	567	4885	1310	3417	4568	2433	9014	283	6131	1602	0.212037	280	863	842	446	666	57
02:26:13:S5	S5	Day3	DE	10502	5765	12397	12100	7742	17759	1349	8886	4574	10035	10044	5915	12104	983	7361	1662	0.176606	624	1502	1608	930	1515	160
02:26:14:S7	S7	Day2	DE	6136	1647	3425	4736	2337	3945	465	5081	1220	2716	3759	1756	2658	264	1698	704	0.117786	273	957	815	408	637	62
02:26:16:S7	S7	Day0	H9	8073	2216	5737	7115	3629	10228	766	6510	1763	4441	5709	2788	7245	479	5389	1864	0.241232	414	1332	1332	635	936	108
02:26:19:S2	S2	Day3	DE	6956	3583	7266	8349	4650	20153	791	5592	2858	5698	6956	3558	15235	517	10128	2246	0.138231	409	924	1074	550	876	91
02:26:29:S8	S8	Day1	APS	5413	1097	3094	4363	2454	12197	453	4450	755	2460	3513	1914	9355	307	6654	2219	0.180343	210	824	685	378	560	51
02:26:34:S7	S7	Day1	APS	6942	1810	3898	5877	3189	10531	609	5424	1383	3124	4693	2331	8010	377	5667	1899	0.17646	321	1220	1139	573	852	92
02:26:37:S5	S5	Day3	DE	6646	2838	5441	7542	3704	13784	722	5540	2291	4372	6228	2802	10215	466	6463	1591	0.0618908	412	1003	1104	524	814	86
02:26:40:S7	S7	Day1	APS	8382	1766	4019	6059	3237	9858	770	7079	1269	3119	4896	2519	6947	468	4995	1749	0.0600601	276	1234	918	481	698	90
02:27:13:S1	S1	Day2	DE	28162	10139	26527	28770	15952	25935	2354	22459	7862	20309	23015	11688	18754	1663	12405	2656	0.209593	943	2597	2748	1359	2289	191
02:27:14:S3	S3	Day0	H9	16985	3813	7916	10847	6451	9147	1000	14190	2929	6490	8973	5302	6787	714	5041	1485	0.277723	414	1746	1271	694	924	118
02:27:15:S5	S5	Day1	APS	58653	20363	40867	52745	33335	111305	5451	50270	16642	33947	44895	27447	85733	4123	56523	6387	0.15215	2187	6687	6362	3680	4760	545
02:27:18:S2	S2	Day3	DE	8121	3721	7243	7854	5539	20084	776	6676	2939	5434	6421	4259	15899	514	10424	2406	0.143899	466	1104	1126	666	967	106
02:27:18:S6	S6	Day1	APS	19702	7249	14839	18242	13212	37775	2067	16020	5641	12028	15172	10920	28921	1522	20544	4606	0.111955	1075	3319	3155	1870	2569	301
02:27:20:S7	S7	Day1	APS	14100	2780	7910	9825	5544	17738	911	11739	2098	6295	8133	4290	11326	637	8148	2473	1.48503	495	2030	1603	859	1293	135
02:27:24:S3	S3	Day1	APS	8309	2310	5687	6720	3842	13184	858	6709	1895	4596	5609	3045	10048	536	7691	2135	0.0260044	267	941	839	435	664	68
02:27:26:S8	S8	Day0	H9	7794	2242	4086	6715	3530	7908	578	6556	1839	3257	5590	2777	6292	428	4727	1598	0.0846203	293	962	865	443	591	63
02:27:33:S5	S5	Day1	APS	19637	6366	14996	18861	11241	22867	1902	16592	5063	12644	15811	9170	15924	1396	10687	2508	0.355572	753	2537	2378	1318	1899	190
02:27:35:S2	S2	Day2	DE	14366	3286	8770	10021	5840	7577	934	11931	2655	7263	8235	4357	5826	788	3491	969	0	421	1724	1322	735	1127	128
02:27:35:S6	S6	Day2	DE	10121	4688	10295	10949	6579	11474	1291	8374	3628	8463	9024	5073	8374	788	5402	1752	0.22214	745	1972	2021	1074	1792	186
02:27:37:S4	S4	Day3	DE	21339	9014	21532	21285	11904	7696	2039	17782	7291	17810	17807	9593	5361	1593	2894	943	0.414651	775	2046	2045	1106	1927	174
02:28:35:S4	S4	Day0	H9	11112	3090	6428	8093	5300	12467	771	9435	2596	5123	6587	4137	9754	679	7181	2114	0.125331	342	1207	970	505	748	85
02:28:45:S8	S8	Day0	H9	15759	2878	8125	11529	5472	8529	1031	13083	2203	6912	9644	4279	6644	785	5002	1764	0.019992	390	1788	1498	698	1089	100
02:29:07:S7	S7	Day2	DE	32437	9324	21114	25177	14144	14052	2338	26704	7501	17256	20645	11397	10391	1714	6358	1898	0.235923	1225	4394	3842	1942	3072	307
02:29:07:S8	S8	Day1	APS	32923	12916	32602	36196	21335	13243	2943	27689	10501	26874	29836	17160	9817	2227	6991	2323	0.214562	1500	4085	4386	2278	3725	359
02:29:10:S6	S6	Day3	DE	12511	5840	12275	14648	8322	15717	1391	10264	4459	9766	12104	6242	11529	860	7522	2168	0.132943	862	2333	2505	1267	1946	176
02:29:16:S4	S4	Day2	DE	13011	4683	9095	11597	7850	13299	1216	10945	3845	7329	9963	6413	10233	959	6795	1911	0.824135	479	1379	1278	769	975	99
02:29:18:S8	S8	Day3	DE	8565	4440	10159	9648	6785	5002	900	7274	3676	8235	8014	5223	3805	567	2432	885	0	543	1424	1514	852	1354	113
02:29:27:S1	S1	Day2	DE	33037	6402	27488	22451	12004	5180	1938	26456	4975	21550	17747	8826	3790	1498	2461	770	0	609	2839	2099	1029	2357	163
02:29:30:S5	S5	Day2	DE	28495	7799	17269	20308	12995	10059	2182	24501	6424	14432	17341	10587	6636	1762	3970	1046	0.453401	786	2845	2369	1333	1931	209
02:29:30:S6	S6	Day0	H9	15057	5051	10472	13135	7297	7059	1351	12446	4136	8689	10836	5794	4989	980	3544	1267	0	677	2155	1922	1020	1615	157
02:29:33:S6	S6	Day1	APS	9876	2152	8344	9946	3239	11086	1047	8219	1616	6770	8025	2451	6789	675	4741	1661	0.210926	471	1869	1812	703	1566	155
02:29:37:S6	S6	Day0	H9	14102	4035	8847	12109	6778	6316	1338	11873	3170	7185	10092	5442	4978	1009	3535	1259	0.113154	698	2319	2128	1096	1645	200
02:29:42:S5	S5	Day1	APS	14634	4228	9397	10983	6697	15071	1331	12800	3331	7952	9292	5413	10978	973	7087	1727	0.507972	532	1902	1576	918	1340	159
02:29:43:S6	S6	Day0	H9	114187	30997	65727	90837	49879	67564	9060	95746	25496	54693	77116	40855	53041	6888	37953	5996	0.0869496	4458	16103	14007	7221	10541	1151
02:29:44:S7	S7	Day2	DE	7802	2619	4476	6479	3669	9469	645	6474	1967	3513	5104	2771	6760	388	4449	1529	0.112385	345	1222	1025	567	810	73
02:29:46:S6	S6	Day0	H9	10626	3195	7432	9187	4819	5076	890	8764	2615	6177	7761	3696	3669	565	2505	959	0	480	1682	1630	790	1245	124
02:29:47:S8	S8	Day2	DE	38372	12361	27820	25652	16581	10535	2651	31971	10128	22947	21335	13207	8514	1929	5446	1748	0.146897	1191	3772	2903	1699	2812	265
02:30:04:S6	S6	Day1	APS	15704	5686	10766	13735	7102	17281	1376	13077	4547	8862	11372	5596	12403	948	8874	2520	0.180302	806	2389	2265	1135	1825	171
02:30:12:S5	S5	Day3	DE	23945	9916	24523	31090	15102	13722	2563	19744	7861	20572	26465	12157	10396	1840	6309	1506	0.380409	1032	2916	3575	1607	2818	247
02:30:16:S7	S7	Day2	DE	23276	8216	19439	24886	11816	9660	1884	19206	6492	15698	20683	9283	7075	1176	4493	1544	0.912531	1119	3403	3566	1650	2823	253
02:30:17:S3	S3	Day1	APS	33844	10499	27793	34409	17102	16873	2205	27681	8315	21902	28143	13529	12954	1641	9820	2320	0.132383	993	3255	3381	1660	2689	217
02:30:17:S4	S4	Day2	DE	68040	23273	46854	58437	35534	35360	4605	55728	18890	38146	49055	28357	26127	3565	17190	3569	0.331588	1909	5948	5341	3035	4198	391
02:30:17:S8	S8	Day1	APS	18129	5748	11503	13644	9002	16353	1448	15439	4755	9561	11343	7206	12528	1089	9139	2689	0.350148	665	2155	1838	1083	1466	145
02:30:28:S3	S3	Day3	DE	6224	4944	8771	9473	6126	11146	748	4959	3786	6881	7839	4750	7650	483	4907	1307	0.0611372	462	814	1136	624	958	70
02:30:32:S4	S4	Day2	DE	13609	5411	13372	14053	8744	5823	958	11345	4228	10839	11586	6843	4692	769	3098	1037	0.0645578	511	1479	1474	817	1325	109
02:30:32:S6	S6	Day1	APS	6388	2435	5192	6600	3382	4886	823	5177	1964	4275	5449	2579	3453	507	2426	965	0.0824402	436	1271	1320	679	1024	115
02:30:34:S8	S8	Day0	H9	13247	3900	8287	11773	6717	5809	1419	10940	3100	6751	9649	5186	4164	1074	3126	1200	0.0639795	578	1797	1713	876	1245	146
02:30:37:S6	S6	Day1	APS	27688	11040	22254	27575	15085	32658	2386	23106	8660	18058	23467	11788	24498	1666	17010	3826	0.21164	1550	4386	4511	2257	3529	330
02:30:38:S2	S2	Day0	H9	16380	3303	8792	12661	4926	8633	1209	13444	2607	7183	10544	3911	6687	970	4803	1470	0.145742	396	1861	1613	631	1107	120
02:30:38:S7	S7	Day0	H9	29432	6155	14415	17595	10680	9251	2242	25217	4848	11786	14581	8579	5784	1540	4093	1652	0.171024	951	4147	2937	1647	2309	312
02:30:39:S6	S6	Day1	APS	8264	1958	8197	8138	3566	4836	796	6916	1447	6673	6756	2622	3313	502	2274	882	0.263852	350	1395	1387	589	1224	103
02:30:40:S6	S6	Day1	APS	45033	14501	30909	38778	23061	43073	4094	38277	11682	25996	32782	18998	32203	3160	22436	4437	0.0980567	1872	6168	5667	3104	4389	478
02:30:41:S6	S6	Day0	H9	7721	1750	3616	6672	3023	3977	490	6567	1371	2904	5676	2434	2698	308	1990	746	0	260	1112	1002	484	625	64
02:30:44:S8	S8	Day2	DE	25976	6545	13746	18699	11317	10835	1723	21935	5329	11436	15432	9313	8638	1368	5522	1788	0.181094	699	2651	2222	1228	1664	186
02:30:45:S5	S5	Day3	DE	11808	7885	16868	16487	9861	19866	1631	9698	6375	14168	13767	7675	14402	1064	8239	1873	0.267023	865	1786	2242	1142	2028	203
02:30:45:S6	S6	Day1	APS	41252	15448	31534	36568	24701	57395	3918	34233	12522	26270	30743	20160	44598	2779	30378	5326	0.121799	2157	6202	5836	3440	4946	504
02:30:48:S2	S2	Day3	DE	36057	14436	27507	31276	18401	49105	2975	30015	11680	22381	25815	14446	39566	2306	26649	4397	0.0562873	1663	4307	3872	2097	3322	327
02:31:04:S7	S7	Day0	H9	13161	3328	7457	9435	6536	10905	926	10923	2661	6016	7555	5228	8288	599	6179	1999	0.226574	515	1917	1534	948	1232	143
02:31:05:S2	S2	Day0	H9	7039	1917	3821	5510	2645	7345	554	5821	1405	3118	4604	2101	5831	392	4263	1349	0.164204	236	933	753	388	537	63
02:31:06:S8	S8	Day3	DE	22289	12663	26357	24438	16358	18996	2723	17973	10083	21404	20285	12865	13218	2016	9032	2640	0.210363	1354	2933	3296	1855	2906	256
02:31:12:S2	S2	Day2	DE	6733	3171	7147	7452	4541	12022	554	5494	2547	5797	6157	3639	9763	358	6286	1741	0.143175	385	891	918	594	885	77
02:31:16:S7	S7	Day3	DE	26658	14323	28806	27088	18034	31284	2642	21684	11449	23426	22326	13841	22404	1906	15179	3599	0.177877	1897	4175	4346	2457	4127	359
02:31:48:S5	S5	Day1	APS	15979	5356	11812	14294	8604	27943	1633	13657	4486	9855	12367	7098	20370	1238	13526	3028	0.288334	648	2029	1897	1014	1512	158
02:32:02:S5	S5	Day1	APS	5763	2532	5274	6316	3737	10513	763	4838	1954	4401	5276	3031	7727	540	5230	1406	0.114723	303	928	862	509	757	90
02:32:04:S8	S8	Day3	DE	5221	3298	6534	6438	3258	7604	521	4236	2777	5568	5401	2459	5352	275	3669	1302	0.299809	352	835	922	470	809	50
02:32:12:S4	S4	Day0	H9	34477	7849	18109	25735	12594	35298	2481	28923	6313	15088	21590	10274	28428	1975	21018	4182	0.0523361	762	3157	2614	1261	1798	214
02:32:17:S7	S7	Day0	H9	16690	4005	7987	11903	6250	12851	1069	13956	3146	6308	9851	5166	9588	703	7140	2211	0.266106	602	2506	1983	996	1448	177
02:32:27:S7	S7	Day0	H9	15920	4390	9990	13570	6913	13903	1615	13246	3531	8220	11202	5582	10321	1079	7305	2197	0.136893	682	2440	2163	1083	1651	194
02:32:30:S5	S5	Day2	DE	13988	3705	7987	9068	5662	8554	887	11936	3029	6440	7631	4426	5697	597	3396	985	0.117786	398	1584	1239	668	956	90
02:32:40:S2	S2	Day1	APS	19705	5138	11883	13531	6812	18875	1070	16131	4252	9912	11217	5445	14642	825	10397	2577	0.115418	603	2295	1668	813	1423	113
02:32:42:S3	S3	Day3	DE	9215	3497	10253	10107	5324	10711	994	7659	2683	8304	8170	4141	8677	759	5930	1554	0.0505902	339	1045	1137	520	1066	90
02:32:45:S5	S5	Day1	APS	8194	2892	6386	8196	3857	5630	944	6749	2408	5230	6882	2876	3223	639	2141	720	1.3078	364	1136	1156	526	948	105
02:32:47:S1	S1	Day3	DE	7214	3146	7546	7175	4532	17150	1046	5776	2408	5935	5668	3556	12486	722	8569	2135	0.21006	276	760	796	430	746	76
02:33:02:S6	S6	Day0	H9	9280	2273	6324	8252	3837	8470	781	7878	1746	5256	7137	3088	6481	517	4713	1564	0.0424358	357	1430	1304	584	970	100
02:33:02:S7	S7	Day2	DE	3204	1644	3761	4330	2896	5596	501	2569	1285	3056	3468	2194	3833	282	2394	939	0.37594	278	717	832	465	730	62
02:33:06:S8	S8	Day1	APS	25653	8588	22022	25007	15466	22605	2414	21642	6750	18167	20792	12573	17454	1983	12419	3233	0.120783	901	3091	3015	1640	2568	261
02:33:07:S5	S5	Day1	APS	10025	3298	7822	10188	5141	11530	1069	8497	2743	6544	8617	4280	7743	837	5166	1431	0.135501	442	1400	1384	664	1086	103
02:33:07:S7	S7	Day1	APS	13051	4689	11911	14017	6610	8988	1397	10646	3567	9586	11718	5076	6518	750	4657	1658	0.236204	654	2096	2146	1006	1811	149
02:33:08:S5	S5	Day2	DE	22037	9115	21094	21942	13941	25450	2559	18267	7214	17491	18507	10772	19071	1811	11563	2519	0.190262	1003	2768	2917	1518	2520	264
02:33:14:S6	S6	Day3	DE	4675	2115	5863	6467	4117	5626	914	3892	1589	4587	5355	2615	4037	440	2675	965	0.186916	329	901	1092	559	897	93
02:33:16:S5	S5	Day1	APS	16183	4234	11005	14792	8065	14126	1257	13704	3226	9032	12378	6446	9911	838	6505	1507	0.292083	562	1957	1875	928	1339	121
02:33:17:S7	S7	Day0	H9	9035	2498	5582	8264	4456	6054	776	7336	1800	4336	6494	3476	4087	437	2976	1165	0.100806	410	1391	1324	658	974	108
02:33:21:S6	S6	Day2	DE	4242	2227	4885	5608	3531	6292	591	3495	1632	3732	4628	2539	4614	384	2995	1020	0.233723	355	920	1005	549	896	87
02:33:22:S6	S6	Day0	H9	8659	2379	5390	6458	3680	6624	859	7294	1840	4317	5321	2897	4398	587	3096	1198	0.0645995	436	1496	1315	661	981	110
02:33:29:S6	S6	Day1	APS	7058	2501	5129	6113	3816	8484	773	5895	1949	4196	4985	3050	5941	428	4129	1376	0.46016	321	1209	1129	634	894	93
02:33:30:S6	S6	Day2	DE	7776	1789	5201	5752	3072	3806	524	6554	1464	4090	4756	2327	2635	282	1679	658	0.952948	314	1130	934	451	785	58
02:33:32:S7	S7	Day3	DE	12770	3673	7839	9004	6155	15043	1302	10481	2660	6142	7315	4875	11287	815	7316	2205	0.0273373	622	2050	1717	955	1366	145
02:33:42:S7	S7	Day2	DE	6603	3538	7518	7034	5148	12059	969	5189	2692	5884	5750	3745	8731	686	5522	1746	0.0724375	487	1192	1271	736	1188	114
02:33:43:S5	S5	Day2	DE	12602	4422	11240	12177	7038	5938	1094	10529	3532	9230	10183	5342	3887	638	2148	614	0.605214	589	1607	1650	889	1409	120
02:33:45:S5	S5	Day3	DE	3499	2240	4244	4871	3052	5017	586	2852	1855	3280	4001	2199	3609	233	2315	664	0.561555	290	661	772	411	644	60
02:33:48:S7	S7	Day1	APS	11971	3850	8968	11676	7036	22714	1173	9874	2907	7107	9391	5496	18089	748	12804	3086	0.101531	631	2006	1992	1078	1588	155
02:34:03:S4	S4	Day3	DE	9699	4341	9863	11218	5763	6916	729	8218	3627	8101	9261	4224	5325	585	3584	1130	0	389	1013	1154	545	926	79
02:34:03:S5	S5	Day1	APS	11978	3561	7263	9765	5028	16466	944	10327	2846	5867	8214	3855	11175	648	7285	1891	0.192176	470	1588	1368	740	1042	115
02:34:08:S3	S3	Day3	DE	4215	2194	5403	5884	3170	23090	533	3415	1637	4237	4739	2405	18258	379	11984	2515	0.0500668	281	672	794	399	621	58
02:34:10:S5	S5	Day1	APS	11988	4095	12536	16215	7522	11090	975	9907	3205	10291	13496	5858	8438	712	5875	1423	0.238298	470	1506	1851	795	1377	111
02:34:17:S7	S7	Day1	APS	3598	1752	3332	3856	2404	5908	463	2712	1269	2514	3105	1828	4209	239	2808	1081	0.2849	288	721	777	430	607	56
02:34:17:S8	S8	Day1	APS	18782	7108	14763	19426	11416	23154	1672	15882	5465	12301	16372	9332	17925	1189	13229	3333	0.211656	808	2318	2461	1230	1943	191
02:34:25:S8	S8	Day2	DE	8972	4249	9751	10369	5974	7027	950	7191	3229	7500	8348	4416	5021	693	3329	1218	0.750976	456	1149	1309	690	1134	115
02:34:26:S8	S8	Day0	H9	24096	5201	12505	18599	9477	17211	1771	20006	4201	10421	15640	7726	13833	1332	10158	2844	0	631	2500	2232	1076	1544	189
02:34:32:S5	S5	Day2	DE	9056	4353	9735	10866	6831	13901	1284	7465	3303	7912	9124	5312	9788	809	5709	1429	0.490454	587	1492	1630	865	1431	140
02:34:40:S7	S7	Day0	H9	5087	2353	3566	4632	2694	4566	515	3937	1725	2771	3742	2012	3220	309	2359	885	0.127173	305	826	797	411	635	65
02:34:48:S5	S5	Day1	APS	35424	13527	23807	32473	20519	52194	3180	30262	10907	20143	27608	16544	39430	2505	25819	4139	0.23626	1392	4204	3958	2257	3071	315
02:34:48:S8	S8	Day3	DE	5412	3916	7290	6480	4600	5932	907	4382	3193	5768	5076	3490	3797	539	2636	974	0.341426	467	997	1066	608	1004	93
02:35:03:S1	S1	Day2	DE	40750	12894	26471	30570	19871	32328	3061	32709	10175	20455	24763	15332	25448	2270	16536	3461	0.0846638	1148	3807	3012	1766	2468	268
02:35:10:S5	S5	Day0	H9	6849	2538	5003	6913	3495	10568	646	5713	1961	3954	5732	2792	7046	508	4675	1343	0.171123	329	993	965	419	752	92
02:35:34:S8	S8	Day1	APS	12578	4803	10679	13478	7666	6386	1927	9681	3175	7818	9979	5244	4177	730	3062	1249	1.24102	967	2947	3122	1604	2489	261
02:35:35:S6	S6	Day1	APS	6271	1709	4226	5457	2981	5661	607	5007	1263	3346	4454	2360	4074	298	2821	1091	0.106345	379	1285	1169	604	906	85
02:35:45:S2	S2	Day1	APS	7152	1957	4195	5568	3386	7732	684	5967	1474	3490	4607	2729	6128	464	4371	1409	0.137268	255	950	798	461	615	69
02:35:46:S7	S7	Day2	DE	8069	2818	4426	6098	4049	11308	756	6630	2270	3399	4943	2981	8728	352	5927	1936	0.0337439	465	1363	1175	669	924	94
02:36:01:S8	S8	Day1	APS	21467	4437	10167	15991	7159	11621	1556	17824	3686	8558	13428	5776	9175	1188	6641	2163	0.195754	544	2277	1900	880	1338	143
02:36:04:S5	S5	Day0	H9	20310	4444	9665	14093	7312	17770	1369	17341	3618	8095	12012	5858	13193	1030	8862	2057	0.0451365	568	2335	1897	892	1345	156
02:36:07:S6	S6	Day2	DE	21301	7370	18990	20604	11295	11598	2121	17776	5978	15271	17175	8744	8747	1549	5870	1764	0.136286	1043	3257	3199	1610	2840	250
02:36:08:S5	S5	Day1	APS	14179	4692	10095	12879	6120	12309	1259	12072	3808	8313	10763	4869	9373	946	6041	1564	0.264857	536	1730	1736	785	1281	137
02:36:12:S6	S6	Day2	DE	7466	1856	4659	5461	3286	4346	513	6289	1479	3853	4625	2797	3092	379	2053	785	0.58451	302	1146	926	528	767	76
02:36:12:S7	S7	Day0	H9	56140	12290	24683	41102	18455	22176	3145	46987	9931	20328	34241	15193	16768	2328	12299	3131	0.121961	1614	7114	5684	2601	3766	391
02:36:19:S1	S1	Day2	DE	17839	5375	13439	13540	7892	29520	1581	14210	4053	10599	10864	5909	22846	1091	15092	3233	0.178903	510	1704	1407	713	1293	123
02:36:22:S3	S3	Day3	DE	6850	3330	9054	9017	4465	8162	1088	5572	2674	7423	7405	3380	5890	837	4256	1240	0.234962	327	824	988	462	899	90
02:36:25:S6	S6	Day0	H9	9338	1929	5084	7018	3211	4413	905	7657	1493	3988	5617	2477	2969	604	2134	840	0.0468604	313	1293	1143	515	856	102
02:36:26:S4	S4	Day2	DE	52556	12582	31774	35799	20323	25162	2828	43637	9920	25638	29673	16156	19690	2185	13742	2967	0.0582157	1168	4451	3445	1761	2922	265
02:36:29:S8	S8	Day0	H9	13492	3262	8254	10576	4146	11712	956	11179	2600	6723	8781	3320	9144	690	6733	2101	0.0297044	433	1552	1405	587	1039	115
02:36:31:S5	S5	Day0	H9	72742	18853	47645	59159	28748	27827	4822	61082	15559	39432	50662	23812	18496	3748	12795	2771	0.0859711	2214	8077	7247	3436	5614	546
02:36:34:S3	S3	Day1	APS	76654	17482	44506	52819	27527	36315	5638	64963	14302	37105	44546	22303	27562	4565	20014	3997	0.209853	1912	8309	5803	2952	4909	587
02:36:38:S1	S1	Day0	H9	15288	2812	8139	11540	5788	9624	790	12478	2202	6454	9530	4597	7035	598	5240	1508	0.19084	292	1472	1172	543	829	71
02:36:39:S8	S8	Day3	DE	6287	3678	8551	7588	4964	8967	772	5159	2935	6733	6143	3824	6593	486	4408	1489	0.204174	428	938	1051	588	1004	88
02:36:46:S6	S6	Day3	DE	7269	3328	7890	8531	5042	7619	953	5919	2609	6192	7003	3861	5140	638	3374	1110	0.237107	515	1368	1419	796	1306	116
02:37:03:S6	S6	Day2	DE	71335	24278	61317	58193	38625	58906	5798	59481	19646	50163	48611	31000	45629	4344	29230	5285	0.218953	3178	9591	8548	5030	8004	762
02:37:03:S7	S7	Day0	H9	7357	1663	4155	5892	3249	4449	634	6039	1369	3426	5004	2515	3282	430	2419	940	0.124018	287	1074	967	462	677	70
02:37:04:S6	S6	Day2	DE	14125	4727	10406	11237	6940	20712	1321	11609	3840	8234	9329	5376	16228	862	10406	2690	0.211416	690	2054	1904	1017	1577	180
02:37:07:S6	S6	Day1	APS	9849	3047	7718	8872	4719	8702	1073	8027	2336	6043	7073	3464	5259	626	3730	1369	0.107239	480	1632	1503	821	1306	138
02:37:12:S7	S7	Day1	APS	12771	3060	7270	8729	4880	11171	1080	10428	2381	5933	7246	4028	7719	788	5457	1897	0.348177	455	1793	1448	726	1127	125
02:37:22:S5	S5	Day2	DE	9405	2136	5253	5746	3136	7437	509	7743	1859	4344	4823	2470	5284	330	2694	672	0.445434	283	1080	842	416	713	61
02:37:26:S5	S5	Day0	H9	12190	2133	5654	10128	3884	8155	937	10319	1700	4462	8544	3056	5591	603	3646	992	0.356555	298	1315	1147	511	808	95
02:37:45:S1	S1	Day0	H9	12862	2187	6944	9517	3750	14483	784	10322	1663	5543	7858	2824	11012	449	7963	2075	0.100465	257	1154	1003	386	705	62
02:37:45:S2	S2	Day0	H9	17449	2748	8987	12314	4933	8046	1053	14190	2257	7242	10192	3838	6296	743	4521	1349	0.044238	413	2036	1599	612	1108	121
02:37:47:S4	S4	Day2	DE	19150	4168	11003	13603	8265	13819	1291	16015	3236	8758	11437	6552	10956	1038	7611	2102	0.183944	413	1623	1343	716	1018	118
02:38:03:S1	S1	Day3	DE	10386	6285	14652	13903	7272	10450	1139	8312	4903	11356	11139	5379	7481	761	5272	1390	0.132777	482	948	1264	615	1212	89
02:38:15:S6	S6	Day3	DE	35736	22599	44233	40853	29775	62842	4485	29654	18186	35976	33632	23585	46889	3329	30359	4966	0.0856418	2685	5507	6039	3582	5752	529
02:38:19:S1	S1	Day1	APS	13674	3108	8261	9498	5052	13159	869	11064	2380	6684	7756	3958	9726	598	6882	1782	0.21796	270	1176	870	437	688	66
02:38:27:S4	S4	Day3	DE	7080	2695	6396	6832	3639	7345	606	5983	2202	5258	5630	2812	5045	427	3189	1026	0.125431	275	727	728	356	623	59
02:38:30:S7	S7	Day3	DE	5935	3121	6779	7209	3943	9988	830	4826	2455	5459	5801	3010	7659	471	4999	1608	0.060012	402	964	1114	534	978	80
02:38:30:S8	S8	Day1	APS	6567	2147	5205	6165	3244	7392	529	5388	1804	4299	5122	2674	5675	355	4237	1556	0.188813	237	769	778	402	638	60
02:38:38:S6	S6	Day0	H9	7023	1830	4129	6334	3267	6963	472	5797	1317	3237	5383	2577	4673	321	3346	1284	0.0298864	323	1178	1092	572	809	79
02:39:02:S7	S7	Day1	APS	7704	2091	6771	6960	4590	8026	682	6651	1595	5425	5717	3688	5501	355	3895	1337	0.179718	339	1199	1162	642	1007	91
02:39:08:S4	S4	Day2	DE	18464	4815	14289	13084	7477	5909	1124	15474	3858	11810	10695	5913	4243	868	2900	977	0.0344828	464	1741	1346	729	1307	108
02:39:10:S6	S6	Day0	H9	6272	1381	4675	4996	2987	4113	562	5163	1093	3734	4137	2251	3058	373	2225	911	0	259	967	906	477	770	75
02:39:19:S8	S8	Day2	DE	29073	10932	27626	25325	16631	18944	2544	23973	8693	21972	20967	13343	14710	1905	10044	2726	0.189168	1084	3135	3009	1617	2793	265
02:39:25:S6	S6	Day3	DE	13406	7446	14840	15349	10556	24136	1516	11246	5994	12037	12721	8492	17304	1048	11494	2862	0.0870019	924	2151	2423	1354	2179	190
02:39:27:S5	S5	Day1	APS	12343	3311	7800	10944	5091	10232	1093	10354	2691	6160	9398	4038	7726	679	5155	1371	0.0387973	384	1504	1411	682	1032	104
02:39:28:S6	S6	Day0	H9	5498	1294	3788	5438	3056	4671	599	4528	934	2970	4563	2435	3487	381	2713	996	0	258	991	1023	521	726	81
02:39:30:S6	S6	Day1	APS	23340	6160	13778	18608	11762	42645	2069	19813	4856	11225	15837	9749	32385	1513	22473	4648	0.160192	868	3338	2804	1544	2153	252
02:39:32:S2	S2	Day0	H9	18423	3499	13051	17386	7416	10940	1194	14970	2765	10480	14658	5627	8696	839	6322	1694	0.0790889	501	2237	2147	885	1539	129
02:39:32:S7	S7	Day2	DE	10331	5714	12340	13738	8345	11647	1538	8178	4267	9745	11211	6397	8274	1007	5409	1767	0.184877	825	1859	2331	1121	1864	187
02:39:33:S4	S4	Day1	APS	10449	3747	7992	8824	6312	12690	861	8761	2986	6330	7396	5116	9107	640	6612	1944	0.15124	359	1063	985	608	853	81
02:39:34:S3	S3	Day2	DE	13288	3551	12492	11846	7164	11627	870	10877	2788	9891	9476	5624	8973	631	6176	1598	0.420984	362	1315	1212	670	1201	81
02:39:36:S7	S7	Day1	APS	4812	1479	3749	5022	2671	4376	538	3856	1098	2966	4030	2027	3069	297	2111	865	0.0947418	267	978	942	468	727	70
02:39:46:S6	S6	Day1	APS	16645	6824	14533	15219	10342	26790	1623	13868	5410	11871	12354	8271	19733	1159	13856	3486	0.274249	868	2533	2444	1445	2116	190
02:39:46:S7	S7	Day0	H9	40981	11753	30425	37317	18666	23861	3506	33267	9258	24648	30880	14973	17307	2445	12244	3177	0.0735054	1565	5469	5178	2484	4129	389
02:39:46:S8	S8	Day3	DE	14223	6841	19472	18784	11963	14186	1711	11779	5573	15747	15674	9173	11646	1203	7651	2020	0.117632	792	1854	2202	1204	2015	164
02:39:48:S8	S8	Day0	H9	32640	9739	24572	29717	15632	24211	2775	27034	7844	20435	24926	12521	18625	2092	13700	3453	0.0875912	1117	3683	3608	1870	2910	285
02:40:07:S6	S6	Day2	DE	4689	1352	2565	3477	2426	4858	373	3989	1073	2035	2869	1940	3392	189	2149	860	0.511866	273	845	754	406	553	60
02:40:13:S6	S6	Day3	DE	14086	5902	12658	13936	8610	20338	1339	11438	4661	10189	11543	6743	14390	889	9885	2654	0.30349	830	2279	2349	1225	1958	191
02:40:19:S2	S2	Day1	APS	7911	1944	4880	7407	4058	7992	535	6494	1464	3814	6225	3301	5762	396	4060	1206	0.246305	228	905	891	454	600	64
02:40:26:S8	S8	Day3	DE	8767	4862	11982	10414	6908	10483	1120	7194	3882	9787	8624	5314	8091	907	5301	1566	0.188644	465	1122	1274	722	1209	104
02:40:28:S5	S5	Day1	APS	6882	2003	4681	5669	3792	14428	695	5955	1588	3856	4849	3026	10422	414	6613	1724	0.166339	284	937	863	506	657	63
02:40:30:S6	S6	Day0	H9	20576	4809	11009	14601	8540	14590	1305	17466	3762	9002	12199	6734	11002	887	7715	2244	0.129618	656	2667	2063	1155	1682	172
02:40:31:S1	S1	Day1	APS	11957	4586	7909	9179	7049	41097	1100	9521	3624	6181	7104	5259	32784	814	23824	4228	0.104936	427	1281	1015	730	885	112
02:40:38:S5	S5	Day1	APS	11422	2802	6728	8031	4822	9536	952	9502	2167	5566	6629	3887	6259	686	4101	1144	0.536455	362	1326	1114	589	929	98
02:40:46:S5	S5	Day2	DE	4553	2187	6171	5284	3876	8273	428	3723	1735	4902	4422	2990	5772	282	3667	955	0.109081	268	696	728	465	731	50
02:41:01:S6	S6	Day0	H9	9691	2540	6730	8341	4564	8515	821	8173	1980	5393	6913	3641	6462	571	4632	1660	0.0647668	369	1369	1287	626	1007	103
02:41:05:S3	S3	Day0	H9	11287	1550	5510	8032	3821	10395	906	9510	1334	4603	6853	3065	8434	753	6340	1757	0.0946372	178	1054	776	362	542	79
02:41:15:S5	S5	Day1	APS	11607	3848	11157	11220	7330	14021	1028	9961	3241	9086	9599	6093	10184	644	6649	1652	0.406076	447	1341	1420	811	1274	112
02:41:25:S8	S8	Day2	DE	11348	3057	7939	8106	4611	8132	1008	9420	2494	6473	6547	3694	5911	708	3882	1435	0.10304	338	1206	1016	566	923	111
02:41:36:S2	S2	Day0	H9	12775	2537	7618	10056	4888	14062	673	10701	2102	6255	8557	3776	10636	467	7902	2160	0.0759301	339	1551	1282	576	967	87
02:41:36:S7	S7	Day2	DE	10965	2294	8088	7115	4748	8126	852	9406	1817	6622	5763	3732	5364	571	3409	1209	0.146671	348	1471	1117	654	1108	109
02:41:43:S5	S5	Day3	DE	7672	2544	7628	8444	4218	5551	746	6318	2125	6060	7005	3339	3750	512	2485	757	0.120724	380	1143	1219	580	995	92
02:41:48:S1	S1	Day0	H9	20405	2463	8467	11834	5176	10043	845	16403	1956	6635	9593	4137	7905	544	5795	1605	0.069025	253	1763	1133	499	827	78
02:41:48:S5	S5	Day2	DE	47356	9042	28834	28887	16372	27260	3310	40454	7459	23957	24510	13629	21461	2434	13216	2803	0.0983656	1065	4846	3453	1874	3056	313
02:42:05:S6	S6	Day1	APS	8679	3029	6578	8099	5225	6592	656	7282	2464	5420	6893	4250	5070	481	3535	1261	0.0282885	443	1309	1237	695	986	106
02:42:29:S6	S6	Day3	DE	5811	2329	6290	5913	3821	6597	543	4757	1889	5158	4945	3165	4482	397	2991	1025	0.0334336	364	1006	1015	567	912	70
02:42:34:S2	S2	Day0	H9	19425	2303	12565	12822	5365	8528	1231	16449	1756	10325	10768	4282	6276	956	4489	1299	0.178213	312	2215	1608	661	1500	140
02:42:35:S8	S8	Day2	DE	20740	5036	10532	12065	7828	6606	1324	17545	4176	8459	9966	6303	4984	1030	3300	1249	0	595	2261	1627	916	1380	149
02:42:44:S4	S4	Day0	H9	16001	4518	10033	12568	8353	7811	1017	13596	3764	8248	10402	6792	5805	800	4296	1391	0	415	1346	1124	678	896	106
02:42:44:S6	S6	Day0	H9	6487	1442	3539	4686	2709	4305	482	5472	1170	2919	3823	2289	3127	240	2396	883	0.0417362	223	864	728	383	565	57
02:43:12:S7	S7	Day1	APS	35755	10451	24026	26904	16618	24188	3038	30175	8279	19766	22428	13602	17617	2310	12612	3216	0.118934	1399	4675	4052	2119	3344	370
02:43:15:S4	S4	Day3	DE	39296	12467	37080	30327	17534	13398	2860	32978	10058	30269	25116	13583	10025	2381	6355	1618	0.298977	1066	3469	2872	1480	3031	244
02:43:35:S1	S1	Day1	APS	20605	3590	9130	12391	6457	15430	927	16651	2801	7236	9998	5093	11729	684	8398	2086	0.0952608	350	1922	1264	613	868	112
02:43:38:S4	S4	Day1	APS	19673	5760	12703	12838	10065	18590	1391	16850	4702	10439	10906	8411	13358	1116	9794	2518	0.142945	579	1927	1491	920	1298	131
02:43:44:S2	S2	Day1	APS	43289	14542	32523	35141	24384	116836	3653	35529	11838	26301	29295	19487	93086	2825	67355	7013	0.100958	1737	5225	4453	2740	3912	386
02:44:13:S8	S8	Day3	DE	7186	3043	7405	7515	3612	8680	834	5832	2487	6089	6292	2933	6907	557	4419	1566	0.181036	384	984	1018	484	961	85
02:44:23:S6	S6	Day3	DE	22733	9042	22719	22367	12261	25684	2223	19309	7470	18568	18685	9829	18278	1677	11919	2840	0.134239	1260	3371	3449	1776	3137	317
02:44:29:S7	S7	Day1	APS	21620	4896	16524	17665	7382	12057	1870	18291	3814	13661	14760	5932	8344	1486	5916	1979	0.287356	741	3096	2685	1186	2261	222
02:44:38:S6	S6	Day2	DE	19366	3459	13423	14245	5897	10455	1305	16484	2864	11258	12088	4696	7588	885	4631	1385	0.323904	551	2429	2048	910	1796	151
02:44:39:S7	S7	Day0	H9	13746	2736	8042	9458	3833	12789	860	11686	2099	6351	7880	3079	10081	637	7018	2227	0	417	1934	1566	648	1235	130
02:44:45:S2	S2	Day1	APS	6626	1964	5885	6490	2871	11906	520	5498	1507	4907	5289	2349	9546	383	7220	1917	0.0415512	256	900	868	370	777	62
02:44:48:S6	S6	Day2	DE	7894	2277	5718	6953	3342	6124	837	6392	1851	4787	5720	2585	4233	563	2880	1093	0.277778	385	1260	1187	592	1021	106
02:45:10:S5	S5	Day1	APS	6879	1752	3888	5361	2702	19431	551	5888	1427	3170	4518	2188	14809	383	9510	2237	0.22082	214	872	719	364	508	58
02:45:12:S5	S5	Day1	APS	12627	2813	6957	9861	4369	10415	977	10785	2190	5879	8339	3570	6745	689	4600	1331	0.26087	334	1481	1284	546	909	90
02:45:20:S7	S7	Day0	H9	16542	2898	8157	11219	4996	7926	1297	14020	2305	6664	9568	4168	4881	904	3469	1380	0.144134	494	2468	1807	809	1321	144
02:45:25:S6	S6	Day3	DE	11148	4104	11815	10796	6553	14331	917	9345	3138	9672	9023	4936	10281	472	6699	1955	0.074638	572	1693	1712	919	1588	111
02:45:28:S1	S1	Day0	H9	24922	4368	11001	15492	7531	29866	1220	20373	3494	8887	12711	5905	23780	927	17355	3439	0.0403342	482	2363	1725	791	1223	134
02:45:34:S7	S7	Day0	H9	11932	2618	8640	9462	5530	11955	944	9841	1981	6770	7798	4347	8431	528	5979	1951	0.0669008	486	1869	1620	832	1418	140
02:45:34:S8	S8	Day2	DE	4837	2011	4031	4411	3300	9994	569	4050	1625	3255	3649	2693	7822	380	5416	1888	0.0369276	283	789	800	442	699	79
02:45:35:S2	S2	Day2	DE	14053	3841	11251	11266	6405	23974	1189	11632	3075	9140	9289	5099	19629	950	13200	3009	0.143939	517	1836	1570	809	1511	136
02:45:38:S1	S1	Day1	APS	24432	6693	17368	19767	12272	44892	2049	19997	5295	13962	15944	9830	35711	1439	25614	4393	0.0234247	627	2245	1941	1153	1657	183
02:45:38:S2	S2	Day0	H9	22244	4113	11242	14998	7547	29255	1216	18810	3400	9141	12557	6191	22931	937	16476	3330	0.157805	521	2578	1870	976	1428	144
02:45:42:S7	S7	Day2	DE	21637	5557	16457	17597	11199	18066	1661	17850	4307	13755	14775	9005	14535	1215	9950	2580	0.281407	809	3054	2780	1501	2481	218
02:45:43:S2	S2	Day2	DE	13162	4587	11901	11167	7076	19950	1128	10909	3739	9837	9166	5811	15096	861	10651	2659	0.197165	596	1737	1563	903	1541	139
02:45:43:S5	S5	Day1	APS	21222	4745	14731	17824	9509	26504	1486	17971	3807	12162	14920	7725	20691	992	13717	2880	0.102063	644	2666	2384	1189	1883	166
02:45:46:S2	S2	Day1	APS	14804	3027	8075	10394	5483	19643	1002	12721	2492	6527	8737	4434	15472	790	11092	2634	0.270465	410	1835	1414	725	1068	120
02:45:48:S3	S3	Day0	H9	11569	2838	6527	9362	4421	8880	742	9626	2355	5554	7672	3444	6639	516	4667	1486	0.128562	320	1246	1100	508	750	82
02:46:05:S6	S6	Day0	H9	9852	1979	5171	7613	3808	12213	702	8192	1574	4219	6268	3033	9730	515	7048	2026	0.127696	350	1468	1267	610	932	105
02:46:15:S6	S6	Day2	DE	7393	2234	6652	7036	4001	5160	691	6142	1770	5353	5951	3048	3575	538	2243	804	0.579581	331	1051	1035	534	916	91
02:46:16:S7	S7	Day0	H9	11446	2874	6684	9033	5084	16187	1116	9642	2227	5367	7659	4185	12723	784	9198	2644	0.0869754	434	1693	1483	781	1156	139
02:46:21:S3	S3	Day1	APS	13465	4138	11577	11386	6943	14180	987	11187	3271	9346	9401	5535	9985	755	7153	1947	0.181742	424	1422	1236	667	1108	110
02:46:39:S5	S5	Day0	H9	31439	5604	17096	20691	9456	18411	2390	27759	4553	14508	18200	7636	11826	1790	7670	1956	0.0521512	713	3377	2463	1121	1979	226
02:46:43:S5	S5	Day3	DE	9293	4269	18368	14383	5194	16509	1354	7708	3513	14932	11969	4043	11751	943	7496	1685	0.0400213	567	1477	1889	739	2049	129
02:46:46:S8	S8	Day2	DE	16320	5101	14088	15711	8671	14701	1085	13740	4271	11347	13364	6589	11690	836	7921	2414	0.353491	614	2024	2001	986	1606	132
02:46:48:S1	S1	Day2	DE	7788	2924	7533	7675	4300	14558	582	6404	2127	6025	6323	3215	11371	411	8177	2202	0.0611471	288	781	777	403	648	58
02:47:03:S4	S4	Day3	DE	19695	11818	23326	23552	14786	24913	2175	16262	9891	18899	19720	11590	18375	1681	12170	2659	0.156122	1000	1968	2342	1279	2145	202
02:47:03:S8	S8	Day0	H9	15641	3214	7921	10695	5377	12930	1360	13199	2579	6538	8990	4283	10363	1071	7454	2311	0.107325	432	1725	1509	709	1125	145
02:47:10:S7	S7	Day3	DE	5151	1606	4363	4716	2474	4412	534	4177	1080	3511	3879	1750	3279	340	2132	787	0	257	883	805	401	735	77
02:47:19:S6	S6	Day2	DE	22251	6686	17317	17772	11159	13596	2279	18543	5168	14236	14658	8882	10399	1727	7427	2056	0.161573	845	2889	2483	1443	2226	237
02:47:34:S3	S3	Day3	DE	7431	2794	7525	7504	4128	5520	605	6026	2232	6013	6074	3035	4405	468	2816	844	0	295	835	857	413	778	68
02:47:35:S8	S8	Day0	H9	16111	4223	10231	13555	6354	20027	1364	13270	3335	8440	11333	5090	16091	997	11941	3212	0.0251235	621	2136	1983	960	1489	154
02:48:18:S6	S6	Day1	APS	5978	2139	5548	6260	3944	5581	577	5051	1822	4740	5251	3050	4307	449	2967	1103	0.303337	362	1070	1034	574	873	95
03:01:02:S5	S5	Day0	H9	13572	3193	7562	9503	5260	18132	841	11867	2539	6427	8234	4249	13737	601	9114	2175	0.0438885	436	1737	1378	703	1052	101
03:01:03:S5	S5	Day3	DE	15606	5638	13231	14532	8059	20458	1676	13257	4720	11056	12641	6698	15564	1299	10172	2211	0.0589855	646	1928	1859	979	1597	154
03:01:04:S3	S3	Day1	APS	14212	4767	9674	12410	6860	13856	1011	11841	3787	7551	10107	5573	10499	787	7727	2126	0.168241	437	1376	1256	654	972	84
03:01:04:S4	S4	Day1	APS	15579	4616	9629	11266	7392	14730	1244	12893	3746	7915	9321	6273	12053	929	8771	2297	0.171018	391	1401	1105	656	878	81
03:01:04:S8	S8	Day1	APS	5081	1918	4759	5353	2617	5007	476	4179	1513	3842	4529	2110	3824	300	2836	1111	0	236	732	746	374	632	54
03:01:06:S6	S6	Day1	APS	13807	4165	9389	11737	6961	19070	1124	11265	3280	7577	9807	5549	15079	775	10381	2757	0.0674309	594	1999	1871	952	1387	137
03:01:13:S7	S7	Day3	DE	10075	6841	17040	15065	8961	9880	1426	8306	5367	13792	12272	6953	7648	931	5269	1657	0.113874	895	1711	2295	1246	2231	178
03:01:20:S5	S5	Day0	H9	15725	3074	7706	11050	5210	11188	1107	12806	2464	6138	9210	4031	8620	802	5808	1532	0.0860882	391	1763	1419	664	1009	121
03:01:21:S5	S5	Day2	DE	20534	6021	15192	15976	10426	19148	1436	16942	4760	12409	13395	8520	14723	1046	8375	1915	0.143284	714	2497	2108	1199	1805	179
03:01:28:S8	S8	Day2	DE	23231	4414	10602	13595	8577	9805	1265	19266	3527	8827	11487	6942	7613	1001	5083	1873	0.118041	553	2490	1793	982	1369	173
03:01:30:S4	S4	Day1	APS	27563	9179	17562	20091	12344	17084	2417	23262	7757	14584	17070	9958	12285	1802	8736	2545	0.0457875	794	2388	1851	1024	1561	199
03:01:33:S5	S5	Day1	APS	12993	4765	9544	10361	7588	20977	841	10757	3913	7915	8665	6183	15798	561	10158	2416	0.0590667	548	1602	1458	808	1197	109
03:01:34:S3	S3	Day1	APS	8947	2684	6261	7314	4511	13340	815	7251	1993	5011	5957	3561	10680	639	7919	2180	0.0757671	297	1018	874	473	730	76
03:01:35:S2	S2	Day2	DE	13967	3598	9443	9065	6621	14906	825	11362	3063	7709	7503	5366	12032	664	7933	2122	0.277323	475	1696	1266	788	1162	110
03:01:37:S3	S3	Day3	DE	8788	3267	7966	8393	4853	9388	742	7065	2545	6190	6881	3765	7108	609	4780	1292	0	335	951	938	479	783	85
03:01:42:S5	S5	Day0	H9	7000	1307	2769	4470	2153	5070	472	5886	992	2098	3775	1595	3646	315	2559	806	0	201	900	665	359	537	65
03:01:42:S6	S6	Day1	APS	15596	3757	8814	12270	6288	16089	1153	13306	3030	7157	10359	5085	12276	807	8866	2395	0.146628	548	2192	1846	947	1355	138
03:01:43:S3	S3	Day0	H9	12201	2449	5664	8944	3796	11584	529	10065	2029	4730	7464	3016	9275	404	6885	1869	0.087146	294	1254	996	480	653	64
03:01:48:S7	S7	Day3	DE	6425	2551	6262	5831	3853	7218	636	5154	1983	5027	4571	2963	5109	359	3304	1206	0.151332	374	983	1000	535	888	75
03:02:01:S5	S5	Day0	H9	16727	3958	11678	12748	7094	12161	1369	14143	3263	9883	10600	5824	8921	958	6054	1675	0.049554	505	2009	1655	858	1477	157
03:02:04:S8	S8	Day2	DE	22139	6896	19417	19094	11534	12771	1665	18087	5462	15429	15809	9129	9215	1167	6032	1991	0.28183	851	2770	2628	1450	2329	189
03:02:05:S4	S4	Day1	APS	7015	2658	6119	7062	4084	14202	970	5666	2147	4982	5890	3350	11332	779	8025	2215	0.0872274	271	790	759	416	658	84
03:02:06:S5	S5	Day3	DE	4750	2644	6184	5596	3356	5877	840	3699	2091	5014	4374	2527	3913	455	2402	762	0.20816	377	970	1011	567	1011	79
03:02:06:S8	S8	Day2	DE	14878	3993	10744	10888	5888	5163	1096	12276	3216	8404	8938	4591	3807	832	2593	1077	0.424219	580	2027	1671	834	1473	123
03:02:08:S4	S4	Day2	DE	20797	4913	14010	14925	8857	24110	1442	17212	3821	11222	12407	6894	19234	1153	12757	3042	0.148938	516	2040	1616	877	1372	139
03:02:13:S5	S5	Day3	DE	15370	9943	25231	23754	15401	21077	1639	13008	8138	21166	20040	12240	16686	1207	10117	2091	0.0988435	1136	2260	2989	1590	2773	185
03:02:13:S8	S8	Day2	DE	39137	9289	27182	33226	15784	6585	2332	31962	7425	21830	27638	11895	5159	1683	3338	1263	0.329539	1205	4544	4210	1978	3367	288
03:02:14:S5	S5	Day3	DE	3901	1958	4495	4413	2737	7012	459	3124	1501	3709	3697	2145	4552	194	2982	881	0.402414	273	686	738	370	628	50
03:02:15:S8	S8	Day1	APS	28900	5359	15076	19458	11281	14456	1763	24242	4545	12227	16632	9176	11630	1239	8532	2599	0.0586029	725	3318	2588	1336	2034	162
03:02:18:S2	S2	Day1	APS	13155	4481	10171	11534	6844	18200	1075	10691	3704	8242	9587	5259	13646	751	9754	2411	0.205044	562	1695	1574	847	1312	148
03:02:18:S4	S4	Day1	APS	11208	2955	7903	9445	5934	11698	966	9254	2494	6454	7966	4710	9129	758	6522	1965	0.107329	355	1161	1040	605	830	88
03:02:18:S6	S6	Day3	DE	7833	3614	9384	8889	5241	7313	648	6081	2870	7502	7231	3872	5279	361	3431	1202	0.058292	629	1574	1631	896	1603	110
03:02:21:S3	S3	Day2	DE	11671	3266	8818	9615	6083	7166	874	9178	2572	7120	7740	4878	5093	648	3322	1059	0.391331	368	1256	1089	670	981	90
03:02:23:S6	S6	Day2	DE	6257	1335	3184	3990	2433	4964	485	5063	938	2524	3241	1884	3407	279	2300	889	0.130435	256	935	789	424	599	76
03:02:29:S7	S7	Day1	APS	21730	5824	14210	16864	9824	17428	1751	18177	4664	11541	13919	8115	13441	1334	9611	2799	0.104047	840	3139	2745	1441	2164	225
03:02:33:S2	S2	Day3	DE	10278	3703	10936	9372	5611	8877	770	8309	2911	8748	7465	4299	6268	633	3921	1167	0.0765111	476	1269	1213	648	1255	98
03:02:34:S6	S6	Day2	DE	9801	3051	7438	7794	4973	7722	797	7938	2380	6125	6491	3775	5906	556	3678	1261	0.108755	486	1665	1473	850	1225	119
03:02:35:S6	S6	Day0	H9	6364	1539	3872	4622	2793	11277	629	5238	1146	3085	3871	2114	5203	404	3348	1420	0.507766	374	1245	1158	570	891	87
03:02:41:S8	S8	Day0	H9	8000	1679	4180	4995	2726	3756	557	6700	1388	3454	4089	1999	2834	364	2029	891	0	243	941	721	340	598	59
03:02:43:S5	S5	Day2	DE	11297	4511	10549	10580	8676	20160	1296	9340	3738	8636	8820	7031	13704	933	7754	1886	0.386897	580	1631	1613	1028	1448	152
03:02:43:S6	S6	Day2	DE	6357	2841	5771	6300	4956	25734	974	5023	2126	4586	5023	3946	20194	606	14048	3504	0.0711845	525	1382	1361	852	1190	142
03:02:44:S6	S6	Day0	H9	30268	5529	14809	20826	10784	19411	2036	25682	4604	12001	17469	8588	14036	1467	10173	2800	0.0688096	834	3957	3083	1513	2312	227
03:03:02:S1	S1	Day3	DE	7408	3567	8904	7016	5220	12092	895	6009	2790	7325	5591	4025	8789	664	5933	1662	0.286533	324	770	806	481	841	78
03:03:02:S8	S8	Day0	H9	11959	2194	6492	9031	3738	5848	696	10043	1721	5358	7651	3093	4383	506	3156	1247	0.0316857	342	1505	1225	568	941	99
03:03:03:S1	S1	Day1	APS	27321	6597	18680	21656	13228	36975	2309	21656	4855	14483	17007	10103	29315	1639	21047	3950	0.0950254	668	2568	2082	1181	1816	181
03:03:03:S6	S6	Day2	DE	10820	2393	6848	6636	4942	6032	772	9069	1755	5441	5523	3918	4142	468	2688	1005	0.446429	394	1616	1217	738	1115	98
03:03:04:S6	S6	Day3	DE	3708	1882	4039	4006	2660	12554	533	2957	1293	3098	3183	2034	9246	255	6288	1803	0.0954198	317	840	847	497	775	66
03:03:06:S6	S6	Day0	H9	18776	4705	9696	12768	8357	19465	1563	15597	3654	7844	10529	6686	14763	1142	10544	2947	0	684	2770	2154	1252	1667	199
03:03:06:S7	S7	Day0	H9	17558	4000	9824	12932	7935	17086	1390	14322	2950	7923	10504	6176	13502	937	9786	2738	0	629	2533	2155	1103	1640	195
03:03:07:S6	S6	Day2	DE	30842	5050	16213	18709	10705	15852	1693	26009	3934	13366	15502	8577	11460	1180	7769	2449	0.205947	840	4240	2967	1616	2594	219
03:03:09:S5	S5	Day0	H9	31183	7145	17769	23584	12707	53831	2277	26159	5674	14552	19908	10130	39667	1724	27087	4491	0.077528	954	3698	3262	1629	2498	274
03:03:12:S7	S7	Day1	APS	7909	1938	5225	6775	3642	8530	633	6524	1431	4191	5301	2897	6382	266	4486	1620	0.111458	322	1232	1048	570	858	74
03:03:13:S2	S2	Day1	APS	26893	6052	15434	21547	10794	42676	1565	22414	4930	12347	17900	8715	34664	1178	24958	4282	0.060101	736	3207	2716	1293	1944	186
03:03:13:S4	S4	Day2	DE	7237	4441	11616	9420	6318	6835	785	5918	3500	9486	7867	4826	5029	584	3438	1171	0.08726	423	898	1095	636	1074	92
03:03:16:S8	S8	Day2	DE	11830	2379	6910	7280	4551	6713	833	9636	1883	5594	5873	3552	5211	566	3458	1230	0.0289184	349	1440	1136	655	939	99
03:03:26:S4	S4	Day1	APS	7585	2208	5064	7070	3736	11491	757	6439	1794	4139	5994	3080	8676	633	6180	1807	0.145631	233	754	735	363	552	67
03:03:26:S5	S5	Day1	APS	14246	3153	8085	11308	5873	24029	990	12083	2471	6549	9494	4861	17678	661	11706	2492	0.0768836	380	1537	1452	673	1004	111
03:03:30:S1	S1	Day3	DE	7284	2608	7534	6711	3949	10508	685	5829	2001	5713	5389	3006	7729	491	5269	1506	0	248	743	707	380	653	56
03:03:31:S1	S1	Day1	APS	39376	6768	19939	23346	11747	22298	1937	31228	5240	15403	18662	9169	17343	1438	12088	2792	0.223362	678	3438	2388	1164	1949	170
03:03:33:S4	S4	Day2	DE	38797	9082	22869	25348	18810	27333	2796	31970	7358	18066	20526	15004	22149	2216	14698	3151	0.156484	863	3444	2503	1615	2133	254
03:03:33:S8	S8	Day3	DE	9331	4019	9982	9521	6132	7035	1004	7788	3311	8000	7787	4577	5317	688	3571	1201	0.112013	524	1456	1354	810	1241	123
03:03:34:S5	S5	Day3	DE	7572	2727	6924	6713	4677	16564	605	6314	2148	5490	5515	3570	12710	339	7680	1774	0.104167	390	1103	1071	625	982	91
03:03:37:S4	S4	Day1	APS	9365	3950	10073	8838	6394	11980	1004	7837	3160	8044	7147	5114	9440	762	7188	2105	0.222593	397	952	957	612	947	98
03:03:37:S7	S7	Day2	DE	14432	3929	8689	10475	6613	12792	1084	11904	3004	6989	8551	5094	9505	739	6222	2109	0.257152	573	2156	1776	913	1417	159
03:03:38:S2	S2	Day2	DE	12371	3658	10574	9740	5970	17171	863	10224	2910	8621	8122	4600	13591	680	8901	2336	0.213459	470	1510	1295	715	1258	121
03:03:38:S5	S5	Day1	APS	14521	3270	9018	11889	6940	26724	1046	12231	2552	7431	9887	5605	21405	710	14463	2946	0.221254	423	1791	1585	767	1216	139
03:03:44:S6	S6	Day0	H9	8960	2052	6175	7039	4387	12762	667	7408	1470	5026	5903	3447	9534	379	7071	2228	0.226276	396	1312	1114	617	957	70
03:03:46:S8	S8	Day0	H9	14385	3065	7864	10249	5471	12256	1116	12017	2327	6127	8696	4238	9487	756	7226	2269	0.0691946	442	1824	1629	799	1201	132
03:03:47:S7	S7	Day2	DE	6757	1425	4486	4244	2805	3655	501	5413	1193	3584	3446	2017	2679	337	1750	693	0	231	905	688	376	643	59
03:04:01:S2	S2	Day0	H9	13148	2659	8288	9580	4154	12553	785	10516	2130	6466	7789	3198	9620	530	6874	1914	0.0290951	379	1511	1245	525	1036	84
03:04:03:S5	S5	Day2	DE	14937	3225	8161	9261	4745	19017	1168	12670	2621	6513	7760	3934	15001	839	9692	2194	0.0412712	403	1796	1354	605	1123	120
03:04:08:S1	S1	Day2	DE	12965	3753	9140	8911	4509	8118	771	10401	2866	7387	7084	3373	6001	522	3650	1000	0.383562	345	1277	920	408	907	69
03:04:08:S3	S3	Day2	DE	10361	2876	7120	7334	3519	6135	984	8351	2249	5577	6118	2711	4832	772	3193	1040	0.125274	301	1082	880	425	766	89
03:04:10:S3	S3	Day2	DE	34998	5824	15910	18624	7839	9841	1513	28537	4743	12624	15146	6302	7339	1085	5061	1421	0.17783	569	3077	1863	756	1567	140
03:04:12:S4	S4	Day3	DE	13723	4187	9702	11672	5225	15185	1022	11023	3403	7735	9708	4196	11524	686	7964	2173	0.25113	371	1273	1122	518	951	71
03:04:15:S6	S6	Day2	DE	16579	3158	9829	9882	4767	4807	1109	13988	2409	7926	8121	3713	3491	768	2109	796	0.0948317	444	2119	1484	721	1365	127
03:04:15:S8	S8	Day3	DE	8989	3369	8519	9509	4508	8243	887	7311	2645	6831	7815	3622	6219	599	4603	1663	0.0868998	436	1192	1304	551	1067	98
03:04:17:S3	S3	Day1	APS	21111	5436	13939	15917	8633	27807	1373	17292	4180	11163	13074	6894	23011	1120	16999	3448	0.123537	586	2182	1808	892	1530	141
03:04:17:S6	S6	Day2	DE	20153	6343	18322	15952	9410	6134	1491	17364	5122	15138	13897	7454	3720	1184	2246	846	0.0445236	890	2729	2428	1242	2417	175
03:04:23:S1	S1	Day1	APS	11363	2685	6206	8614	4084	13307	770	8925	2048	4551	6916	3195	9997	560	7154	1880	0.391389	268	1047	926	425	603	57
03:04:26:S2	S2	Day2	DE	30393	10186	21834	19874	11117	40299	2004	25611	8198	17685	16514	8753	27166	1549	18091	3879	0.226632	1237	3825	2831	1464	2915	252
03:04:27:S8	S8	Day0	H9	10184	2148	4337	6451	3211	8205	632	8599	1687	3604	5293	2705	6388	436	4697	1726	0.0851607	321	1192	942	470	726	69
03:04:28:S4	S4	Day1	APS	9161	2557	5501	6690	2909	9464	572	7544	2070	4439	5556	2326	7399	391	5260	1644	0.152091	249	873	737	321	595	57
03:04:29:S5	S5	Day2	DE	6535	1842	4120	4426	2193	6272	560	5510	1416	3188	3671	1562	4387	362	2696	816	0.222552	268	905	768	354	653	68
03:04:30:S6	S6	Day2	DE	10204	3550	9364	8322	5288	10072	746	8301	2873	7730	6971	4231	7293	439	4566	1477	0.153307	484	1458	1299	707	1297	93
03:04:34:S7	S7	Day2	DE	13663	2062	8009	8541	4056	10477	833	11134	1581	6226	6782	3094	7717	541	4748	1483	0.14743	424	1932	1478	697	1237	122
03:04:37:S7	S7	Day0	H9	17848	4102	8892	12090	6711	14442	1161	14530	3132	7064	10075	5317	11153	784	7979	2459	0.112796	670	2560	2041	1015	1586	155
03:04:38:S7	S7	Day0	H9	11866	2584	6648	8351	4227	11665	948	9778	1917	5376	6794	3306	8971	561	6450	2140	0.0620155	395	1687	1316	681	1052	97
03:04:38:S8	S8	Day0	H9	12817	2338	5845	8127	3660	10868	785	10733	1856	4722	6731	2901	8519	541	6117	1989	0.0490436	329	1448	1054	517	820	81
03:04:40:S5	S5	Day1	APS	14158	3311	8000	11155	5042	16320	906	11850	2604	6448	9131	4339	12355	547	8148	2015	0.135002	398	1590	1360	662	1000	109
03:04:41:S2	S2	Day0	H9	8465	1879	4181	5897	2546	9783	513	6873	1503	3416	4946	2107	7721	443	5538	1611	0.198628	213	968	732	318	507	59
03:04:41:S5	S5	Day0	H9	34873	4916	10946	17299	7763	24117	1874	29870	4013	9226	14757	6448	19762	1501	13085	2705	0.00764234	569	3505	2049	982	1418	172
03:04:41:S8	S8	Day0	H9	10017	2404	5621	6913	3214	7375	840	8251	1931	4753	5741	2553	5493	670	4008	1576	0.149701	283	1114	881	401	728	92
03:04:42:S3	S3	Day1	APS	25373	7392	20413	21002	9182	29187	1931	20678	5889	16430	17461	7271	22593	1538	16348	3425	0.0305848	726	2614	2305	1015	2073	196
03:04:45:S5	S5	Day3	DE	8019	3335	6083	6947	3823	28162	1071	6517	2627	4665	5469	2894	20658	730	12820	2686	0.0546022	443	1252	1189	549	930	116
03:04:48:S6	S6	Day3	DE	4530	2059	4318	3979	2265	4923	429	3656	1595	3284	3157	1700	3408	178	2255	853	0	302	787	737	378	684	56
03:05:02:S8	S8	Day0	H9	13235	3267	6566	9117	5599	11407	1166	11042	2585	5580	7604	4732	8591	826	6365	2189	0.0471328	437	1653	1369	740	1013	125
03:05:03:S1	S1	Day3	DE	28043	16093	32909	37085	19048	46749	2927	22194	12031	25669	29803	14205	36004	2066	24660	4043	0.0851582	1284	2635	3251	1517	2807	235
03:05:03:S4	S4	Day3	DE	10208	6964	14934	13121	8719	11199	985	8393	5652	12192	10688	6967	8360	749	5778	1583	0.0519211	564	990	1305	751	1251	85
03:05:04:S3	S3	Day2	DE	12407	5276	10765	12397	7619	13158	1037	9967	4183	8686	10221	6126	10336	767	7035	1944	0.113717	552	1414	1464	783	1238	110
03:05:04:S5	S5	Day3	DE	4232	2751	4692	5319	3318	19707	759	3398	2171	3620	4237	2331	14324	450	8556	1968	0.0584385	347	774	912	469	715	81
03:05:04:S7	S7	Day3	DE	4869	3283	6536	6022	3651	14707	672	3844	2376	5272	4817	2594	11249	365	7748	2150	0.0903459	442	1039	1126	547	1052	80
03:05:05:S8	S8	Day1	APS	7407	2908	5232	6488	4267	9537	545	5938	2308	4176	5375	3430	7684	395	5781	2039	0.0518941	335	1063	1003	548	737	91
03:05:08:S6	S6	Day1	APS	6318	2692	5276	6161	3808	12719	512	5235	2111	4207	5040	3111	9376	349	6655	2098	0.150263	403	1130	1085	660	962	89
03:05:09:S8	S8	Day1	APS	7165	2327	5246	6479	3449	7303	565	5827	1788	4133	5338	2734	5402	368	3784	1463	0	353	1226	1191	539	914	82
03:05:12:S8	S8	Day0	H9	37915	12203	24671	34338	18857	29512	3065	31244	9837	20242	28704	14990	23178	2259	17304	4545	0.17337	1405	4404	4137	2065	3076	296
03:05:13:S5	S5	Day2	DE	37255	17101	37667	39779	23737	34890	3316	30787	13779	30807	33045	18965	25063	2330	14664	3019	0.170486	1776	4550	4852	2570	4235	375
03:05:14:S5	S5	Day3	DE	18182	12623	22761	20238	15872	46017	2125	14982	10084	18854	16636	12670	32312	1425	19789	3584	0.121279	1401	2687	2843	1753	2765	228
03:05:15:S8	S8	Day3	DE	11456	5667	9748	11523	6708	14432	951	9679	4757	8120	9506	5178	11285	665	7792	2634	0.115503	671	1560	1629	839	1277	123
03:05:16:S3	S3	Day0	H9	7372	1606	3527	5365	2669	9745	674	5951	1219	2883	4200	2084	7494	517	5611	1690	0.213866	211	846	689	330	550	62
03:05:18:S1	S1	Day0	H9	12307	4548	9325	10634	6087	8647	998	9821	3474	7368	8309	4533	6601	772	4871	1437	0.0410593	440	1208	1152	596	931	85
03:05:20:S6	S6	Day2	DE	6409	2368	4347	5288	4213	9111	644	5058	1672	3404	4336	3226	6827	380	4794	1666	0.271172	373	1101	982	614	809	106
03:05:23:S3	S3	Day2	DE	8677	3212	7488	7423	3870	6853	719	7128	2431	6002	6213	2797	4761	509	3303	1074	0.211929	311	862	835	447	745	58
03:05:25:S6	S6	Day1	APS	13355	3832	7528	10960	5744	16730	1010	11042	3102	6194	8915	4472	12299	744	8569	2440	0.245069	543	1946	1755	808	1203	145
03:05:29:S5	S5	Day2	DE	6029	2015	3985	5345	3134	6674	559	4910	1359	3115	3996	2336	4427	235	2707	809	0.664943	301	919	924	509	719	70
03:05:29:S8	S8	Day3	DE	4879	2329	5582	5269	2981	6298	443	3877	1735	4417	4274	2283	4553	227	3021	1117	0.0662032	326	843	871	457	774	62
03:05:31:S4	S4	Day1	APS	6939	2843	4966	7020	4572	11247	582	5798	2295	3917	5917	3807	8628	472	6333	1833	0.126322	266	773	840	444	575	61
03:05:31:S5	S5	Day0	H9	25285	6674	13293	18403	12066	16448	2106	20939	5358	10799	15215	10025	12330	1562	8154	2035	0	833	3049	2472	1317	1865	202
03:05:32:S7	S7	Day2	DE	14431	3753	6696	9163	5638	8991	980	11655	2854	5251	7461	4305	6570	523	4455	1469	0.493827	605	2180	1637	894	1224	118
03:05:33:S7	S7	Day3	DE	21215	7811	18443	19205	11089	20207	1758	17306	5695	14505	15699	8463	15336	1059	9851	2678	0.192874	1034	3216	2980	1544	2686	221
03:05:34:S6	S6	Day3	DE	8564	2594	7652	7929	4567	5128	620	7209	2016	6115	6438	3476	3633	419	2499	993	0.120048	450	1461	1375	750	1186	112
03:05:38:S6	S6	Day2	DE	4791	2020	4760	5073	2823	7224	559	3949	1484	3828	4065	2154	5180	352	3321	1191	0.150557	283	822	850	471	714	69
03:05:43:S7	S7	Day2	DE	3979	1720	2536	3754	2146	7990	370	3150	1289	1947	2924	1594	6076	195	4139	1453	0.193283	295	868	749	404	583	61
03:05:45:S7	S7	Day3	DE	3916	2926	5008	5134	3556	14901	1755	2939	1995	3740	3794	2459	11600	500	7633	2211	0.157212	418	925	1012	605	974	111
03:05:46:S2	S2	Day2	DE	9412	3806	8500	9472	5181	8050	881	7471	2838	6633	7806	4082	5815	715	3839	1164	0.130242	423	1146	1185	636	1034	100
03:05:47:S6	S6	Day1	APS	4991	2118	3464	4878	2444	9093	393	4029	1659	2783	3888	1888	6645	246	4737	1607	0.232214	259	789	769	379	556	41
03:06:02:S6	S6	Day0	H9	9860	1951	4759	6894	3748	10542	786	8493	1525	3954	5783	3072	7804	505	5553	1908	0.0720331	334	1585	1175	609	896	116
03:06:03:S7	S7	Day3	DE	4930	2019	5708	5452	3104	5681	530	3939	1631	4799	4550	2412	3967	338	2618	990	0.0763942	331	862	952	502	858	76
03:06:06:S8	S8	Day3	DE	14934	5104	14501	13410	8486	16928	1569	12197	4003	11483	11093	6780	12874	1174	8774	2503	0.148165	683	1992	1923	1099	1753	184
03:06:09:S2	S2	Day1	APS	5667	2054	6296	6651	3823	7517	567	4483	1625	5067	5412	2906	4969	444	3757	1229	0.106468	286	827	930	497	810	81
03:06:09:S6	S6	Day1	APS	4229	1308	3660	3435	2132	4653	388	3465	1034	2964	2817	1603	3273	254	2232	874	0.31362	225	765	731	377	671	71
03:06:12:S4	S4	Day2	DE	7862	2001	5350	6316	3753	9585	759	6605	1673	4206	5310	2846	7024	559	4891	1535	0.102229	202	798	734	359	522	65
03:06:13:S8	S8	Day1	APS	12812	6088	12650	12283	8142	9310	1348	10484	5069	10105	10235	6456	6888	969	5061	1873	0.296384	678	1731	1694	930	1574	147
03:06:18:S4	S4	Day3	DE	10237	3147	9529	8292	5645	4603	956	8851	2486	7654	7025	4255	3206	654	2081	765	0.720807	295	1025	925	508	897	82
03:06:22:S7	S7	Day0	H9	14051	2540	6878	9709	5370	15319	878	11667	1950	5690	8157	4339	11892	602	8110	2374	0	450	1999	1598	791	1194	126
03:06:25:S3	S3	Day3	DE	14520	5417	14165	12857	8363	14605	994	11757	4266	11262	10475	6590	10745	683	7433	1914	0.0941746	541	1514	1416	794	1486	97
03:06:25:S5	S5	Day3	DE	27627	7359	20056	20137	10422	21318	1929	23079	5948	16707	17084	8472	14867	1401	8966	1940	0.334597	773	2853	2313	1127	2179	200
03:06:27:S2	S2	Day2	DE	48826	12417	33087	36070	22025	21922	2898	40065	10330	26469	29831	17380	16318	2234	10358	2467	0.46341	1539	5774	4603	2674	3947	338
03:06:29:S2	S2	Day0	H9	12828	2827	6718	9088	4831	19229	727	10509	2314	5618	7420	3822	14870	553	11041	2553	0.117743	384	1624	1224	635	915	102
03:06:36:S8	S8	Day3	DE	12722	3665	12554	11875	6494	8394	1243	10635	2961	10351	9747	4785	6299	796	4214	1412	0.0949217	480	1508	1533	756	1395	121
03:07:03:S3	S3	Day1	APS	17016	4158	8978	12270	7101	28161	1003	13987	3334	7107	10093	5601	22262	721	16382	3416	0.0732511	441	1785	1430	737	1063	88
03:07:09:S7	S7	Day2	DE	5890	2070	3950	4736	3591	9469	708	4715	1494	3080	3795	2780	7468	415	4878	1807	0.0615006	318	1054	968	572	836	80
03:07:12:S1	S1	Day1	APS	14434	4512	10097	13001	7579	25636	1355	11570	3320	7960	10618	5722	20471	1041	14857	3164	0.302888	395	1337	1329	648	942	124
03:07:16:S2	S2	Day1	APS	11370	3420	6779	10377	5934	21391	737	9142	2744	5555	8517	4775	17759	551	12866	2868	0.147676	462	1474	1399	712	951	98
03:07:19:S8	S8	Day2	DE	19786	4755	14024	14967	7626	6348	1447	16262	3635	11140	12353	5816	4515	1041	3026	1033	0.132188	548	2038	1774	856	1554	134
03:07:32:S7	S7	Day1	APS	4390	1232	2896	3536	2700	6436	396	3461	895	2304	2875	2006	4963	247	3565	1350	0.224404	237	750	733	446	577	58
03:07:35:S7	S7	Day1	APS	11042	3256	5880	8033	4822	12821	824	9176	2540	4748	6524	3662	9907	530	7095	2218	0.0140944	531	1784	1454	787	1128	110
03:07:35:S8	S8	Day1	APS	13890	4645	8334	11399	7537	15702	1284	11641	3701	6701	9257	6082	11930	904	8699	2690	0.252903	642	1909	1752	1039	1337	159
03:07:46:S7	S7	Day3	DE	6569	4013	8452	7997	4932	9398	1018	5328	2790	6747	6394	3724	6796	647	4484	1506	0.111508	486	1133	1217	664	1192	110
03:08:03:S7	S7	Day2	DE	5083	2151	6848	5935	4092	7966	583	4105	1622	5470	4729	3087	5579	311	3763	1410	0.106298	338	963	988	630	1038	89
03:08:06:S1	S1	Day3	DE	16365	7123	18905	16695	10847	23838	1298	12845	5549	14472	13104	7928	18862	859	12636	2753	0.0395695	640	1657	1730	1025	1764	120
03:08:08:S6	S6	Day0	H9	27814	7045	17654	21640	12314	23007	2064	22953	5694	14339	18204	9781	16951	1538	12279	3456	0.146592	1077	4095	3455	1757	2809	254
03:08:08:S7	S7	Day2	DE	14284	2933	7272	9243	5351	4379	707	11906	2172	5779	7773	4181	3129	499	2121	925	0.0942951	508	2052	1579	838	1239	108
03:08:14:S1	S1	Day1	APS	17977	6389	17212	17254	11870	39598	1690	13877	4898	13539	13719	9219	31116	1308	22701	4183	0.185014	626	1881	1808	1150	1675	147
03:08:16:S5	S5	Day0	H9	10220	2970	6685	9183	4688	21274	960	8372	2353	5304	7847	3821	15537	632	10194	2312	0.0588582	368	1460	1382	671	992	113
03:08:21:S7	S7	Day1	APS	15274	2961	8427	11022	6058	10195	1053	12324	2352	6818	9086	4714	7494	570	5138	1732	0.155703	564	2280	1898	951	1449	141
03:08:22:S4	S4	Day3	DE	6958	2662	7937	7431	4429	11155	752	5556	2021	6400	6028	3581	8349	549	5428	1625	0.018423	240	747	757	443	751	74
03:08:24:S2	S2	Day0	H9	17553	4055	10126	14071	6635	10683	1199	14323	3306	7983	11483	5210	8189	912	5906	1735	0.0507958	480	2068	1809	806	1219	128
03:08:34:S7	S7	Day2	DE	5317	1688	4313	4953	3543	9037	664	4150	1173	3204	4061	2604	7281	435	4610	1609	0.0867679	270	967	941	569	731	86
03:08:35:S5	S5	Day2	DE	23006	7077	17021	17175	12338	17765	1588	18849	5757	13869	14544	9845	13437	1192	7547	1720	0.291507	817	2715	2198	1346	1990	201
03:08:35:S6	S6	Day2	DE	13201	3685	10041	10321	6227	4576	1090	10695	2859	8148	8405	4801	3009	733	1862	699	0.322234	560	1899	1656	913	1472	146
03:08:35:S7	S7	Day2	DE	7688	2698	5875	6671	5208	20349	877	6191	2027	4715	5483	4103	15939	599	10857	2918	0.00921065	465	1417	1283	762	1086	137
03:08:36:S6	S6	Day0	H9	6510	1149	3209	4555	2215	3935	457	5502	906	2473	3673	1810	2710	266	1908	767	0.314465	223	948	795	409	590	56
03:08:38:S7	S7	Day1	APS	26951	7527	20546	22151	13114	23737	2305	22191	6094	17083	18472	10421	18214	1683	13060	3366	0.168453	1092	3756	3344	1697	2933	285
03:09:02:S3	S3	Day0	H9	8811	2071	5334	6091	3383	10423	567	7323	1767	4360	5135	2748	7603	403	5728	1746	0.104749	239	1003	748	386	596	63
03:09:03:S2	S2	Day0	H9	31753	7200	22533	25119	14501	49033	2557	25729	5618	18269	20516	11685	40004	1993	28870	4733	0.0658123	949	3864	3365	1791	2790	296
03:09:03:S6	S6	Day1	APS	8681	2191	6175	6522	4169	11493	804	7153	1758	4993	5375	3318	8495	517	6067	1955	0.148343	427	1447	1322	687	1020	108
03:09:08:S6	S6	Day0	H9	19877	4893	11682	15144	9146	29753	1596	16359	3866	9370	12502	7357	22494	1116	16272	3917	0.0798918	851	3104	2706	1409	2065	211
03:09:09:S7	S7	Day2	DE	17317	4351	11192	12295	8138	10352	1486	14111	3357	8716	9939	6315	7834	920	5506	1971	0.163458	641	2481	2114	1195	1760	188
03:09:13:S2	S2	Day0	H9	26407	3980	12132	17370	7690	16780	1323	22069	3145	9924	14564	6240	13089	873	9813	2540	0.112096	566	3144	2239	953	1553	150
03:09:15:S7	S7	Day3	DE	5593	2487	6845	6948	4409	11821	910	4348	1753	5020	5478	3186	8287	472	5444	1697	0.459221	358	998	1114	643	993	99
03:09:17:S2	S2	Day1	APS	7420	2532	6892	6838	4766	15790	544	5770	1973	5633	5575	3715	12555	373	9178	2526	0.119852	348	924	958	538	913	71
03:09:22:S1	S1	Day1	APS	11979	2962	9736	9781	5992	19661	847	9392	2339	7583	8035	4682	16159	642	11928	2754	0.159289	314	1174	1063	576	905	86
03:09:23:S7	S7	Day0	H9	6564	1067	4242	4788	2195	4728	461	5444	758	3382	3858	1730	3424	234	2478	993	0.121065	208	981	828	372	676	63
03:09:24:S5	S5	Day1	APS	23957	5476	15287	17093	11508	18204	1611	20096	4450	12346	14079	9425	13544	1255	8969	2178	0.144944	703	2783	2225	1270	1893	206
03:09:27:S4	S4	Day1	APS	20886	4678	11887	13236	9887	20597	1545	17487	3776	9642	11133	8016	15461	1213	11348	2852	0.105746	455	1869	1377	866	1195	134
03:09:29:S5	S5	Day3	DE	6694	2466	6742	7154	4012	15421	968	5615	1985	5631	5807	3011	11402	608	6907	1701	0.0144781	331	1099	1049	543	946	114
03:09:30:S8	S8	Day1	APS	37085	8451	24892	25717	16356	15367	2049	30997	6805	20449	21479	13049	10734	1524	7750	2485	0.206452	912	3809	3084	1718	2786	211
03:09:34:S7	S7	Day2	DE	12086	3558	9812	9549	6409	9993	1061	9600	2671	7850	7646	4976	7457	715	4599	1521	0.500109	530	1763	1537	898	1436	137
03:09:37:S5	S5	Day0	H9	13743	2060	5650	7549	4366	11000	606	11401	1526	4614	6078	3618	7930	324	5093	1432	0.0392696	322	1700	1130	650	910	105
03:09:45:S3	S3	Day3	DE	11042	5138	11593	11173	6966	25183	1012	9082	4014	9169	9033	5405	19862	739	13379	3051	0.171911	501	1258	1300	733	1223	100
03:09:45:S6	S6	Day0	H9	5335	1230	3282	3866	2106	3936	513	4282	915	2529	3149	1510	2634	305	1946	868	0.256937	211	866	786	352	599	79
03:09:47:S7	S7	Day0	H9	9479	1749	5462	7308	3668	10104	871	7892	1182	4414	6028	2911	7521	503	5517	1758	0.0543774	292	1324	1149	511	838	93
03:09:48:S1	S1	Day3	DE	6127	2698	7354	7172	4597	12452	768	4570	2067	5652	5791	3417	9483	569	6791	1657	0.0883522	266	601	781	418	714	72
03:09:48:S6	S6	Day1	APS	4854	2132	4500	5059	3297	20059	1829	3889	1528	3377	3785	2455	13189	1180	9271	2633	0.161795	430	1107	1146	640	909	206
03:10:04:S2	S2	Day1	APS	7464	1811	4401	6561	2767	8279	410	6119	1519	3558	5548	2174	6698	269	4695	1435	0.0212993	242	858	745	307	569	46
03:10:12:S7	S7	Day0	H9	9546	2707	6459	7374	4281	5291	702	7787	2231	5249	6317	3507	4027	479	2894	1162	0.0691085	366	1324	1124	586	930	78
03:10:18:S8	S8	Day3	DE	5077	2561	11308	7603	3846	10090	641	4069	1961	8929	6082	2856	7998	427	5238	1754	0.076365	387	952	1147	574	1386	85
03:10:21:S8	S8	Day3	DE	21894	10729	22535	20926	14134	32572	2003	18206	8702	18229	17304	10991	25978	1570	17871	4040	0.0783392	1075	2817	2770	1621	2587	240
03:10:24:S6	S6	Day0	H9	6404	2822	5636	6386	3531	7463	534	5331	2234	4633	5208	2738	5362	301	3849	1437	0.259808	384	1019	1075	498	822	66
03:10:30:S3	S3	Day1	APS	9577	2209	5682	7640	4375	5442	512	7971	1737	4675	6298	3491	3874	318	2802	981	0.178444	236	964	764	399	560	44
03:10:31:S7	S7	Day1	APS	12769	3472	8803	10957	6028	11731	1128	10390	2598	7175	9065	4864	9168	773	6613	2126	0.136096	513	1774	1668	856	1399	139
03:10:34:S8	S8	Day3	DE	9060	4339	9963	9721	6169	5634	689	7394	3470	8084	8016	5059	4307	516	2893	1046	0	463	1207	1282	691	1145	85
03:10:42:S3	S3	Day1	APS	10830	2985	7362	8254	5531	12245	939	8911	2383	6031	6809	4526	9568	770	6881	1883	0.0726639	322	1075	844	550	767	88
03:10:45:S5	S5	Day1	APS	15508	4555	10155	11414	8554	19483	1056	13209	3786	8599	9445	7028	15173	748	9922	2394	0.0201572	552	1897	1618	948	1318	119
03:10:46:S5	S5	Day3	DE	10154	3758	7984	9630	5729	10165	897	8608	3019	6686	8109	4416	7858	672	4799	1263	0.062513	428	1262	1222	628	1000	105
03:10:48:S5	S5	Day2	DE	30680	10139	22787	22748	16225	33418	2336	25876	8349	19016	18984	13363	26000	1609	15958	3329	0.0626645	1087	3510	2917	1669	2607	241
03:11:03:S2	S2	Day3	DE	16281	7356	19777	17107	10387	34792	1372	13310	5746	16079	14314	7849	27137	1047	18599	3619	0.059143	937	2154	2320	1314	2391	162
03:11:04:S5	S5	Day2	DE	6056	1656	3854	4118	2986	12203	652	4811	1114	2875	3334	2249	9124	391	5622	1495	0.213447	240	922	770	422	614	71
03:11:04:S7	S7	Day1	APS	5774	2373	4723	5039	3757	14646	641	4651	1737	3661	4017	2818	11387	313	7948	2339	0.0251636	350	1053	948	608	846	70
03:11:06:S6	S6	Day1	APS	4173	1254	2970	3267	2519	6869	416	3485	981	2389	2572	1971	4994	223	3506	1331	0.11409	262	848	715	450	666	57
03:11:07:S5	S5	Day3	DE	18032	6390	14764	16733	8667	22515	1407	15140	5255	12093	13933	6994	17689	1060	10645	2272	0.112729	768	2256	2226	1067	1843	173
03:11:09:S1	S1	Day2	DE	10680	3654	8037	7669	5113	11305	935	8548	2687	6305	6163	3619	8746	629	5954	1633	0.0335909	338	1066	905	484	813	71
03:11:10:S5	S5	Day1	APS	18394	5313	13921	18427	9527	23530	1484	15188	4196	11408	15369	7719	17149	1046	11119	2398	0.0989298	634	2145	2184	1086	1682	171
03:11:11:S8	S8	Day1	APS	8745	3645	6513	7264	4759	15925	672	7359	3052	5400	6060	3734	12885	517	9598	2977	0.0208377	440	1237	1097	626	983	101
03:11:13:S3	S3	Day1	APS	17001	5440	13514	14616	7681	21295	1222	14013	4239	10770	11830	5929	16555	906	12282	2764	0.073278	556	1852	1724	872	1499	111
03:11:16:S6	S6	Day3	DE	8816	2864	8408	7694	4999	11093	873	7247	2143	6634	6135	3846	8323	501	5517	1848	0.163132	515	1606	1575	876	1458	124
03:11:19:S6	S6	Day1	APS	7340	2685	6182	7160	4324	19040	796	5927	1984	4894	5812	3435	14454	553	10579	2946	0.226865	392	1213	1248	656	1023	96
03:11:20:S5	S5	Day0	H9	8095	1658	4317	5322	2893	7240	527	6915	1300	3632	4480	2130	5197	258	3573	1070	0.0839631	270	1077	841	433	650	59
03:11:22:S8	S8	Day3	DE	3959	1455	3904	4098	2481	3416	378	3232	1133	3121	3249	1957	2639	205	1909	803	0	248	710	680	347	625	42
03:11:29:S4	S4	Day1	APS	8923	2449	7714	7309	4001	7770	657	7524	1889	6249	5954	3030	5617	510	4310	1338	0.440835	264	899	833	410	757	73
03:11:30:S8	S8	Day2	DE	14871	2588	6988	9127	4889	5126	677	12445	2063	5690	7817	3896	3861	449	2482	1013	0.322321	340	1615	1169	585	915	82
03:11:32:S4	S4	Day0	H9	8577	3132	7366	7319	4512	4677	500	7003	2425	5828	6205	3572	3239	362	2228	808	0	311	893	849	452	722	59
03:11:32:S6	S6	Day2	DE	5189	1971	4322	4609	2821	8594	494	4224	1528	3397	3672	2131	6582	293	4270	1434	0.0702576	327	998	980	500	843	78
03:11:32:S8	S8	Day1	APS	21853	5244	13008	17437	9846	16178	1734	17860	4128	10408	14354	7743	13374	1199	9781	2884	0.0204478	787	3084	2677	1345	2081	208
03:11:33:S7	S7	Day0	H9	19364	4317	10475	14027	7986	23440	1550	16003	3367	8481	11576	6464	18501	1074	13498	3356	0.014817	630	2681	2188	1150	1697	192
03:11:37:S6	S6	Day0	H9	6699	2201	5424	6354	3407	6605	753	5558	1617	4392	5075	2640	4663	424	3358	1272	0.238237	340	1224	1110	607	918	88
03:11:38:S8	S8	Day1	APS	8817	2095	4917	6827	3408	8550	618	7275	1719	3980	5629	2709	6566	406	4971	1799	0.201167	282	1167	946	480	716	74
03:11:40:S7	S7	Day3	DE	5966	3200	8911	8046	4574	5930	720	4671	2386	7111	6475	3428	3837	432	2623	985	0.381243	414	915	1188	594	1157	83
03:11:48:S6	S6	Day0	H9	55622	14546	32505	41020	24496	62981	4027	46866	11989	26583	34447	19890	48255	3125	34758	5761	0.083434	2211	7963	6458	3593	5040	565
03:12:09:S7	S7	Day3	DE	8005	4113	9467	8892	5289	9955	922	6389	3103	7638	7147	3844	7219	618	4800	1573	0.25	629	1497	1566	837	1507	123
03:12:12:S7	S7	Day0	H9	8007	1859	3890	6061	2937	7939	688	6469	1348	3033	5035	2168	5708	394	4043	1460	0.0247341	305	1235	1133	516	772	85
03:12:13:S5	S5	Day2	DE	70344	19772	44588	52066	32770	80877	5602	58836	15956	36649	44299	26629	62684	4317	37150	5035	0.0995962	2201	7721	6416	3444	5183	581
03:12:16:S7	S7	Day1	APS	9257	4042	8998	10831	5975	11917	1104	7520	3085	7380	8740	4783	9113	831	6134	1941	0.0815129	584	1578	1693	887	1444	137
03:12:20:S8	S8	Day2	DE	25126	7920	17815	20875	13187	23977	2015	20682	6300	14488	17191	10580	19136	1460	12355	3438	0.0809389	927	3025	2740	1481	2163	216
03:12:21:S8	S8	Day2	DE	16085	5691	12780	12949	7808	7530	1108	13267	4461	10091	10580	6050	5278	869	3308	1208	0.151149	714	1936	1830	917	1497	131
03:12:26:S4	S4	Day2	DE	24138	5831	13769	15782	9248	7454	1613	19844	4727	11599	13271	7512	5464	1269	3725	1155	0.134228	498	2005	1529	798	1200	141
03:12:27:S2	S2	Day0	H9	6895	2063	4025	5852	2759	12877	462	5484	1719	3269	4789	2237	9196	325	6581	1848	0.151953	267	855	765	355	530	62
03:12:30:S7	S7	Day1	APS	10514	2595	5991	8346	4228	10832	961	8652	1989	4743	6689	3169	7806	549	5412	1827	0.0923873	379	1538	1393	625	951	102
03:12:36:S3	S3	Day1	APS	8985	2879	8956	9162	5127	8889	742	6945	2269	7265	7529	4163	6872	461	5090	1408	0.314342	316	1047	1051	558	997	74
03:12:36:S6	S6	Day0	H9	7011	2005	5188	6798	3054	6084	540	5643	1512	4102	5396	2420	4266	350	3087	1223	0.323939	300	1031	1071	527	842	76
03:12:42:S6	S6	Day3	DE	9584	4638	8870	9208	6025	5953	1297	8226	3800	7237	7649	4854	3541	902	2195	856	0.0455581	648	1457	1472	856	1252	163
03:12:44:S3	S3	Day3	DE	8971	5485	9242	9707	5686	12865	725	7498	4507	7282	8011	4259	10025	539	6548	1580	0.0458155	500	842	953	536	854	78
03:13:02:S7	S7	Day3	DE	6652	2625	6036	6232	3412	10091	666	5526	1895	4924	5063	2586	7676	365	4933	1667	0.0405433	356	1062	1055	511	925	83
03:13:03:S1	S1	Day2	DE	14031	3999	9043	9646	5935	9519	733	10967	3069	6790	7489	4347	7086	554	4658	1403	0.236153	314	1151	824	475	782	53
03:13:04:S4	S4	Day1	APS	44266	9602	24941	31709	16073	45309	2091	36708	7729	19947	25739	13121	37690	1584	27168	4495	0.0294464	832	3597	2860	1372	2138	187
03:13:04:S5	S5	Day3	DE	6363	3351	8232	7832	4534	9151	719	4975	2611	6567	6466	3370	6833	463	4099	1078	0.146377	410	958	1124	527	1003	83
03:13:04:S6	S6	Day1	APS	3777	1776	4369	3869	2387	5187	512	2984	1188	3439	3145	1823	3624	344	2543	1057	0.0786473	273	753	765	404	726	84
03:13:05:S5	S5	Day1	APS	7288	2134	4847	6043	3722	15337	658	6039	1815	3959	4974	3033	11785	442	7713	1910	0.220407	272	1018	904	492	700	68
03:13:05:S6	S6	Day1	APS	5731	2216	5631	5150	3016	9764	549	4607	1622	4548	4114	2316	7477	356	5203	1707	0.211416	321	997	961	499	859	68
03:13:07:S8	S8	Day3	DE	6720	3168	7241	6315	3868	5103	739	5603	2411	5886	5161	2884	3819	537	2539	989	0	382	1018	1009	556	971	82
03:13:11:S6	S6	Day2	DE	5102	1549	4116	4559	2603	5131	386	4044	1255	3277	3709	2078	3666	211	2424	961	0.330033	267	785	724	407	673	52
03:13:20:S8	S8	Day2	DE	27810	7489	17980	19325	12890	19223	2013	23174	5996	14667	16282	10138	15218	1532	10321	3046	0.0484449	912	3278	2704	1484	2231	238
03:13:21:S3	S3	Day0	H9	16663	5082	11024	13289	7375	15099	1310	13555	4065	8735	10953	6029	11159	917	8344	2281	0.143816	501	1722	1549	791	1182	125
03:13:29:S4	S4	Day0	H9	10275	2564	5941	6430	4052	7703	781	8487	2105	4889	5205	3271	5598	613	4121	1356	0.194128	226	861	621	353	554	58
03:13:33:S5	S5	Day3	DE	8914	3264	6598	7200	4508	15730	880	7277	2627	5224	5790	3569	11917	532	7495	1835	0.453636	391	1171	1089	583	924	78
03:13:37:S5	S5	Day1	APS	7631	2404	6493	8029	3647	8691	793	6675	1814	5382	6755	2831	6100	515	4153	1233	0.433422	306	1015	956	502	837	84
03:13:37:S7	S7	Day1	APS	8034	2332	4739	6236	3700	9284	560	6661	1734	3784	4988	2828	6909	311	4763	1654	0.0419903	364	1191	1093	518	858	82
03:13:48:S2	S2	Day3	DE	4670	2382	6424	6718	3628	7785	591	3678	1834	5132	5571	2879	5774	417	3623	1035	0.0828043	277	581	822	404	689	62
03:14:01:S7	S7	Day3	DE	6206	2859	6370	6931	3478	7049	699	4904	2211	5012	5639	2668	4657	482	3068	1090	0.065189	388	954	1056	505	883	96
03:14:04:S8	S8	Day2	DE	15634	6097	13494	13547	8482	14266	1170	13061	4901	11030	11539	6886	10975	813	7382	2464	0.0406394	674	1907	1794	984	1536	134
03:14:05:S6	S6	Day2	DE	7252	2788	6663	6418	4162	6586	695	5984	2110	5368	5384	3301	4391	495	2695	1009	0.371058	416	1116	1112	643	994	94
03:14:06:S5	S5	Day3	DE	7537	2035	6878	6990	3537	8070	582	6471	1608	5550	5725	2812	5884	347	3705	1006	0.215924	273	969	970	446	788	62
03:14:14:S5	S5	Day2	DE	8429	4701	8441	7903	6187	29416	1125	7077	3662	7108	6599	4881	21804	661	13764	2789	0.174368	490	1211	1206	734	1046	105
03:14:16:S1	S1	Day1	APS	27469	9715	20849	25476	13071	41448	2192	21750	7690	16308	20554	10165	32380	1630	23580	4391	0.122986	816	2481	2310	1153	1869	157
03:14:20:S5	S5	Day1	APS	11904	3095	7218	8591	4736	18062	972	10186	2443	5845	7000	3848	12795	748	8211	1987	0.292291	396	1468	1230	647	940	108
03:14:24:S5	S5	Day1	APS	6698	2091	5758	5492	3113	7799	588	5581	1649	4788	4520	2655	5396	360	3599	1076	0.055571	239	797	749	403	673	51
03:14:25:S8	S8	Day0	H9	7735	1848	4178	6109	3443	7634	570	6603	1481	3401	5059	2848	5832	406	4305	1594	0.0232288	286	1052	899	436	687	76
03:14:28:S8	S8	Day1	APS	11892	4429	11170	11250	5969	14444	949	10059	3554	9069	9323	4762	11326	674	8165	2544	0.0979792	480	1451	1452	723	1268	108
03:14:35:S3	S3	Day1	APS	11616	3877	7555	8962	4931	11769	709	9476	3169	6125	7473	3972	9524	551	6965	1852	0.05743	367	1175	999	508	760	72
03:14:36:S3	S3	Day3	DE	7516	3398	7357	7142	4113	17692	764	6277	2589	5782	5766	3207	13232	530	9501	2379	0.0947269	311	868	864	471	767	64
03:14:46:S8	S8	Day2	DE	10169	3782	8279	7934	4925	17169	957	8488	3039	6612	6667	3805	13406	632	9195	2666	0.174008	442	1356	1246	645	1102	106
03:15:03:S5	S5	Day2	DE	4579	2770	4562	4853	3384	16288	1215	3383	1836	3390	3444	2364	11157	446	6834	1747	0.16096	414	992	1033	610	879	102
03:15:03:S6	S6	Day2	DE	6338	1469	4080	4584	2575	10009	469	5345	1105	3259	3812	2015	7926	306	5167	1693	0.232243	296	1002	843	445	742	62
03:15:03:S7	S7	Day2	DE	7919	3097	4971	6376	3780	23440	843	6565	2256	3765	5191	2990	18636	480	12877	3431	0.0776578	453	1301	1119	606	853	112
03:15:06:S6	S6	Day0	H9	8139	1879	4817	6798	3489	10607	742	6594	1520	3759	5542	2735	8411	482	6000	1963	0.183333	348	1385	1173	624	846	94
03:15:08:S8	S8	Day1	APS	10488	3411	8126	9905	4828	11610	698	8469	2855	6590	8454	3890	9218	448	6860	2204	0.0728863	454	1363	1356	665	1047	94
03:15:10:S8	S8	Day0	H9	11534	2243	6823	8027	3470	9024	945	9444	1782	5475	6520	2625	7503	727	5424	1873	0.0368732	292	1301	1089	479	852	90
03:15:13:S8	S8	Day1	APS	22025	6443	15150	20015	10949	15495	1946	18226	5060	12325	16930	8952	12126	1516	9086	2588	0.0550297	809	2646	2495	1304	1973	206
03:15:17:S6	S6	Day1	APS	11221	3344	8078	9536	4173	10215	816	9238	2588	6782	7989	3399	7100	589	5122	1738	0.390472	484	1698	1482	704	1196	115
03:15:17:S7	S7	Day1	APS	10170	3458	7574	9136	5072	15637	875	8447	2779	5975	7501	4046	11739	630	8490	2532	0.1649	506	1648	1607	845	1322	122
03:15:21:S6	S6	Day2	DE	8064	2562	7547	7754	3918	5622	814	6572	1933	6283	6524	2963	4039	531	2520	967	0.396825	404	1288	1324	591	1093	101
03:15:24:S7	S7	Day3	DE	9023	3489	9176	9745	4889	17844	1071	7263	2592	7584	7823	3888	14096	769	8958	2428	0.055816	492	1412	1518	787	1375	128
03:15:28:S5	S5	Day1	APS	7319	2192	4869	6959	3477	13055	719	5960	1611	3962	5858	2693	10079	486	6515	1701	0	311	973	950	435	742	73
03:15:30:S7	S7	Day1	APS	11005	3041	6253	8588	4431	16081	1010	8840	2236	4819	6797	3519	11898	631	8577	2519	0.2565	432	1607	1341	651	1024	119
03:15:33:S1	S1	Day2	DE	12054	3524	6810	8180	4388	24007	771	9625	2707	5427	6536	3467	19457	535	13635	2933	0.0220022	340	1189	825	426	741	68
03:15:34:S7	S7	Day2	DE	6279	2338	5520	5819	3553	9417	658	4907	1799	4435	4745	2771	7386	370	4918	1616	0.0610004	354	1136	1193	558	929	81
03:15:44:S6	S6	Day0	H9	6655	1425	3869	4976	2374	8550	391	5597	1106	3033	4102	1790	6100	257	4406	1579	0.0907853	245	964	852	364	621	66
03:15:45:S5	S5	Day3	DE	7419	3281	6949	6560	4961	16881	1134	6114	2645	5782	5301	3878	12889	745	8022	1966	0.0124657	442	1115	1060	639	1011	95
03:15:45:S7	S7	Day1	APS	13283	4616	9884	11919	6500	35280	1367	11018	3540	7929	9849	5293	28038	957	19968	4260	0.17528	681	2095	1966	1011	1608	174
03:16:04:S8	S8	Day1	APS	13191	3451	8280	9734	4752	10275	898	10783	2792	6806	8138	3731	8120	667	5948	2020	0.0504371	432	1611	1327	667	1090	112
03:16:07:S6	S6	Day2	DE	9614	2995	9131	9119	4126	8442	1129	7958	2345	7509	7708	3223	6131	829	3988	1433	0.175527	454	1476	1470	690	1403	127
03:16:11:S7	S7	Day2	DE	7259	1735	5243	4273	2259	5916	634	5806	1377	4093	3401	1717	4534	426	2594	984	0.115652	260	986	771	390	755	90
03:16:15:S5	S5	Day0	H9	15840	2938	9830	12125	5689	24304	1046	13228	2328	8098	10289	4383	19213	718	13104	2872	0.0686813	445	1907	1601	781	1240	109
03:16:16:S1	S1	Day2	DE	18152	4486	9757	10943	6911	17836	1167	14418	3442	7480	8585	5082	14182	779	9110	2223	0.296378	422	1695	1133	621	978	108
03:16:16:S7	S7	Day2	DE	4287	1737	4214	3777	2200	4638	534	3325	1304	3337	2939	1655	3226	242	2009	867	0.298656	291	874	765	427	755	73
03:16:29:S8	S8	Day1	APS	12191	5137	10475	10325	6547	20812	1246	9983	4117	8465	8528	5299	16955	974	12355	3464	0.105221	566	1703	1491	875	1400	144
03:16:32:S8	S8	Day3	DE	5385	1827	4674	4860	2212	9669	541	4475	1421	3747	3892	1596	7571	350	5333	1780	0.0375023	301	862	813	406	725	62
03:16:35:S6	S6	Day2	DE	23537	3659	10042	12371	5985	10847	1525	19534	2854	8242	10288	4828	8238	1182	5705	1878	0.157756	582	3149	2070	996	1603	200
03:16:36:S2	S2	Day2	DE	18146	4705	11961	12896	5805	19913	1312	14913	3836	9701	10709	4478	15992	1044	10534	2568	0.0759446	569	2140	1659	752	1522	136
03:16:39:S2	S2	Day2	DE	18086	4835	12323	11418	6736	25129	1269	14853	3935	10065	9370	5431	19702	923	13352	3019	0.0748951	571	2180	1515	808	1510	135
03:16:45:S7	S7	Day1	APS	10301	3066	7951	8162	4606	15123	1164	8583	2288	6410	6575	3722	11653	744	8241	2465	0.0606722	434	1540	1303	706	1202	111
03:16:46:S5	S5	Day2	DE	11581	2654	5592	8147	4009	20628	885	9784	2033	4524	7050	3185	16426	569	10561	2438	0.0378752	371	1416	1215	550	831	82
03:17:01:S3	S3	Day2	DE	7843	2130	5694	5796	3952	10921	720	6358	1723	4378	4838	2918	8095	515	5664	1651	0.105932	259	863	729	444	628	70
03:17:01:S5	S5	Day2	DE	4362	1462	3619	3803	2311	5092	636	3474	1077	2886	3066	1730	3372	372	2005	684	0.149626	274	834	774	431	677	68
03:17:01:S7	S7	Day0	H9	13160	1784	6056	7484	4411	6335	819	10984	1234	4938	6234	3639	4819	556	3478	1262	0	346	1900	1308	728	1031	119
03:17:02:S6	S6	Day2	DE	6235	2385	5303	5288	3894	7024	562	5272	1987	4333	4495	3185	4806	338	3217	1207	0.279764	349	1116	1029	589	889	64
03:17:03:S4	S4	Day2	DE	16490	2422	6617	7113	4549	7411	913	13875	1973	5423	5709	3688	5663	700	3600	1245	0.333333	233	1482	830	481	732	75
03:17:04:S7	S7	Day0	H9	13668	3443	8857	10156	5996	8485	1179	11039	2624	7080	8243	4427	6188	762	4399	1665	0.204592	590	2196	1806	963	1508	183
03:17:10:S5	S5	Day3	DE	9696	3722	8350	9004	5569	11501	1059	7944	2829	6637	7320	4402	8237	689	5160	1357	0.0193798	432	1325	1296	695	1109	107
03:17:21:S5	S5	Day2	DE	12871	5353	12733	11955	7479	25554	1427	10700	4243	10401	9875	5819	19669	992	11860	2574	0.126476	662	1940	1841	971	1638	148
03:17:21:S6	S6	Day0	H9	17430	2794	10974	9900	5445	21905	1223	14317	2076	8516	7796	4088	16037	699	11515	3085	0.147634	570	2787	2043	1028	1900	171
03:17:24:S5	S5	Day2	DE	23048	6406	19236	17227	11046	33226	2083	19673	5207	15840	14543	8783	25062	1625	15035	2956	0.272697	807	2721	2287	1254	2136	194
03:17:26:S5	S5	Day1	APS	7293	1999	4422	5329	3321	18460	665	6104	1652	3477	4367	2611	14010	523	9418	2222	0.138034	292	1023	872	475	702	70
03:17:31:S6	S6	Day1	APS	9245	2358	7010	7359	4058	12999	836	7608	1830	5730	5938	3175	8916	588	6341	2078	0.362719	418	1564	1406	689	1212	117
03:17:31:S8	S8	Day1	APS	16525	4910	11062	12956	8406	35840	1451	14072	4035	8925	10829	6706	28352	1115	20954	4461	0.0524959	652	2248	1999	1132	1709	175
03:17:33:S7	S7	Day0	H9	33446	4646	14849	18854	9315	21310	2804	27641	3654	11898	15804	7263	16368	1620	11908	3258	0.00839772	813	4529	3027	1453	2372	289
03:17:34:S3	S3	Day1	APS	15655	3697	8027	10146	6548	33593	801	12834	2975	6468	8416	5213	26576	615	19311	3761	0.196779	412	1641	1226	687	991	96
03:17:34:S7	S7	Day0	H9	40610	8756	20622	25919	15537	54172	2700	33591	6971	16339	21443	12197	42959	1939	31008	5485	0.0225748	1387	5847	4563	2343	3512	372
03:17:38:S5	S5	Day2	DE	7056	2404	6851	5852	3711	11357	656	5859	1910	5759	4884	2841	8238	477	5169	1432	0.0773844	335	935	832	465	882	64
03:17:39:S8	S8	Day2	DE	5307	1827	4332	4944	2896	8030	469	4413	1368	3437	4013	2066	6009	322	4088	1575	0.220157	256	785	740	399	648	58
03:17:42:S1	S1	Day0	H9	59375	16830	40173	43365	24630	82144	3953	47565	12869	31776	34230	19105	64594	2871	47182	6065	0.042389	1527	5518	4479	2345	3856	380
03:17:42:S5	S5	Day3	DE	10536	3488	7766	8646	5837	17381	810	8630	2699	6197	7161	4341	12369	452	7735	1922	0.426632	486	1592	1495	811	1267	102
03:17:43:S2	S2	Day3	DE	5950	2757	6644	6172	3676	17918	589	4899	2169	5169	5082	2849	14112	411	9521	2268	0.0630186	355	807	934	482	854	69
03:17:43:S6	S6	Day0	H9	10041	1698	5488	6231	3302	5824	587	8113	1318	4584	5201	2576	4518	340	3163	1204	0.0948467	301	1539	1241	645	1025	88
03:17:46:S5	S5	Day2	DE	19303	5098	12204	12015	8822	24319	1554	16407	4120	9835	10097	6917	18232	1103	11160	2497	0.170251	638	2283	1773	1029	1538	144
03:17:46:S8	S8	Day1	APS	22785	6039	17207	15895	11165	17623	1699	18784	4775	14333	13046	8961	14134	1220	10471	3096	0.0382007	730	2554	2147	1250	1988	177
03:18:14:S3	S3	Day0	H9	17173	4515	10357	14070	6514	19676	1273	14140	3653	8645	11843	5256	15461	891	11567	2986	0.155615	473	1816	1519	684	1164	132
03:18:16:S5	S5	Day1	APS	43802	13364	32433	38427	16600	53059	3283	36748	10992	26896	32613	13359	41452	2234	26906	4256	0.167249	1432	4909	4578	2014	3602	342
03:18:16:S7	S7	Day0	H9	13784	3588	5798	9375	3763	9804	1051	11521	2555	4576	7585	2989	7696	661	5601	1831	0	494	1969	1614	689	1123	131
03:18:20:S8	S8	Day1	APS	7683	2137	4694	5643	2269	7079	571	6239	1631	3807	4598	1763	5284	389	3859	1417	0.103654	300	988	917	396	719	75
03:18:34:S7	S7	Day2	DE	21750	6125	15111	16221	7959	9411	1430	17659	4660	11918	13280	6170	6495	837	4165	1640	0.264106	826	3131	2670	1241	2204	180
03:18:35:S1	S1	Day3	DE	8835	3425	7876	9656	4763	54077	733	7157	2591	6126	7484	3582	44275	471	30130	4570	0.0730169	347	1103	1061	518	879	83
03:18:46:S2	S2	Day1	APS	24420	7448	17924	19659	8784	33767	1869	20243	5887	14597	16302	7108	25393	1500	18386	3571	0.190362	867	2791	2408	1096	2045	220
03:18:46:S6	S6	Day2	DE	19230	5361	11839	16228	8632	37267	1606	15912	4197	9452	13500	6846	30383	1178	20730	4191	0.217077	792	2763	2519	1260	1932	180
03:19:06:S8	S8	Day1	APS	7188	1939	4165	5686	3780	9976	616	5650	1570	3326	4608	3022	7671	444	5570	1924	0.16158	287	929	866	483	697	67
03:19:15:S5	S5	Day0	H9	16579	3789	8508	11910	6702	18302	1324	14116	3079	6931	9740	5572	13946	974	9262	2165	0.0971712	435	1752	1440	752	1101	136
03:19:18:S7	S7	Day1	APS	21200	6665	14314	18435	11077	33054	2030	17250	5268	11471	14926	8741	26551	1495	19216	4344	0.176936	909	2970	2822	1503	2162	229
03:19:33:S2	S2	Day1	APS	6545	1808	5504	6405	3329	9993	463	5430	1463	4460	5402	2691	8004	359	5648	1607	0.318697	239	822	858	386	693	55
03:19:33:S8	S8	Day3	DE	8179	4476	8471	9855	5203	34673	1054	6721	3466	6559	8226	4084	27360	685	18668	4142	0.101778	491	1174	1307	658	1050	107
03:19:39:S4	S4	Day3	DE	18735	6511	14202	15471	9813	22919	1951	15667	5174	11348	13043	7408	17916	1454	11876	2802	0.025261	600	1815	1645	911	1334	157
03:19:43:S5	S5	Day2	DE	5338	2011	3971	4445	3178	24918	723	3918	1444	2915	3272	2251	17217	262	10509	2569	0.342564	405	1161	1088	640	942	100
03:19:43:S7	S7	Day3	DE	5603	2617	6425	6846	3561	5507	657	4500	2039	5156	5504	2645	4087	413	2791	1013	0.286636	405	983	1144	516	980	90
03:19:44:S5	S5	Day1	APS	8300	2634	5293	7224	3611	10143	594	7285	2217	4305	6050	2885	7520	411	4941	1349	0.202388	264	969	927	433	656	56
03:20:08:S6	S6	Day0	H9	7253	2410	5794	6775	2987	7433	783	5784	1999	4700	5599	2297	5364	499	3896	1421	0.256674	409	1244	1264	586	1033	107
03:20:11:S1	S1	Day1	APS	13491	3031	8464	8384	4449	15507	791	10692	2357	6518	6716	3301	11884	584	8499	2323	0.152959	307	1300	877	458	798	72
03:20:18:S7	S7	Day0	H9	5669	1539	3210	3849	2109	3708	395	4626	1107	2574	3185	1663	2795	219	2022	862	0	254	978	804	441	632	55
03:20:25:S1	S1	Day1	APS	31033	9319	20898	22716	11966	30129	2199	25399	7274	16387	18543	9159	23381	1790	17112	3443	0.111033	823	2765	2313	1101	1957	208
03:20:25:S6	S6	Day2	DE	5794	1573	3819	4365	2116	8908	422	4612	1260	3123	3478	1632	6730	276	4877	1665	0.102522	250	883	747	377	631	56
03:20:27:S6	S6	Day0	H9	5332	1615	2863	3486	1853	7574	447	4335	1260	2357	2774	1493	5541	286	3905	1454	0.128041	245	783	714	306	560	56
03:20:32:S3	S3	Day1	APS	12526	3558	11069	12033	4567	25589	877	9850	2833	8986	9819	3517	20758	673	15334	3569	0.156515	437	1471	1437	571	1213	99
03:20:33:S6	S6	Day0	H9	11864	3036	7746	9696	4137	10156	791	9930	2480	6209	8154	3312	7454	467	5387	1864	0.315575	488	1770	1593	717	1181	99
03:20:39:S7	S7	Day2	DE	11322	2007	5421	6300	2656	5298	553	9454	1506	4459	5138	2189	4039	389	2620	986	0	285	1428	1017	437	854	79
03:20:41:S7	S7	Day0	H9	12720	2979	5773	9056	3656	18617	1055	10488	2391	4518	7496	2824	14187	759	10177	2899	0.0687825	414	1711	1300	545	987	111
03:20:44:S2	S2	Day1	APS	9280	2488	5816	7029	2947	24646	543	7556	1962	4524	5738	2305	19581	399	13943	3013	0.186473	257	1118	866	385	694	57
03:20:44:S5	S5	Day2	DE	10182	3350	7588	8262	4025	10504	1056	8503	2633	6047	6781	3046	7635	692	4662	1289	0.0858001	395	1243	1139	532	965	88
03:21:01:S7	S7	Day0	H9	7287	2225	3940	5915	3420	21364	656	5967	1704	3025	4842	2535	16800	434	12167	3269	0.0246569	350	1168	1099	506	783	85
03:21:03:S6	S6	Day1	APS	2661	906	2367	2634	2136	9323	217	2160	711	1886	2131	1701	7555	71	5412	1871	0.110865	232	678	730	413	570	49
03:21:04:S4	S4	Day3	DE	6466	3202	5930	7625	4315	13317	726	5137	2444	4496	6285	3149	9421	543	6402	1755	0.234302	331	715	799	413	631	62
03:21:13:S1	S1	Day2	DE	39143	15195	36582	34887	21528	17102	2856	30694	11717	28028	27961	16199	10750	2034	6898	1675	0.405915	1350	3528	3377	1899	3068	255
03:21:22:S6	S6	Day0	H9	9876	2345	4952	7098	3535	15293	717	8122	1837	3966	5859	2834	11791	407	8578	2599	0.0349732	388	1497	1254	635	969	112
03:21:26:S5	S5	Day1	APS	6118	1685	3480	5278	2373	12821	538	5001	1316	2756	4323	1816	8717	250	5704	1614	0.490884	256	783	695	339	539	64
03:21:32:S8	S8	Day2	DE	4805	1831	3403	4116	2345	6914	481	3778	1408	2626	3500	1717	5255	291	3637	1412	0.137476	286	808	790	418	668	53
03:21:45:S7	S7	Day1	APS	5557	1761	3436	4228	3660	10203	682	4443	1225	2794	3271	2474	7732	354	5370	1770	0.428305	325	997	924	546	757	64
03:21:48:S6	S6	Day1	APS	6279	3407	6179	6402	4394	13814	697	5275	2776	5062	5292	3460	9787	493	7028	2170	0.270347	473	1176	1121	643	1090	91
03:22:14:S2	S2	Day1	APS	7234	2189	5135	5369	3040	8043	566	6029	1844	4118	4445	2474	5762	402	4104	1298	0.0243665	274	903	748	390	641	59
03:22:16:S7	S7	Day1	APS	7593	2384	4667	6853	3678	11572	682	6051	1878	3721	5561	2888	9135	391	6351	2099	0.125964	396	1224	1150	590	851	97
03:22:17:S5	S5	Day1	APS	7164	2528	6905	7376	4369	14893	801	6026	1976	5665	5965	3386	11222	603	7585	1958	0.118655	307	986	930	522	851	89
03:22:17:S8	S8	Day0	H9	25910	5919	12430	18958	9661	21992	1671	21721	4860	10586	16255	7750	17497	1302	12594	3428	0	724	3004	2493	1202	1738	190
03:22:19:S3	S3	Day2	DE	7365	2451	6251	5545	3261	6765	406	6040	1950	5022	4485	2292	5321	282	3372	1095	0.059312	266	777	682	327	653	48
03:22:31:S3	S3	Day0	H9	29189	3375	11278	11157	6352	10201	1107	23737	2578	8964	9002	4890	7510	832	5706	1783	0.0876271	436	3044	1447	730	1369	133
03:22:35:S7	S7	Day2	DE	12485	2459	6272	7094	3896	4523	512	10304	1891	5046	5376	3054	3501	329	2303	955	0	393	1781	1295	701	1009	99
03:22:37:S6	S6	Day2	DE	4466	1611	2898	3648	2683	8858	643	3600	1207	2357	2900	2063	6739	450	4477	1495	0.0893455	288	871	745	442	644	75
03:22:38:S5	S5	Day2	DE	9883	3116	6933	7137	4672	8761	733	8180	2550	5386	5848	3729	6369	550	3979	1188	0.175924	353	1234	1008	525	865	80
03:22:44:S7	S7	Day2	DE	5829	1722	3894	3902	3144	6818	507	4724	1302	3126	3191	2420	5145	329	3359	1222	0.0893123	258	867	733	433	649	60
03:22:45:S7	S7	Day3	DE	4227	1240	3257	3722	2047	4232	484	3449	920	2686	2871	1501	3326	235	2204	901	0.0453721	246	839	747	382	624	51
03:22:46:S5	S5	Day3	DE	9644	3649	9303	8853	5883	17929	708	8045	2818	7636	7471	4606	13865	503	8648	1991	0.0346901	413	1296	1275	673	1101	87
03:23:12:S7	S7	Day2	DE	8036	2884	6552	7484	4713	12440	882	6365	2187	5064	6032	3574	9741	527	6622	2094	0.0302024	451	1260	1219	709	1035	110
03:23:15:S3	S3	Day2	DE	35408	10940	21455	28059	16922	33906	2461	28901	8703	17230	23403	13172	26294	1973	16561	3243	0.398527	948	3281	2711	1519	2035	211
03:23:24:S3	S3	Day0	H9	8727	2110	4899	6552	2774	5660	535	6974	1655	3751	5294	2196	4011	372	2982	1059	0.100604	243	902	791	353	561	51
03:23:28:S5	S5	Day1	APS	10417	3204	6232	7789	5035	10106	1228	8915	2614	5147	6720	4165	6771	882	4444	1302	0.270027	357	1266	1035	591	855	122
03:23:31:S2	S2	Day2	DE	22887	7564	15248	16293	11342	33243	1494	18752	6041	12039	13714	8859	27167	1180	17915	3724	0.156294	917	2741	2223	1320	1877	198
03:23:34:S5	S5	Day0	H9	10892	2960	5733	8006	4777	11028	678	9199	2377	4754	6883	3805	8361	491	5604	1522	0.0356888	403	1428	1213	607	899	91
03:23:37:S3	S3	Day1	APS	16772	5660	13474	16029	8955	20836	1162	13783	4495	11057	12920	7162	15958	872	11822	2820	0.0592116	599	1840	1747	910	1445	98
03:23:43:S5	S5	Day0	H9	6245	1390	2395	4305	2034	5214	400	5383	905	1866	3574	1492	3634	214	2542	841	0.43273	215	876	741	346	545	56
03:24:03:S3	S3	Day2	DE	10773	4405	11871	11941	6143	4421	786	8580	3443	9518	9804	4706	3501	600	2297	830	0	428	1126	1258	611	1100	75
03:24:16:S1	S1	Day3	DE	15125	5093	14042	12681	7705	14243	1043	11976	3785	11104	10052	5809	11050	722	7187	1823	0.0973981	449	1399	1272	701	1265	97
03:24:20:S4	S4	Day3	DE	7158	3850	7945	8477	4892	5856	698	5900	3112	6590	7078	3734	4521	579	2983	957	0.10057	347	744	890	427	818	70
03:24:22:S4	S4	Day0	H9	16764	4386	8842	10794	6490	9303	1028	13895	3605	7037	8985	5225	7079	747	5189	1637	0.173444	427	1478	1104	625	896	94
03:24:35:S8	S8	Day0	H9	7076	1966	4585	5442	3696	9921	722	5944	1477	3691	4444	2907	7999	549	5879	2023	0.102058	281	923	811	496	689	80
03:24:37:S8	S8	Day0	H9	12141	3754	7945	10832	6494	17888	848	10224	3037	6470	9010	5152	14536	578	10938	3144	0.0182849	525	1548	1453	798	1118	99
03:24:43:S7	S7	Day0	H9	11622	3309	7036	10654	5252	9646	656	9456	2555	5596	8729	4247	7255	396	5252	1882	0.190404	508	1786	1729	801	1282	103
03:24:46:S5	S5	Day1	APS	15063	6233	12809	13618	9474	14347	1353	12484	4918	10319	11334	7436	10211	1001	6872	1822	0.189173	679	1887	1742	1005	1505	145
03:25:03:S5	S5	Day2	DE	9049	2348	5534	7516	4732	8830	810	7548	1846	4378	6406	4004	6583	587	4052	1206	0.172754	344	1152	1017	549	765	75
03:25:09:S5	S5	Day3	DE	7645	2724	5391	6734	4760	13194	755	6171	2216	4353	5493	3712	9666	480	6125	1565	0.277551	360	1072	1033	612	825	82
03:25:14:S3	S3	Day0	H9	11214	2404	5009	6623	3964	16203	740	9292	1879	4073	5372	2995	13259	564	9794	2473	0.0102103	251	1206	822	438	647	79
03:25:15:S8	S8	Day2	DE	11951	6056	14300	15956	8381	13317	1156	9876	4788	11608	13222	6530	10169	887	6741	2004	0.237354	564	1305	1632	807	1409	116
03:25:16:S1	S1	Day3	DE	19755	7328	18753	19853	10722	25992	1768	16132	5664	14626	15774	7904	20255	1239	14084	3104	0.163306	655	1896	1920	947	1708	151
03:25:17:S6	S6	Day0	H9	7127	1402	3845	5393	2873	6441	359	5854	1081	3154	4533	2226	4842	210	3431	1260	0.14573	265	1070	930	450	670	45
03:25:22:S8	S8	Day1	APS	7444	2135	5573	6771	3671	4265	695	6075	1663	4713	5689	2970	3323	484	2518	1076	0	290	1015	976	480	812	79
03:25:28:S7	S7	Day1	APS	5389	1595	4062	5014	3058	7447	570	4412	1169	3155	3974	2412	5748	400	4074	1453	0.0490918	249	879	772	445	644	72
03:25:35:S4	S4	Day1	APS	8235	2523	7145	7848	4365	7548	682	6810	1902	5669	6372	3581	5629	545	4175	1359	0.0718563	281	824	823	437	629	66
03:25:36:S6	S6	Day3	DE	5024	2175	6367	5114	3260	5486	710	4044	1660	5269	4133	2279	3705	431	2535	933	0.0394477	329	830	853	417	877	83
03:26:17:S3	S3	Day1	APS	27057	9998	17663	22578	14573	92536	2246	22255	7977	13867	18668	11436	77177	1793	55893	6531	0.105559	969	2870	2500	1528	1956	232
03:26:18:S1	S1	Day1	APS	15541	5149	9588	12943	8011	49582	1236	12229	3737	7474	10428	6198	39691	785	29089	4692	0.07563	440	1445	1279	746	925	101
03:26:19:S6	S6	Day1	APS	8585	2040	4572	5949	3343	14724	520	7173	1595	3798	4908	2689	11056	316	7828	2335	0.0255493	303	1208	902	496	752	74
03:26:20:S6	S6	Day1	APS	4981	1458	3033	3415	2302	11806	440	4110	1064	2401	2652	1744	8799	305	6200	2032	0.129032	226	812	655	388	548	76
03:26:32:S5	S5	Day2	DE	9189	2465	5007	6481	3681	17742	753	7541	1968	4055	5293	2854	13253	598	8229	2051	0.243043	335	1152	1044	513	784	95
03:26:44:S5	S5	Day2	DE	7549	1726	3803	5501	2912	12566	477	6151	1349	3082	4653	2376	8569	307	5782	1530	0.0345901	224	881	785	365	542	57
03:27:01:S6	S6	Day2	DE	7342	1754	4778	6251	3028	6455	488	6172	1361	3757	5086	2240	4640	318	3039	1081	0.0658111	261	1059	929	439	731	73
03:27:03:S8	S8	Day3	DE	36094	15679	40492	40837	25105	38838	3567	30008	12484	32909	34173	19942	31256	2716	21087	4314	0.0711339	1754	4493	4834	2580	4337	365
03:27:06:S6	S6	Day3	DE	6529	3506	7858	7986	5112	15070	892	5196	2696	6375	6438	3896	10951	547	7285	2098	0.288264	553	1154	1349	724	1278	105
03:27:09:S7	S7	Day3	DE	3577	1913	3513	4729	2547	4376	415	2892	1450	2728	3830	1863	3364	251	2164	760	0.0462107	270	617	759	400	608	62
03:27:10:S8	S8	Day0	H9	7038	1912	4776	6083	3423	7665	463	6030	1564	3847	5002	2791	6081	265	4361	1557	0.0917221	254	929	838	425	652	70
03:27:17:S6	S6	Day3	DE	3611	2315	3854	4167	2881	5810	457	2886	1802	3058	3339	2076	3786	272	2479	984	0.0806777	328	675	717	399	635	74
03:27:36:S3	S3	Day3	DE	7614	3729	8515	8054	4330	12725	641	6096	2962	6818	6555	3100	9972	498	6686	1691	0.0598265	343	805	908	408	841	62
03:27:47:S8	S8	Day2	DE	11213	2860	5933	7594	5431	4780	941	9406	2269	5078	6274	4345	3595	743	2335	938	0.0428266	359	1259	988	624	740	93
03:28:24:S2	S2	Day2	DE	21400	5680	14168	15863	8338	16612	1495	17717	4546	11533	13339	6428	11727	1178	7698	2175	0.103923	657	2555	2049	1011	1746	165
03:28:28:S8	S8	Day1	APS	5548	1916	4167	5244	2950	7672	499	4580	1499	3430	4418	2324	5806	360	4276	1623	0.327409	247	773	724	385	634	50
03:28:31:S6	S6	Day1	APS	8161	3086	6454	7254	4179	14924	701	6861	2494	5257	6130	3321	11028	485	7940	2454	0.264484	457	1343	1310	693	1099	99
03:28:34:S6	S6	Day3	DE	7888	2476	5954	6805	3502	5284	640	6474	1957	4703	5578	2591	3555	416	2310	903	0.0865801	417	1195	1211	615	992	84
03:28:43:S7	S7	Day3	DE	8112	3529	8077	8951	5835	10660	948	6612	2748	6420	7324	4506	7972	671	5171	1783	0.0773545	522	1382	1483	823	1226	123
03:29:02:S6	S6	Day0	H9	6635	2139	3769	5852	3332	5778	571	5600	1726	2980	4932	2642	4477	376	3151	1235	0	312	1094	974	506	748	71
03:29:03:S2	S2	Day0	H9	29999	1357	11144	2230	2056	16082	824	25108	1069	9147	1749	1609	9183	560	6398	1801	0.218818	241	3287	530	341	1346	87
03:29:05:S8	S8	Day2	DE	9316	5628	11654	10382	8492	16193	1164	7563	4488	9470	8632	6570	13115	772	9029	2714	0.0443017	589	1360	1476	908	1385	128
03:29:06:S4	S4	Day2	DE	21235	6598	12688	14779	9718	17658	1335	17571	5160	10195	12226	7879	13568	1048	9216	2449	0.31467	636	1976	1654	938	1375	106
03:29:22:S3	S3	Day3	DE	20603	10189	21476	21982	14393	33956	2022	16921	8121	17154	18123	11364	26012	1562	17854	3567	0.0280049	939	2351	2407	1415	2204	197
03:29:24:S6	S6	Day0	H9	7518	2314	6954	7427	3888	5294	686	6124	1730	5787	6202	3127	3518	467	2466	1024	0.162206	348	1164	1153	616	1034	86
03:29:25:S6	S6	Day3	DE	8286	4876	11515	10170	6252	10653	1081	6735	3860	9339	8325	4864	7571	782	5031	1586	0.139137	613	1352	1559	809	1487	131
03:29:26:S2	S2	Day0	H9	17257	3840	8107	11498	6391	15003	1210	14088	3156	6697	9656	5097	11630	941	8550	2211	0.210526	460	2010	1527	753	1021	144
03:29:27:S8	S8	Day2	DE	8227	2130	4767	5590	3641	3760	811	6909	1810	3703	4603	3062	2920	559	2089	864	0	318	1120	970	479	725	78
03:29:28:S3	S3	Day2	DE	13724	4901	10043	10478	7016	9939	1155	11280	3981	7876	8796	5383	7456	850	4973	1547	0	464	1417	1229	720	1082	111
03:29:29:S7	S7	Day0	H9	33909	9596	21596	25909	14265	36798	2647	28103	7511	17421	21390	11335	28729	1864	20306	4301	0.0344726	1300	4519	4024	1999	3232	344
03:29:32:S3	S3	Day2	DE	8898	4592	10258	10143	6105	10110	886	7113	3534	8002	8313	4680	7736	649	5405	1537	0.388529	473	1082	1182	632	1055	89
03:29:33:S4	S4	Day1	APS	12674	5507	12977	13041	7915	13321	1104	10464	4413	10461	10808	6244	10255	846	7705	2022	0.0908501	555	1377	1433	772	1308	99
03:29:34:S4	S4	Day1	APS	23112	5941	15202	19175	11424	18052	1589	18933	4787	12423	16131	9210	14891	1319	10700	2552	0.0280374	622	2170	1952	1037	1501	148
03:29:34:S6	S6	Day2	DE	16633	4164	9117	10484	8029	16025	1122	13667	3237	7263	8595	6514	12964	815	8735	2500	0.0801374	668	2397	1861	1163	1485	163
03:29:36:S2	S2	Day1	APS	15257	3281	7780	10361	6314	24929	1115	12870	2664	6448	8545	5036	20050	856	14359	3099	0.0557142	452	1733	1346	707	1019	121
03:29:40:S1	S1	Day3	DE	9857	3603	9256	10829	5313	7988	723	7788	2595	7122	8725	4077	5996	515	3640	1051	0.0274725	267	835	882	444	753	54
03:29:44:S4	S4	Day2	DE	32631	14123	31192	31796	20819	18097	3303	26881	11435	25677	26616	16167	13022	2520	8661	2259	0.219374	1053	2767	2675	1618	2468	245
03:29:46:S7	S7	Day2	DE	22909	5785	13222	15980	10324	21301	1822	19115	4418	10707	13050	8106	17091	1228	10899	3023	0.183503	809	3010	2399	1328	1923	227
03:30:03:S3	S3	Day2	DE	34934	11955	20278	22749	19224	66047	3447	28289	9385	15998	18475	15118	51913	2544	35481	5451	0.0873707	1291	3875	2996	2073	2501	363
03:30:04:S3	S3	Day0	H9	7521	2466	4389	6750	3174	4694	596	6012	2042	3339	5362	2580	3769	389	2778	986	0.215983	271	816	747	332	497	58
03:30:05:S2	S2	Day3	DE	5403	2221	5220	4702	3197	5582	431	4275	1698	4186	3806	2490	4287	326	2841	979	0.0351989	273	670	640	382	649	51
03:30:05:S8	S8	Day1	APS	12144	3490	7540	10038	5785	7877	691	10190	2893	6170	8170	4747	6497	546	4633	1728	0.0647529	457	1561	1307	756	1084	104
03:30:10:S5	S5	Day1	APS	48408	13422	26331	38635	22523	59650	3213	40798	11125	21960	32316	18525	47755	2529	31494	4483	0.0857306	1471	5048	4477	2385	3212	344
03:30:13:S5	S5	Day0	H9	35894	10540	24397	34035	15049	24960	2400	30350	8765	20256	29055	12100	18511	1871	12410	2564	0.0644641	1118	4100	3953	1704	2814	226
03:30:17:S6	S6	Day3	DE	7614	3604	7480	7429	4848	8631	669	6248	2851	6280	6067	3809	6716	404	4144	1333	0.217181	462	1162	1163	642	1053	87
03:30:18:S4	S4	Day2	DE	24351	5940	13062	15554	8033	6181	1168	20373	4754	10805	13109	6187	4760	882	3032	1006	0.230871	558	2174	1612	778	1306	121
03:30:20:S2	S2	Day1	APS	26889	5472	12205	18284	9755	22598	1650	21870	4319	9739	14875	7882	18059	1311	13243	2924	0.0755116	664	3080	2255	1159	1580	201
03:30:22:S8	S8	Day0	H9	6791	1578	2927	4701	2543	4984	500	5614	1245	2323	3990	2027	4031	331	2958	1205	0.30426	267	899	777	421	651	64
03:30:24:S8	S8	Day0	H9	10552	3057	6812	10159	4534	4552	814	8664	2507	5584	8370	3574	3490	563	2561	1131	0.156189	396	1344	1349	590	902	117
03:30:25:S4	S4	Day1	APS	12148	3878	7235	8721	5484	14930	810	10002	3358	5831	7253	4309	11780	652	8552	2252	0.339102	333	1096	893	476	634	79
03:30:27:S8	S8	Day2	DE	10389	6917	13238	14477	7889	13589	1331	8554	5697	11100	12023	6117	10948	938	7311	2123	0.013678	681	1529	1850	972	1541	156
03:30:29:S8	S8	Day1	APS	10765	3317	6027	8841	5805	12296	896	8870	2735	4910	7300	4614	9388	609	6828	2186	0.0878735	399	1328	1197	668	889	96
03:30:39:S3	S3	Day0	H9	12121	2680	6640	9096	4105	6604	933	10024	2044	5491	7624	3246	5126	741	3747	1208	0	287	1201	1020	417	716	82
03:30:39:S5	S5	Day2	DE	7667	2209	4588	6164	3509	9325	472	6331	1756	3604	5159	2867	6676	317	4082	1147	0.0734934	296	956	854	463	641	52
03:30:44:S1	S1	Day1	APS	21609	7483	13024	18040	11850	49019	1629	16812	5698	10302	14058	9055	40192	1264	28857	4789	0.200991	644	1816	1726	972	1224	141
03:30:47:S4	S4	Day2	DE	11230	2531	5805	8259	4468	4337	731	9538	2133	4861	6819	3549	3479	639	2379	824	0.0420345	248	1029	766	396	581	66
03:31:10:S7	S7	Day3	DE	10888	3513	8000	8506	5897	8402	744	8858	2858	6502	6933	4562	6505	477	4245	1508	0.0471143	488	1587	1476	783	1201	106
03:31:12:S6	S6	Day1	APS	5340	1919	3387	4599	2646	7412	514	4364	1489	2763	3696	2054	5589	339	4158	1461	0.31265	271	883	777	406	582	69
03:31:14:S6	S6	Day0	H9	8018	1910	4571	6638	3401	6281	628	6642	1576	3847	5402	2739	4317	473	3104	1221	0.225515	268	1161	1016	493	730	79
03:31:15:S8	S8	Day0	H9	9671	2115	5395	7779	5270	7451	782	7961	1728	4371	6649	4302	5369	499	4074	1540	0.12273	323	1148	1064	641	746	66
03:31:25:S6	S6	Day0	H9	8377	2095	5019	5917	2996	4268	568	6865	1556	4098	4777	2324	2961	415	2113	854	0	262	1146	906	440	786	76
03:31:46:S5	S5	Day0	H9	11306	1945	5204	8391	3503	7262	703	9491	1570	4308	7124	2855	5160	503	3476	1070	0.316456	273	1250	994	447	701	78
03:32:01:S1	S1	Day2	DE	9996	2944	6758	7359	4381	9484	697	8199	2228	5410	5801	3233	7530	501	4817	1394	0.186838	272	960	759	436	652	62
03:32:08:S3	S3	Day3	DE	8151	1877	5739	6659	2963	5804	547	6770	1505	4618	5600	2284	4388	373	2829	979	0.353482	230	933	795	344	673	57
03:32:11:S8	S8	Day0	H9	20905	5593	10460	14777	7876	30425	1144	17506	4528	8563	12680	6438	24408	841	18329	4458	0.0545583	720	2587	2071	1050	1464	170
03:32:17:S6	S6	Day1	APS	7129	2585	5288	6222	2907	6390	396	5952	2127	4253	5200	2353	5011	238	3609	1282	0.0277085	335	1103	1063	473	821	72
03:32:21:S1	S1	Day2	DE	8708	3347	7091	7580	4590	12835	664	6857	2519	5451	6059	3402	10278	430	6886	1735	0.0871333	328	893	832	439	707	67
03:32:23:S1	S1	Day0	H9	16029	2942	6804	9786	5519	14975	836	12932	2173	5318	7903	4082	11552	534	8415	2152	0	310	1457	1010	522	716	81
03:32:26:S1	S1	Day2	DE	10530	3007	7748	7887	5021	11783	685	8193	2356	5991	6249	3629	9174	450	6063	1749	0	310	1010	841	456	744	59
03:32:32:S6	S6	Day2	DE	17492	4460	9069	10894	6630	17424	1324	14598	3501	7211	9014	5219	13564	955	9171	2691	0.109039	724	2621	2008	1096	1580	193
03:32:33:S7	S7	Day2	DE	7202	2239	3899	4984	3388	10082	558	5933	1660	3068	4067	2660	7709	359	5157	1763	0.116347	332	1099	884	517	708	88
03:32:35:S5	S5	Day0	H9	10729	2896	6156	9149	4552	12831	851	9007	2189	5013	7619	3558	10077	618	6716	1827	0.0893389	419	1354	1294	629	902	119
03:32:36:S8	S8	Day0	H9	22414	4509	12985	15444	7356	11445	1309	18835	3530	10639	12768	5904	8753	1050	6433	2135	0	565	2432	1950	931	1583	156
03:32:48:S4	S4	Day2	DE	10659	3886	9421	8588	4848	7745	807	8730	3121	7802	7136	3822	5672	648	3730	1187	0.134048	342	986	877	474	824	85
03:33:03:S2	S2	Day1	APS	22816	10005	20587	21836	14769	55508	2094	18418	8061	16744	17741	11865	42740	1664	30083	4627	0.179503	1138	2808	2670	1679	2366	227
03:33:04:S1	S1	Day0	H9	11017	2101	5461	9567	3674	12639	744	8655	1568	4100	7493	2721	9586	579	6738	1727	0.0148412	191	915	883	355	542	67
03:33:04:S6	S6	Day2	DE	13463	4257	9477	9890	5643	7598	1082	11121	3392	7504	8069	4473	5584	773	3713	1294	0.350121	549	1844	1521	801	1272	130
03:33:08:S3	S3	Day2	DE	13170	5336	12222	11582	7958	9613	1302	10171	4078	9717	9478	6196	7291	893	5138	1500	0.350331	525	1486	1441	808	1369	124
03:33:11:S5	S5	Day2	DE	13270	3129	7788	9451	5419	7709	893	11114	2414	6524	7800	4189	5312	620	3241	976	0.0308547	371	1473	1208	629	980	88
03:33:14:S5	S5	Day1	APS	8124	2702	4633	6880	3821	16151	635	6883	2166	3953	5928	2974	12509	341	8210	2013	0.0730816	329	1088	994	501	735	57
03:33:15:S5	S5	Day3	DE	16084	7996	18748	19608	11243	26877	1722	13461	6485	15529	16657	8616	20109	1266	11952	2425	0.167336	827	2032	2279	1238	2038	192
03:33:15:S7	S7	Day0	H9	14646	4410	12611	13606	7063	12120	1118	11992	3339	10326	11261	5352	9384	836	6646	2081	0.0150466	614	2084	1913	923	1658	155
03:33:19:S4	S4	Day1	APS	9892	2740	6292	7427	4753	9644	721	8334	2097	5000	6130	3903	7186	573	5199	1579	0.211579	252	882	729	431	587	77
03:33:26:S5	S5	Day3	DE	4718	2559	6437	6005	3377	8408	839	3745	1967	5419	4971	2634	5186	517	3415	978	0.11713	308	803	842	399	766	67
03:33:31:S2	S2	Day2	DE	21655	9150	19933	21533	13829	21455	1919	17756	7334	16098	17491	10914	15700	1500	11012	2735	0.381402	1069	2720	2731	1565	2423	226
03:33:32:S1	S1	Day2	DE	36922	11058	27240	27224	16573	15384	2306	29086	8526	20957	21907	12269	11657	1813	7608	1840	0.341746	920	3206	2713	1435	2348	198
03:33:36:S5	S5	Day0	H9	22633	5518	13892	19538	8301	18502	1785	18520	4452	11384	16725	6516	13978	1321	9476	2138	0.0527649	664	2538	2320	1024	1759	204
03:33:37:S7	S7	Day2	DE	20954	6406	14782	17085	10729	13866	1597	17262	5125	11726	13931	8408	9736	1075	6383	2070	0.281999	910	2908	2588	1410	2111	216
03:33:42:S6	S6	Day2	DE	3978	1731	3590	3772	2427	4671	447	3248	1311	2961	3133	1854	3204	312	2092	865	0.239006	292	693	716	399	667	82
03:33:44:S8	S8	Day1	APS	15908	4196	10072	13006	8139	20655	1035	12871	3336	8111	10796	6841	16762	715	12002	3303	0.0499917	527	1851	1561	951	1222	118
03:33:46:S8	S8	Day0	H9	7489	1759	4453	6186	3253	5620	509	5984	1365	3515	5172	2623	4307	377	3062	1251	0.0326584	291	921	884	461	670	65
03:33:48:S6	S6	Day1	APS	19735	6465	14300	16964	10993	23523	1586	16420	5128	11657	13937	8867	17609	1216	12679	3337	0.173515	887	2806	2584	1373	2212	205
03:33:48:S7	S7	Day2	DE	43587	9490	26328	25632	15584	9920	3099	36992	7761	21381	21401	11916	6415	2407	4127	1467	0.193845	1324	5673	3776	2069	3416	426
03:34:20:S3	S3	Day3	DE	13968	5216	11266	14618	8127	15233	911	11374	4190	9088	12154	6211	12651	635	8430	1965	0.0711744	503	1553	1625	843	1213	103
03:34:22:S6	S6	Day0	H9	5950	2226	3821	4935	2563	9719	521	4903	1768	2915	4099	1809	7071	339	5027	1777	0.198926	320	962	889	475	709	69
03:34:27:S1	S1	Day3	DE	6025	3244	6580	6914	3889	21221	456	4885	2409	5099	5392	2988	16220	253	11221	2472	0.0891186	274	632	776	373	617	48
03:34:27:S8	S8	Day0	H9	10363	4014	7316	10495	6043	22099	1249	8506	3115	5876	8434	4700	16211	912	12068	3375	0.132582	477	1434	1439	720	1038	125
03:34:35:S2	S2	Day1	APS	11038	3954	9562	10513	6518	43479	787	8835	3080	7749	8786	5103	35040	522	24954	4416	0.140258	493	1449	1485	766	1199	99
03:34:43:S4	S4	Day0	H9	12784	3203	6824	8788	5096	15321	1039	10507	2437	5670	7225	4127	11970	726	8550	2242	0.0350877	341	1235	1023	533	798	83
03:34:45:S7	S7	Day1	APS	17682	8273	13402	16554	12232	62120	1573	14306	6385	10791	13207	9748	49947	890	34762	5860	0.0834244	1073	2763	2644	1622	2085	191
03:34:45:S8	S8	Day2	DE	31540	9600	22310	22617	14780	13887	1953	26296	7470	18078	19069	11956	10195	1252	6724	2138	0.104105	1024	3476	2818	1558	2497	216
03:35:03:S1	S1	Day2	DE	14923	5096	11255	11738	7280	4490	845	11874	3589	8701	9541	5251	3065	537	1885	576	0	433	1275	1112	616	958	87
03:35:12:S8	S8	Day1	APS	5242	1699	3340	3967	2369	4780	377	4457	1424	2590	3290	1942	3629	254	2730	1142	0.0732601	261	763	722	390	557	43
03:35:18:S7	S7	Day0	H9	6416	2181	5235	6275	3845	5252	667	5155	1582	4118	5143	2973	3799	337	2798	1118	0.285919	394	1213	1261	651	966	99
03:35:21:S7	S7	Day0	H9	4739	1439	3654	4337	2642	5758	585	3797	1017	2859	3522	2008	4547	329	3277	1173	0.0610314	289	975	945	524	743	78
03:35:28:S5	S5	Day0	H9	10372	2865	6491	7565	5214	23582	831	8742	2294	5466	6304	4059	17107	589	11660	2691	0.16295	391	1522	1325	737	1070	97
03:35:31:S8	S8	Day1	APS	3884	1396	3496	3531	2475	3775	489	3159	1175	2802	2993	2000	2839	335	2127	960	0	232	756	739	374	665	55
03:35:48:S2	S2	Day0	H9	7669	1880	4320	6655	3076	8237	580	6272	1517	3459	5674	2559	6132	439	4525	1446	0	265	1002	887	420	576	62
03:35:48:S8	S8	Day2	DE	2860	1596	3438	3654	2002	3293	379	2221	1197	2809	2931	1477	2502	217	1725	755	0.289855	253	672	742	358	617	53
03:36:01:S8	S8	Day1	APS	8764	2209	5848	6497	3309	7133	475	7607	1811	4898	5435	2617	5870	348	4259	1540	0.0469594	278	1056	856	398	737	54
03:36:14:S8	S8	Day1	APS	9758	2187	5652	7317	3542	9874	863	8293	1660	4683	6165	2919	7576	726	5433	1896	0.110436	306	1221	971	490	759	86
03:36:22:S5	S5	Day3	DE	6305	3417	7460	7685	4190	14452	993	5073	2448	6043	6446	3336	9354	656	6089	1442	0.180654	393	954	1037	533	888	83
03:36:28:S7	S7	Day3	DE	14106	7589	16999	15504	9625	29554	1665	11392	5870	13616	12608	7469	23050	1160	14788	3258	0.0811469	973	2388	2410	1329	2409	205
03:36:35:S8	S8	Day3	DE	10864	5158	10212	10919	6617	19429	1408	9067	4118	8339	9125	5352	15495	992	10326	2706	0.0387372	569	1517	1551	824	1371	157
03:36:37:S6	S6	Day0	H9	22366	6337	15038	17544	9342	14164	1817	18634	5195	12136	14492	7296	10687	1289	7761	2292	0.10308	945	3279	2822	1389	2290	237
03:36:38:S5	S5	Day1	APS	16661	6064	13413	13571	7643	19383	1173	14104	5077	10938	11427	5984	14105	896	9260	2174	0.345572	699	2051	1750	911	1573	119
03:36:40:S7	S7	Day2	DE	13349	2254	5958	7481	3676	9525	661	11022	1812	4952	6213	2835	7445	400	4831	1551	0	368	1691	1212	577	920	85
03:36:43:S4	S4	Day2	DE	67832	17569	41464	49098	28480	51983	4269	55825	14342	34136	40646	22923	41214	3321	28606	4894	0.153814	1651	6189	4924	2777	4111	436
03:36:43:S6	S6	Day3	DE	11498	4064	10487	10471	5875	13692	807	9476	3017	8260	8829	4643	10523	530	6958	2141	0.158091	646	1972	1863	966	1656	129
03:36:46:S7	S7	Day1	APS	9035	3083	7960	7538	4632	11478	797	7046	2304	6258	6011	3639	8573	503	6028	2025	0.116125	482	1464	1304	728	1190	120
03:37:05:S8	S8	Day2	DE	6991	2048	6404	6420	4075	5171	514	5722	1566	5122	5215	3141	4046	320	2751	1143	0	259	951	840	497	766	68
03:37:16:S7	S7	Day1	APS	7683	1775	5826	5532	2893	8235	564	6218	1427	4699	4344	2297	6043	402	4268	1513	0.187441	294	1176	910	458	859	97
03:37:17:S1	S1	Day1	APS	16068	4841	13865	13911	7316	23279	1477	12563	3915	10665	11172	5401	18679	1081	13158	2693	0.129199	420	1391	1335	672	1219	93
03:37:18:S2	S2	Day3	DE	7869	3579	9603	9350	4976	18619	847	6135	2812	7528	7402	3768	14514	640	9982	2166	0.0200361	398	943	1165	593	1150	96
03:37:18:S5	S5	Day3	DE	6253	2824	5481	5263	3371	34166	922	5099	2326	4542	4451	2684	26077	712	15772	2932	0.0887649	337	967	892	456	799	104
03:37:34:S8	S8	Day1	APS	12349	2383	6747	8178	3986	9167	714	10310	1850	5594	6705	3149	6973	473	5131	1838	0.0194894	378	1472	1196	554	908	89
03:37:38:S5	S5	Day1	APS	6737	1661	3628	4981	2252	18735	583	5722	1280	2845	4134	1816	14183	382	9501	2248	0.221029	236	930	765	362	553	59
03:38:02:S3	S3	Day0	H9	11775	2958	7226	8819	4417	11932	905	10092	2512	6216	7449	3587	9360	676	7058	2010	0.155852	291	1251	1010	461	796	81
03:38:22:S7	S7	Day0	H9	12853	2788	7679	8617	5217	6272	1040	10513	2179	6186	7086	4182	4829	787	3435	1294	0.0873362	424	1833	1405	742	1152	121
03:38:24:S1	S1	Day1	APS	9779	3024	6913	8269	4822	15836	654	7819	2334	5474	6499	3682	12380	532	8990	2184	0.155729	241	823	748	390	574	50
03:38:27:S5	S5	Day0	H9	13530	2293	5655	7476	4315	7046	798	11416	1801	4712	6354	3515	5277	603	3486	1019	0.143431	287	1486	1078	501	768	101
03:38:39:S8	S8	Day1	APS	9716	2821	7487	8329	4759	9395	601	8116	2265	6287	6979	3950	7046	462	5115	1898	0.0195503	360	1159	1048	537	882	67
03:38:44:S8	S8	Day1	APS	9296	3036	5323	6119	4307	8670	730	7617	2519	4402	5229	3445	6513	550	4488	1616	0.222816	311	985	784	517	662	68
03:39:03:S3	S3	Day2	DE	29721	3398	12830	12676	6137	9574	1526	23744	2598	10160	10488	4844	8101	1261	5471	1523	0.109669	344	2667	1362	625	1227	144
03:39:04:S8	S8	Day3	DE	5627	1419	3237	4665	2548	7065	669	4652	1145	2579	3856	1922	5534	477	3713	1378	0.0807972	220	788	732	372	482	55
03:39:06:S5	S5	Day0	H9	8348	1976	4411	6283	3451	8420	514	7057	1657	3685	5068	2828	6191	282	4331	1190	0	292	1146	1055	529	781	73
03:39:08:S5	S5	Day2	DE	13189	3095	9628	10242	5581	12419	914	11161	2504	7864	8654	4295	9504	639	5475	1372	0.255708	404	1507	1316	694	1145	110
03:39:10:S6	S6	Day3	DE	4156	2275	5449	4903	3189	5504	543	3371	1828	4315	3822	2369	3534	330	2195	788	0.182232	312	726	799	490	797	60
03:39:12:S8	S8	Day3	DE	10212	4298	11209	11391	6785	7874	1047	8242	3370	9018	9284	4970	5412	789	3604	1343	0.249723	471	1349	1523	779	1346	115
03:39:13:S7	S7	Day3	DE	20832	10736	24292	23898	14133	16372	1819	17027	8297	19295	19763	10683	12500	1225	8198	2178	0.0853867	1248	3002	3387	1733	3083	229
03:39:15:S5	S5	Day3	DE	10094	4946	13042	11820	7350	20330	1310	8418	3961	10501	10043	5622	14024	932	8855	2020	0.225861	512	1410	1536	874	1417	139
03:39:17:S5	S5	Day0	H9	15750	2466	7611	10907	4933	9084	974	13272	2002	6200	9364	4037	6734	738	4404	1230	0.0681199	325	1622	1265	605	943	110
03:39:18:S5	S5	Day2	DE	7632	2631	6432	7522	5229	7286	810	6195	2011	5165	6113	4126	5360	558	3588	1056	0.501672	318	1049	1032	614	825	88
03:39:22:S1	S1	Day0	H9	11524	2129	5252	7649	3861	14141	713	8975	1656	4282	6091	2947	11115	494	8108	2187	0.209669	214	1026	823	396	567	51
03:39:23:S7	S7	Day2	DE	6756	2082	3854	5099	3521	4969	651	5326	1343	2993	3966	2674	3464	388	2297	864	0.478886	257	936	782	465	616	81
03:39:27:S8	S8	Day2	DE	11021	2648	7283	8105	4658	4635	775	9190	2058	5898	6709	3662	3260	488	2166	949	0.415512	327	1346	1117	604	901	88
03:39:31:S1	S1	Day0	H9	19550	2875	9742	14837	6579	7360	850	15876	2076	7550	12117	4980	5340	622	3880	1215	0.0257732	311	1758	1445	607	971	92
03:39:32:S6	S6	Day2	DE	7706	3967	8209	7773	5144	7468	813	6292	3277	6718	6344	4057	5379	547	3423	1190	0.262927	518	1345	1291	767	1231	91
03:39:33:S8	S8	Day2	DE	8272	2763	7227	7479	4580	5461	723	6768	2149	5740	6125	3483	4038	445	2549	992	0.431542	333	1099	991	525	870	70
03:39:35:S5	S5	Day2	DE	6551	2687	5871	5796	4602	20962	749	5523	2152	4720	4702	3712	16510	493	9877	2017	0.11137	349	984	955	613	842	86
03:39:42:S6	S6	Day2	DE	11362	3057	8124	8918	5062	8183	1030	9346	2471	6638	7457	3872	5988	732	4096	1373	0.317383	439	1612	1466	716	1213	113
03:39:43:S7	S7	Day0	H9	11136	2109	5602	9184	4040	5447	1074	9048	1612	4432	7589	3133	3915	760	2753	1095	0.18162	395	1704	1542	684	1036	114
03:40:09:S3	S3	Day1	APS	6558	2109	5208	5917	3665	15314	443	5429	1666	4244	4870	2887	12396	323	9219	2348	0.0867773	228	716	686	374	598	49
03:40:27:S8	S8	Day0	H9	15404	3282	8188	10594	5882	9057	821	12942	2609	6789	8635	4587	6879	577	5033	1767	0	406	1639	1345	677	1017	101
03:40:28:S3	S3	Day2	DE	24757	5345	11575	14492	8054	16163	1288	20244	4294	9298	12030	6167	12215	1012	8512	2259	0.293703	554	2430	1652	897	1277	125
03:40:32:S1	S1	Day3	DE	15489	5356	13940	14910	7953	16396	936	12113	3972	10673	12094	5872	12649	565	8093	1983	0.0494254	509	1516	1524	778	1271	95
03:40:33:S7	S7	Day2	DE	7578	2363	6051	6195	4311	6546	797	6296	1691	4935	5069	3226	4713	564	3110	1140	0.418006	342	1077	1068	584	895	98
03:40:36:S5	S5	Day2	DE	8780	3474	7803	7533	5123	17301	796	7374	2754	6555	6188	4066	12402	425	7588	1938	0.210859	350	1081	1036	591	900	94
03:41:03:S8	S8	Day2	DE	23512	5912	19494	18456	10918	10326	1894	20237	4691	16395	15604	8962	7186	1458	4757	1686	0.0420433	694	2482	2158	1116	2014	178
03:41:20:S6	S6	Day3	DE	15608	5426	15701	14558	9245	25126	1566	12839	4209	12519	12000	7015	19183	1004	12354	3129	0.0809454	748	2365	2318	1264	2185	182
03:41:38:S6	S6	Day2	DE	10719	2366	6320	8196	4748	10738	700	9009	1825	5138	6748	3809	8093	522	5156	1675	0.193949	366	1436	1184	653	918	104
03:42:06:S6	S6	Day3	DE	3973	2251	4950	4377	3149	6177	366	3168	1815	4116	3636	2527	4576	226	2969	1112	0.168407	303	636	716	390	690	60
03:42:36:S5	S5	Day3	DE	5819	2339	5919	6148	3683	7020	500	4891	1864	4991	5274	2839	4966	287	3003	831	0.0333	237	679	765	391	665	57
03:42:46:S8	S8	Day2	DE	7244	3636	7573	7287	4692	6265	762	5889	2870	6031	5986	3727	4761	590	3205	1201	0.0312012	353	911	901	495	844	78
03:43:09:S4	S4	Day0	H9	31704	8330	19476	21430	13128	25189	1995	26321	7043	15969	18133	10688	19283	1633	14367	3462	0.0208812	833	3010	2298	1264	1997	192
03:43:14:S8	S8	Day2	DE	7990	2820	5654	5390	3810	9009	806	6625	2217	4677	4395	2892	6801	622	4479	1588	0.200938	318	1095	902	501	786	82
03:43:16:S6	S6	Day2	DE	5096	1244	2568	3180	1876	6763	350	4291	949	1964	2511	1441	5342	243	3801	1338	0.210471	240	882	691	371	575	58
03:43:29:S6	S6	Day1	APS	12864	3882	7663	9266	5497	21083	794	10660	3048	6207	7605	4301	15908	516	11238	3030	0.115679	579	1895	1568	857	1317	106
03:43:34:S1	S1	Day3	DE	6363	2704	8037	6804	4438	10785	619	4851	1949	6119	5463	3311	8095	401	5485	1346	0.23701	227	673	687	403	725	52
03:43:43:S4	S4	Day3	DE	8367	4802	11696	9673	6718	14484	941	6875	3777	9527	8026	5060	11488	623	7564	2045	0.105764	487	1051	1091	671	1111	96
03:43:48:S6	S6	Day0	H9	12678	3149	6973	8484	4559	10878	767	10566	2558	5737	7050	3593	8057	524	5726	1867	0.0698568	476	1824	1475	726	1136	102
03:44:01:S8	S8	Day1	APS	14627	2283	6751	9462	4387	12544	772	12135	1837	5469	8040	3526	9813	518	6939	2281	0.187347	274	1494	1117	521	893	87
03:44:04:S1	S1	Day2	DE	15360	2718	6819	8185	3874	17013	1122	12133	2195	5336	6630	2963	13757	823	8674	2120	0.103758	251	1279	856	393	644	84
03:44:08:S3	S3	Day0	H9	10693	1897	5919	8431	3282	10032	588	8731	1547	4716	7095	2487	8049	403	6067	1742	0.0164826	263	1169	1007	388	730	60
03:44:09:S6	S6	Day3	DE	5889	2038	6339	5906	2980	7776	616	4708	1544	4998	4765	2450	5547	420	3827	1457	0.130651	319	967	1010	572	962	88
03:44:12:S4	S4	Day0	H9	22245	5052	13625	15938	7666	19607	1488	18744	4181	11110	13426	6215	15310	1215	10969	2874	0.0273498	481	2004	1550	695	1286	129
03:44:16:S8	S8	Day3	DE	17115	7070	17902	17976	8830	19773	1756	13881	5639	14779	15392	6782	15319	1167	10414	2849	0.124832	794	2162	2271	1114	2027	166
03:44:18:S7	S7	Day3	DE	12758	5803	16531	14978	7025	26916	1639	10375	4381	13013	12184	5246	21023	963	13946	3229	0.0788757	828	2077	2440	1145	2212	191
03:44:35:S4	S4	Day1	APS	15460	3567	11181	13955	4919	15872	910	12943	3026	9251	11852	3986	12480	705	9024	2317	0.0886525	354	1359	1247	470	908	85
03:44:43:S6	S6	Day2	DE	21770	7048	18043	19319	10525	36061	1894	18130	5656	14934	16195	8462	28941	1426	18775	4135	0.0958722	1065	3433	3119	1612	2756	275
03:44:43:S7	S7	Day0	H9	13322	3160	8912	11643	5136	7818	1035	10936	2500	7202	9669	4167	5487	727	4041	1469	0.148478	573	2057	1931	832	1520	136
03:44:46:S6	S6	Day1	APS	6333	1706	4060	5436	2291	6856	516	5106	1301	3196	4539	1805	4884	325	3467	1288	0.201904	270	1032	869	416	725	58
03:44:46:S7	S7	Day3	DE	12483	4284	14037	11154	7320	21073	1138	10243	3178	11245	8928	5720	16368	648	10641	2776	0.122169	570	1836	1733	963	1860	126
03:45:18:S8	S8	Day1	APS	12135	3641	9294	10864	6015	15660	990	10029	2957	7560	8980	4949	12335	732	8812	2654	0.181571	486	1577	1423	758	1166	111
03:45:24:S5	S5	Day0	H9	6606	1419	4946	5060	3324	4999	757	5521	1216	3985	4240	2680	3495	586	2383	821	0	202	843	722	403	621	76
03:45:30:S7	S7	Day0	H9	7704	1454	4293	5854	2774	9210	768	6400	1097	3579	4877	2194	6907	456	4859	1758	0.0617411	219	1093	886	422	672	65
03:45:31:S8	S8	Day2	DE	17113	4338	12940	11708	7634	18528	1063	14249	3505	10307	9676	5879	14005	734	9452	2954	0.317393	602	2186	1809	1027	1628	137
03:45:33:S8	S8	Day2	DE	12350	2973	8646	9690	6117	6886	915	10300	2373	6918	7902	5028	5206	618	3518	1373	0.113701	404	1512	1232	725	1126	112
03:45:42:S5	S5	Day2	DE	11448	2664	7031	7670	5027	17778	872	9596	2091	5858	6315	4049	13828	537	8176	2052	0.0978474	336	1386	1152	613	938	96
03:46:01:S5	S5	Day3	DE	6510	1465	10776	7984	2684	10782	716	5296	1106	8853	6354	1963	7392	508	4137	1150	0	247	942	1082	422	1152	87
03:46:06:S5	S5	Day3	DE	9990	3676	10193	9505	6548	16513	1052	8137	2731	8359	7936	5210	12454	797	7899	1948	0.0886188	455	1330	1289	739	1219	116
03:46:09:S7	S7	Day1	APS	9000	2380	6976	8734	4349	10454	969	7303	1868	5207	6942	3380	7839	631	5595	1927	0.268097	411	1445	1392	710	1147	114
03:46:16:S5	S5	Day0	H9	11269	2190	6601	8597	4562	16990	718	9332	1703	5100	6912	3639	12845	512	8523	2182	0.0351989	394	1670	1430	684	1115	103
03:46:28:S4	S4	Day3	DE	24688	6500	20117	18897	11001	20464	1777	20765	5138	16285	15979	8356	15158	1348	10139	2549	0.177532	641	2300	1964	1025	1843	181
03:46:32:S8	S8	Day1	APS	13140	2740	9175	11646	5546	8051	840	10782	2065	7595	9864	4528	6478	636	4775	1707	0.0209424	425	1678	1603	783	1242	108
03:46:33:S7	S7	Day3	DE	7773	3139	7476	6536	4387	12561	858	6182	2449	5921	5401	3494	9415	597	6233	2077	0.320873	474	1323	1276	711	1240	101
03:46:38:S4	S4	Day2	DE	17377	4857	11260	11678	8113	27339	1296	14858	3898	9151	10036	6763	22145	1083	14512	3293	0.199835	391	1430	1074	669	922	97
03:46:45:S8	S8	Day2	DE	57095	13030	33924	33701	21413	42831	3425	48238	10586	28084	28419	17250	34809	2437	23957	5084	0.112702	1478	5990	4294	2373	3891	375
03:46:48:S7	S7	Day1	APS	20524	7100	16843	18897	11441	23577	1543	16800	5683	13492	15989	9084	18917	1127	13676	3330	0.21205	980	3002	2878	1555	2442	206
03:47:01:S6	S6	Day1	APS	15835	4167	9484	13119	6602	17789	1187	13469	3360	7778	10996	5354	13436	888	9407	2503	0.127565	611	2202	1978	957	1491	143
03:47:15:S4	S4	Day1	APS	10761	3547	7996	9447	5412	17959	905	9034	2772	6460	7663	4233	13871	720	10224	2613	0.176056	320	1010	919	489	767	77
03:47:18:S1	S1	Day0	H9	29609	7205	16228	21877	11559	28791	1884	23590	5327	12619	17540	8878	22984	1430	16835	3686	0.0653401	688	2610	2102	1059	1625	185
03:47:30:S6	S6	Day1	APS	4592	1598	4992	5466	3037	5261	610	3636	1184	3893	4537	2325	3981	375	2879	1080	0.0694686	240	811	862	456	737	68
03:47:31:S8	S8	Day1	APS	24983	8306	17815	19518	12143	27645	1940	21033	6922	14690	16065	10150	21981	1492	15884	4008	0.107026	928	2903	2581	1438	2228	212
03:47:33:S2	S2	Day2	DE	21323	7148	15264	17591	10463	21116	1345	17200	5548	12179	14634	7942	15955	996	10214	2356	0.381829	779	2469	2184	1222	1807	145
03:47:34:S6	S6	Day2	DE	10650	4526	9689	9238	6467	10752	708	8664	3521	7777	7691	5067	8274	462	5316	1689	0.300978	577	1586	1482	871	1411	92
03:47:38:S7	S7	Day2	DE	5475	2554	5805	5678	3409	8989	794	4365	1962	4591	4561	2494	6330	479	4244	1545	0.0942507	342	945	976	538	893	82
03:47:41:S4	S4	Day1	APS	9611	2372	5274	7560	3897	10647	682	8003	2015	4299	6351	3221	8171	577	6037	1821	0.496936	219	926	708	376	514	61
03:47:46:S8	S8	Day2	DE	4417	1778	3470	4954	2308	5210	642	3549	1413	2766	4072	1652	4009	449	2958	1156	0.0338066	275	778	775	368	582	82
03:47:48:S5	S5	Day3	DE	11163	2905	7288	7973	5453	29498	894	9369	2212	6023	6373	4534	23060	634	15133	2905	0.0396485	369	1317	1087	656	953	92
03:48:08:S5	S5	Day0	H9	13200	3191	8018	9101	6410	5191	1027	11503	2687	6762	7820	5153	3114	801	1974	658	0.35461	375	1407	1033	617	906	101
03:48:45:S7	S7	Day0	H9	9670	2441	4888	7026	4327	8701	475	8002	1915	4119	5977	3522	6790	337	4799	1755	0.187539	368	1360	1129	582	844	72
04:01:02:S3	S3	Day1	APS	18534	5191	12941	16653	8758	32897	1424	15550	4310	10753	14387	7211	26183	1160	19258	3657	0.171357	564	1973	1867	968	1390	142
04:01:03:S8	S8	Day2	DE	32699	8043	18585	23180	13528	20813	1794	27500	6679	15539	19133	10850	16772	1310	11315	2956	0.229783	938	3411	2739	1473	2165	209
04:01:04:S6	S6	Day3	DE	11082	3560	9924	9891	5421	8011	938	9079	2697	7847	7859	4122	5892	712	3824	1318	0	530	1752	1609	795	1457	133
04:01:06:S6	S6	Day1	APS	16451	4151	10337	14347	6814	17342	1300	14027	3324	8277	12087	5312	13198	918	9515	2556	0.220704	657	2449	2285	1093	1702	188
04:01:08:S5	S5	Day1	APS	9364	4296	8174	11710	6734	21915	1266	7635	3264	6316	8725	5221	14107	726	9555	2242	0.460492	573	1652	1697	895	1365	135
04:01:11:S5	S5	Day3	DE	7372	3024	7240	6792	4530	9520	923	6049	2407	5876	5668	3332	7475	640	4865	1288	0	360	1009	974	520	905	97
04:01:18:S1	S1	Day0	H9	21710	5996	17219	18341	11335	12169	1431	16890	4446	13574	14734	8791	9461	1018	6765	1746	0.0443459	541	1950	1844	1034	1573	138
04:01:18:S6	S6	Day2	DE	26511	6126	21537	24939	12215	18225	1631	21444	4811	17548	20504	9401	13677	1098	8561	2293	0.280341	930	3676	3541	1618	2831	243
04:01:19:S1	S1	Day3	DE	26858	9174	25356	29354	14506	15504	1917	20791	6817	19140	23167	10729	11558	1307	7651	1900	0.169912	764	2355	2580	1157	2081	162
04:01:21:S6	S6	Day0	H9	42525	8699	20692	30918	16317	36269	2808	35198	7025	16973	26034	13010	27919	2157	20164	4043	0.0793493	1348	5683	4598	2318	3247	360
04:01:22:S7	S7	Day1	APS	48450	8855	21606	31089	16273	13623	3024	40191	7050	17261	26298	12880	10016	2201	7299	2314	0.109604	1351	6246	4774	2313	3207	382
04:01:25:S1	S1	Day1	APS	51293	11788	27626	36745	21080	63458	2932	40795	9284	21575	29344	16461	52242	2173	37539	5112	0.050614	1061	4548	3539	1793	2556	264
04:01:28:S7	S7	Day2	DE	37276	9246	21642	26800	15169	28421	2445	30788	7184	17452	21882	12111	22573	1814	13849	3397	0.0722074	1250	4831	3865	1972	3141	314
04:01:30:S4	S4	Day1	APS	14604	4718	11221	13415	7450	8775	724	11952	3741	9093	11216	5856	6180	495	4393	1380	0.409743	384	1325	1205	612	985	77
04:01:30:S5	S5	Day2	DE	49334	12015	24543	32723	21814	47312	2887	41711	10009	20266	27800	18068	36157	2319	22490	3872	0.0978213	1288	4986	3721	2174	2787	294
04:01:30:S6	S6	Day0	H9	10570	1886	4400	7110	3559	8712	690	8701	1405	3542	5989	3028	6808	443	4750	1618	0.0842105	299	1519	1192	598	823	99
04:01:31:S8	S8	Day1	APS	32549	6013	17952	24109	11113	15017	1975	26965	4873	14629	20651	9192	10783	1559	7995	2503	0.0500313	816	3480	2951	1380	2196	209
04:01:33:S7	S7	Day3	DE	9154	6468	11658	11865	8558	24125	1195	7487	5125	8999	9532	6501	18583	880	12094	2895	0.132297	907	1785	2059	1234	1823	180
04:01:40:S8	S8	Day3	DE	21270	7294	19872	19768	12404	13548	2230	17164	5729	16060	16646	9801	10185	1632	6662	2040	0.270189	803	2259	2274	1235	2067	191
04:01:42:S7	S7	Day1	APS	6174	1973	4915	5173	3461	8009	654	5037	1499	3959	4192	2621	6077	393	4275	1448	0.163743	358	1098	1022	615	900	91
04:01:45:S2	S2	Day3	DE	12464	5627	13220	13570	9269	35216	1416	9938	4431	10411	10433	6916	29347	1126	19847	3555	0.0705396	662	1577	1691	1036	1546	146
04:01:46:S7	S7	Day2	DE	10495	2382	5235	6630	4107	9599	758	8544	1731	4215	5337	3269	7428	402	4893	1695	0.0204374	412	1733	1297	739	1042	108
04:01:48:S1	S1	Day2	DE	11671	6289	14069	16767	9358	12925	1310	9063	4604	10929	13387	6807	9613	989	6269	1632	0.143564	547	1187	1616	767	1282	124
04:02:05:S8	S8	Day0	H9	16373	3672	9343	12651	6448	16003	1201	13386	2907	7467	10333	4885	12154	800	8810	2641	0.0113507	571	2218	2077	944	1463	153
04:02:06:S6	S6	Day2	DE	137859	27531	86719	97425	50905	44918	8081	113226	21960	71170	81235	40643	33924	6120	21953	4239	0.11388	3906	17338	13924	6807	11639	1032
04:02:09:S6	S6	Day3	DE	9157	3524	9822	9190	5744	5474	972	7459	2584	7926	7536	4322	3691	597	2753	1038	0.290592	646	1857	1870	1007	1791	126
04:02:10:S5	S5	Day1	APS	33332	10623	31358	30460	17298	27048	2572	27991	8775	25999	24794	13131	18406	1720	12205	2636	0.368701	1286	4181	3776	2024	3514	258
04:02:11:S6	S6	Day1	APS	6706	1972	4878	6148	3399	9173	570	5396	1502	3786	4984	2557	6422	295	4493	1539	0.222568	350	1119	1150	584	924	94
04:02:13:S5	S5	Day0	H9	13867	3224	7310	11203	5852	9263	1618	11387	2471	5766	9383	4682	5707	1092	3867	1159	0.310318	519	1958	1837	891	1298	174
04:02:14:S5	S5	Day0	H9	11079	2749	7529	8687	4553	14511	1517	9273	2105	5944	6929	3463	10619	653	7440	2005	0.094086	445	1539	1395	701	1177	115
04:02:16:S6	S6	Day3	DE	14057	7334	18587	17244	10777	26452	2123	11089	5676	14245	13786	8028	18725	1296	12011	2956	0.0915827	1169	2804	3084	1702	3022	261
04:02:25:S6	S6	Day3	DE	9534	3718	9219	9615	5602	17016	1343	7742	2767	7354	7798	4237	10953	867	7319	2160	0.273261	545	1744	1738	929	1496	151
04:02:26:S5	S5	Day2	DE	36519	5862	14661	18072	10611	21370	2522	29840	4583	11927	14862	8443	15908	1574	9935	2272	0.150981	771	3768	2479	1298	1990	233
04:02:35:S6	S6	Day1	APS	45712	8213	23591	34501	16077	36639	3031	38047	6518	19427	28858	12656	29332	2040	21128	4150	0.208254	1389	6585	5575	2478	3979	408
04:02:37:S6	S6	Day0	H9	7323	2257	5468	7076	3530	9144	745	5677	1792	4191	5725	2538	6663	399	4877	1614	0.102522	455	1474	1437	720	1231	107
04:02:43:S6	S6	Day3	DE	29327	7903	26325	25022	13966	20379	2631	24143	6368	21423	20662	10919	14696	1855	9846	2526	0.0304692	1259	4592	4145	2145	3959	348
04:02:47:S6	S6	Day3	DE	4081	1750	3922	4317	2601	7182	475	3193	1355	3045	3551	1941	4566	238	2996	1051	0.400534	301	829	798	444	673	58
04:02:48:S7	S7	Day2	DE	11336	3104	9209	9969	5630	9213	1152	9107	2380	7271	8125	4315	6995	694	5125	1740	0.253659	494	1740	1640	874	1497	148
04:03:01:S1	S1	Day1	APS	31278	7070	27416	23734	13263	30709	1629	24891	5469	21493	18996	9922	22501	1088	15078	3140	0.378034	638	2686	2227	1155	2220	155
04:03:02:S6	S6	Day3	DE	18373	7148	20851	20164	11825	27354	1986	15443	5914	17302	17038	9202	21139	1362	14055	3057	0.0569192	1137	3077	3374	1739	3146	257
04:03:02:S8	S8	Day2	DE	52407	10112	30671	35962	18206	15906	3292	43780	8218	26039	29951	14253	11229	2340	7147	2091	0.22387	1268	5617	4394	2132	3519	329
04:03:04:S7	S7	Day1	APS	23460	4385	13582	16635	9389	22033	1544	19241	3386	10947	13266	7399	16778	950	12174	3100	0.139642	712	3125	2574	1298	2031	202
04:03:05:S6	S6	Day3	DE	6283	2955	8865	8197	5006	10598	744	5062	2222	6930	6769	3850	7759	418	5336	1682	0.0374813	483	1376	1502	838	1435	107
04:03:07:S6	S6	Day2	DE	31815	4986	13887	18437	9655	9354	1728	26129	3946	11419	15206	7837	6738	1118	4577	1539	0.349574	824	4325	2974	1475	2331	234
04:03:09:S6	S6	Day1	APS	40417	11276	31697	38949	21416	53952	3340	33623	9084	25707	32921	17239	42083	2358	29379	4838	0.0578645	1748	5969	5896	3058	4772	458
04:03:10:S5	S5	Day0	H9	19308	3030	10574	12973	6542	14289	1378	16339	2374	8482	10899	5270	10877	888	7231	1778	0.110635	431	2176	1709	787	1357	131
04:03:11:S8	S8	Day3	DE	4584	2253	6286	5531	4040	6422	724	3641	1785	4941	4471	3005	4537	480	2901	1095	0.172354	335	881	971	609	874	88
04:03:15:S6	S6	Day1	APS	14941	4542	11042	10988	8213	16042	1083	12398	3615	8858	9098	6259	11303	707	7880	2343	0.241117	697	2248	1876	1158	1717	132
04:03:15:S7	S7	Day1	APS	51877	13199	35957	37770	25748	80127	3785	42946	10649	29200	31474	20837	63617	2809	44647	6306	0.125428	1722	6827	5536	3248	4801	445
04:03:15:S8	S8	Day2	DE	17168	4850	16543	14707	9616	9762	1207	14359	3842	13555	12366	7420	6830	913	4369	1441	0.274662	595	2107	1989	1050	1834	162
04:03:18:S4	S4	Day2	DE	37960	8626	27706	25515	16675	17761	2607	30790	6734	22457	20665	12854	12770	1980	8079	2046	0.557	837	3425	2689	1493	2596	240
04:03:22:S2	S2	Day2	DE	37189	7971	23325	20820	16244	33449	2175	29802	6473	18490	16887	12927	24185	1807	15412	3077	0.266026	1014	4201	2861	1818	2710	267
04:03:23:S7	S7	Day2	DE	4528	1265	3313	3302	2251	6027	603	3568	863	2482	2509	1655	4341	233	2700	1032	0.148148	228	836	709	439	638	66
04:03:32:S8	S8	Day1	APS	7073	1905	5009	5635	3827	8488	649	5916	1472	4021	4727	3007	6383	382	4831	1789	0.289795	351	1166	1059	636	913	83
04:03:33:S6	S6	Day1	APS	9470	2859	6587	7211	5099	13830	882	7705	2171	5246	5813	3827	9628	550	6925	2117	0.101083	477	1622	1470	835	1290	126
04:03:34:S4	S4	Day0	H9	55592	10658	30848	41444	24032	41714	3439	45243	8449	24632	34583	19197	33224	2601	25136	4506	0.0596754	1140	4992	4205	2199	3125	340
04:03:36:S8	S8	Day2	DE	8749	2988	8330	7297	5132	6461	724	7162	2329	6605	5854	4102	4198	477	2761	1134	0.144875	424	1330	1169	717	1154	90
04:03:39:S6	S6	Day0	H9	11357	1981	6225	8213	4496	6718	793	9595	1469	5014	6704	3578	4680	476	3343	1230	0.149566	393	1744	1410	737	1087	110
04:03:41:S8	S8	Day0	H9	18189	4187	12204	13924	7839	21699	1160	15009	3447	9999	11694	6052	16659	744	12277	3277	0.0570172	511	1985	1763	913	1469	145
04:03:43:S7	S7	Day2	DE	10060	2187	5924	7940	4257	5149	879	8188	1566	4418	6297	3167	3837	421	2438	973	0	499	1977	1665	863	1316	124
04:03:45:S8	S8	Day0	H9	16347	3507	9299	11361	7116	15409	1423	13388	2545	7241	9314	5593	11887	959	8794	2813	0.0682283	478	2183	1801	911	1409	152
04:03:48:S6	S6	Day1	APS	46834	12400	42348	38779	22778	13433	3609	40281	10259	35573	32811	18362	9146	2762	6155	1898	0.243704	1784	6493	5556	2998	5627	464
04:04:02:S3	S3	Day3	DE	21623	9826	26746	23106	11235	22316	2314	18313	8026	22152	19590	8877	16985	1792	11175	2656	0.161074	990	2472	2543	1204	2724	201
04:04:03:S8	S8	Day2	DE	77054	24933	64220	69369	38715	66801	6818	64655	20213	52949	58315	31263	52955	5122	33589	5639	0.125041	2701	8449	8215	4125	7045	684
04:04:04:S2	S2	Day0	H9	28852	4755	14667	19989	9464	100881	1992	23403	3803	11628	16360	7820	83978	1521	60953	6466	0.0393746	656	3396	2635	1246	1871	218
04:04:04:S5	S5	Day2	DE	7305	1493	3870	4844	2293	4773	682	5875	973	3066	3972	1803	3298	425	2065	661	0.532688	320	1217	918	464	762	85
04:04:05:S5	S5	Day0	H9	13070	2956	7162	9672	4006	17962	1136	10812	2371	5714	8090	3240	12813	790	8742	2088	0.011439	452	1811	1601	757	1237	119
04:04:07:S6	S6	Day2	DE	23488	7552	18965	19262	10592	40216	2143	19353	5946	15396	15745	8309	30658	1499	19495	4081	0.123108	1127	3660	3152	1687	2896	260
04:04:09:S5	S5	Day1	APS	85518	23169	56071	68472	35656	127334	6057	71127	18966	46411	57587	29023	100004	4320	65075	6065	0.0645409	2727	9565	8235	4065	6617	676
04:04:10:S2	S2	Day1	APS	79414	22157	54422	53547	30615	94418	6051	65683	17698	43878	44216	24066	70745	4846	50970	6468	0.119678	2661	9518	6922	3684	6607	733
04:04:11:S5	S5	Day0	H9	5880	1850	4696	5627	2737	9602	557	4609	1475	3871	4542	2110	7272	401	4759	1355	0	287	989	890	434	751	67
04:04:11:S7	S7	Day0	H9	25320	4461	12746	15247	6714	17208	2261	21611	3525	10557	12827	5343	12322	1641	8901	2709	0.0561735	688	3479	2465	1067	1928	249
04:04:12:S3	S3	Day2	DE	9516	3414	8776	8355	4898	10679	937	7650	2609	7135	6760	4007	8233	776	6361	1623	0.125766	353	1046	992	567	966	104
04:04:15:S6	S6	Day3	DE	20499	9689	26415	24432	11638	19918	2362	16765	7605	21429	20174	9117	15195	1734	10070	2614	0.0297915	1221	3128	3448	1669	3425	291
04:04:16:S2	S2	Day2	DE	19065	4382	12213	13357	6630	28011	1267	15377	3448	9466	10678	5111	21723	996	14568	3106	0.171609	624	2453	1970	958	1681	177
04:04:21:S3	S3	Day0	H9	32998	7579	18154	24318	10511	55584	2466	27039	6013	14317	20150	8174	42836	1921	31614	5141	0.117037	874	3504	2948	1252	2144	232
04:04:21:S5	S5	Day0	H9	9247	1794	4557	6921	3197	9402	793	7610	1320	3437	5428	2422	5987	446	4128	1213	0.242248	366	1393	1283	663	935	103
04:04:21:S6	S6	Day1	APS	27674	6757	18524	21343	8965	27819	2479	22641	5160	14849	17544	6961	20346	1214	14703	3290	0.163232	1052	3935	3481	1529	2802	273
04:04:24:S7	S7	Day3	DE	51466	12305	31783	38289	18357	27468	3938	42169	9376	25661	31222	14136	21664	2747	14729	3334	0.122208	1755	7148	5743	2728	4550	500
04:04:28:S5	S5	Day3	DE	14629	8164	20056	18274	10311	24791	1995	11693	6465	15852	15167	7989	17940	1356	11164	2375	0.376209	1006	2315	2743	1409	2490	207
04:04:28:S6	S6	Day3	DE	5784	2345	6139	5578	2957	12410	792	4652	1818	4826	4371	2136	7982	449	5383	1716	0.130039	448	1183	1140	557	1169	85
04:04:30:S5	S5	Day1	APS	29599	6369	19285	22899	9747	37316	1935	24755	4866	16311	19286	7674	27899	1271	18300	3407	0.202186	753	3236	2768	1219	2224	175
04:04:31:S3	S3	Day1	APS	6294	1717	4904	4791	2326	6394	441	5092	1405	4071	4009	1791	4540	338	3330	1095	0.48048	247	819	727	337	663	64
04:04:33:S3	S3	Day1	APS	25135	4559	13643	17496	7088	31592	1592	20873	3658	10889	14456	5600	24247	1253	17903	3606	0.16757	497	2563	2017	801	1483	145
04:04:34:S3	S3	Day1	APS	20714	6088	14694	17885	8874	33070	1571	16837	4715	11665	14867	7108	25055	1197	17893	3443	0.296205	691	2122	2116	993	1647	163
04:04:36:S1	S1	Day3	DE	8368	3208	9254	8353	4890	17752	801	6487	2429	7045	6544	3628	11843	553	7547	1828	0.410759	327	864	854	455	873	69
04:04:36:S5	S5	Day3	DE	22591	5856	13894	13746	7225	41307	1880	18687	4589	11220	11393	5511	30239	1155	18876	3441	0.243696	728	2895	2142	1109	1858	184
04:04:38:S8	S8	Day2	DE	22335	2940	8556	10917	4967	8679	1312	19001	2371	7084	9345	3969	6709	1017	4555	1646	0.153677	463	2356	1611	716	1210	136
04:04:40:S4	S4	Day1	APS	55119	10169	30301	39061	15804	29724	2934	46386	8244	24829	32483	13144	22371	2416	16362	3454	0.134458	902	4604	3573	1486	2788	245
04:04:40:S7	S7	Day1	APS	12059	5584	14751	13619	6753	27186	1809	9842	4301	11922	10894	5175	18866	978	13716	3441	0.226013	745	1925	2165	1041	2041	178
04:04:43:S6	S6	Day1	APS	5105	1264	3248	3636	1919	5571	679	3962	843	2437	2752	1343	3616	299	2628	1125	0.190259	312	1106	1029	535	854	101
04:04:44:S2	S2	Day2	DE	7353	4573	12768	9338	5743	17864	1164	5759	3610	10232	7646	4409	12432	762	8499	1999	0.282386	544	1009	1228	679	1413	120
04:04:45:S7	S7	Day1	APS	16597	5340	13082	14854	7566	22081	1502	13527	4099	10690	12280	5855	16575	995	11930	3242	0.159262	813	2597	2465	1186	2028	185
04:04:46:S6	S6	Day1	APS	44165	12162	31137	40227	19099	68305	3282	36164	9579	25425	33562	15750	53397	2294	38172	5614	0.0445353	1633	6007	5702	2666	4414	437
04:04:47:S4	S4	Day1	APS	9827	3097	8467	8199	4450	7795	757	8039	2462	6731	6452	3517	5694	523	4063	1331	0.541472	302	945	851	448	726	55
04:04:48:S5	S5	Day2	DE	35578	10500	24782	27624	14213	28546	3231	30280	8738	20656	23457	11373	19540	2348	11930	2616	0.402347	1201	4286	3614	1735	2989	313
04:05:04:S6	S6	Day2	DE	10574	4531	8239	10540	7190	19894	1206	8609	3527	6574	8806	5614	15501	816	10804	2772	0.101814	611	1683	1672	987	1355	135
04:05:06:S8	S8	Day3	DE	15011	9420	24066	20309	13264	10138	1737	12382	7438	19194	17007	10289	7116	1136	5040	1722	0.0595238	1062	2233	2630	1444	2643	180
04:05:07:S6	S6	Day1	APS	16151	6979	15892	15721	8926	13056	1494	13368	5688	12836	12897	6906	8895	915	6144	1927	0.179036	945	2504	2588	1285	2321	175
04:05:10:S2	S2	Day2	DE	20740	5631	13056	13654	8270	11466	1446	16897	4395	10274	11173	6296	8299	1126	5569	1629	0.305261	601	2283	1671	890	1505	159
04:05:11:S5	S5	Day0	H9	23362	7400	16083	19530	11900	21226	1737	19001	6029	13094	16357	9333	16835	1251	11480	2614	0.0522648	876	2848	2581	1418	2016	223
04:05:12:S5	S5	Day2	DE	13420	4269	8062	9865	7410	23884	1143	11224	3287	6705	8308	5712	18328	710	11734	2580	0.187489	593	1928	1677	937	1333	138
04:05:13:S6	S6	Day2	DE	30474	7572	17597	22537	14507	28345	2504	25061	5873	14304	18642	11505	21482	1683	13827	3179	0.0506256	1175	4463	3778	2131	2980	330
04:05:19:S1	S1	Day3	DE	7307	3998	9671	9244	5258	9222	1051	5529	2992	7361	7247	3729	5943	731	4067	1123	0.0737644	361	831	976	498	896	93
04:05:20:S4	S4	Day2	DE	39773	6741	20366	28192	12808	3600	1985	32758	5337	16391	23394	10052	2423	1578	1652	609	0.0605327	747	3410	2665	1169	1896	180
04:05:21:S4	S4	Day0	H9	44994	9300	19876	32491	15093	19034	2425	36959	7535	15922	27228	12054	14521	1801	10934	2611	0.109749	929	3940	3253	1523	2106	235
04:05:22:S5	S5	Day0	H9	12518	2684	6527	8668	5142	9485	927	10550	1991	5406	6956	4122	6887	597	4703	1370	0	386	1613	1340	690	1010	114
04:05:25:S3	S3	Day1	APS	60883	19891	39030	48639	29083	72699	4493	49845	15877	31346	39882	23332	59375	3568	42916	5577	0.0862149	1898	6072	5246	2918	4034	435
04:05:27:S4	S4	Day1	APS	9179	2230	4666	7253	4444	8700	501	7785	1816	3724	6117	3599	6008	344	4288	1416	0.139925	242	1004	854	485	642	55
04:05:30:S8	S8	Day0	H9	36213	5974	13695	22381	10127	18638	2139	30567	4744	11481	18985	7848	14271	1507	10260	2956	0.0487329	810	3878	2892	1338	2004	244
04:05:31:S3	S3	Day2	DE	21823	7739	19734	21803	12426	19100	2062	17531	6049	15816	17847	9650	14418	1587	9625	2388	0.228571	800	2397	2463	1366	2124	222
04:05:33:S5	S5	Day0	H9	21727	4984	14303	17580	8608	10927	1409	18000	4074	11614	14816	6771	7903	843	5496	1577	0.0181951	699	2832	2432	1125	1925	146
04:05:35:S6	S6	Day3	DE	6791	3186	6112	6228	4043	5627	1063	5379	2273	4696	4947	2984	3964	536	2495	924	0.12024	508	1395	1387	727	1188	113
04:05:36:S4	S4	Day1	APS	48812	14394	27896	37709	23063	54565	3107	40447	11641	22683	31825	18691	45144	2419	33024	4700	0.0878149	1373	4323	3667	2018	2725	311
04:05:36:S6	S6	Day3	DE	4321	2239	6003	5466	3245	6731	779	3440	1574	4132	4104	2150	4381	395	2816	1008	0	387	914	1063	512	1006	92
04:05:37:S8	S8	Day3	DE	10599	5575	10744	12466	6937	10416	1078	8522	4390	8689	10489	5284	8054	740	5603	1851	0.232019	688	1744	1928	977	1605	138
04:05:43:S7	S7	Day1	APS	37068	13245	28710	35096	22763	67219	3628	30465	10561	23180	28916	18250	52691	2619	37171	5811	0.156036	1926	5496	5503	3127	4359	467
04:05:45:S4	S4	Day2	DE	39750	11343	30447	33632	20153	12912	3052	31595	8818	24099	27382	15657	9046	2194	5984	1601	0.518048	1083	3672	3330	1835	2828	267
04:06:01:S1	S1	Day1	APS	34442	9336	26710	26377	17104	23845	2574	27582	7372	20769	20921	12895	15457	1921	11181	2732	0.259369	887	3254	2722	1572	2465	253
04:06:01:S2	S2	Day1	APS	27266	6665	21061	23000	13324	40587	2070	22321	5322	17147	18870	10508	32713	1595	23332	3948	0.15858	841	3272	2958	1577	2595	239
04:06:01:S6	S6	Day0	H9	22711	4286	11233	16353	8734	11006	1447	19227	3209	9159	13674	7105	7501	920	5410	1718	0.0184843	665	3152	2562	1285	1870	181
04:06:02:S5	S5	Day2	DE	25446	6722	20073	20462	12959	15899	1951	21588	5393	16828	17527	10397	10871	1406	6527	1691	0.199173	818	3120	2637	1397	2289	197
04:06:04:S6	S6	Day3	DE	12449	5111	15385	13385	7740	13857	1329	10050	3968	12064	10722	5926	9956	812	6824	2037	0.131887	757	1956	2218	1146	2108	159
04:06:12:S1	S1	Day1	APS	126549	23150	75554	96425	46158	63177	6207	99649	17810	58506	77364	36006	51266	4724	37339	4829	0.13123	2160	10627	8802	4154	6593	560
04:06:12:S6	S6	Day2	DE	4104	1428	3499	3080	2400	3805	382	3315	1013	2748	2400	1793	2717	222	1723	702	0.116077	249	857	733	457	726	59
04:06:12:S7	S7	Day0	H9	11657	2318	8024	8325	5467	18240	1115	9467	1692	6337	6501	4246	14101	659	9887	2880	0.1416	463	1847	1579	886	1374	150
04:06:14:S3	S3	Day1	APS	20898	5921	19335	19918	11306	15874	1496	16671	4816	15548	16143	8867	10973	1008	8006	2160	0.324756	637	2070	2115	1081	1912	131
04:06:15:S5	S5	Day1	APS	14759	3902	10924	11892	7565	22108	1516	12324	3110	8913	9987	5948	16866	1073	11536	2371	0.563454	540	1886	1674	927	1481	123
04:06:18:S1	S1	Day2	DE	13078	3631	8016	10063	6664	29175	1220	10284	2791	5947	7871	4918	23609	855	15686	3230	0.153003	378	1359	1155	678	912	123
04:06:18:S5	S5	Day2	DE	12889	5585	16158	14012	8607	21779	1238	10285	4331	13273	11477	6747	15364	821	9544	2229	0.146689	680	1936	2056	1110	2077	150
04:06:18:S6	S6	Day3	DE	35068	12014	31713	29027	23194	79143	2582	28973	9417	25597	24091	18329	64609	1727	43252	5583	0.0878572	1674	5092	4630	2988	4384	325
04:06:21:S3	S3	Day2	DE	24238	4299	13263	16197	8391	9803	1275	19630	3296	10251	13212	6478	6954	977	4654	1404	0.27933	511	2531	1898	940	1458	144
04:06:21:S7	S7	Day3	DE	36318	11278	31628	32149	21384	68178	3655	29001	8990	25287	25917	16344	53910	2311	35158	5763	0.105239	1783	5546	5440	2946	4744	463
04:06:22:S6	S6	Day3	DE	3757	2019	4793	4423	3476	10324	565	3001	1502	3654	3405	2461	7690	342	5204	1659	0.057648	354	848	892	521	794	96
04:06:24:S7	S7	Day0	H9	17720	3978	8709	11946	6859	23484	1422	14557	3109	6856	9998	5696	17751	903	12589	3273	0.0317738	641	2639	2129	1130	1636	207
04:06:30:S5	S5	Day0	H9	15581	3686	9532	12280	6559	22881	1478	13094	2847	7893	10046	5388	17206	985	11309	2559	0.0442126	453	1803	1530	800	1161	145
04:06:34:S5	S5	Day1	APS	14017	3214	9511	12954	6279	18417	1155	11774	2477	7884	10902	4898	13698	840	8905	1993	0.247052	479	1866	1694	844	1335	136
04:06:37:S6	S6	Day2	DE	12535	2338	7036	8269	4578	4701	689	10402	1814	5690	6681	3608	3581	492	2372	942	0.29511	473	1925	1486	764	1261	108
04:06:38:S5	S5	Day1	APS	7079	1927	5084	6428	3279	8269	744	5869	1497	4115	5241	2405	5698	499	3766	1148	0.477961	314	1040	1062	494	841	86
04:06:38:S8	S8	Day2	DE	16381	4679	13829	15390	9052	8700	1576	13623	3733	11210	12933	6866	6461	1185	4032	1384	0.396825	541	1851	1779	966	1585	146
04:06:40:S1	S1	Day1	APS	30998	6555	17209	25851	12375	40577	2063	24478	5103	13369	20973	9623	33803	1497	24565	4043	0.0773458	631	2739	2420	1135	1650	194
04:06:42:S7	S7	Day0	H9	41985	9207	22645	32114	18038	22855	3262	34538	7541	18461	26615	14822	16699	2327	12041	3078	0.0332198	1427	5744	4889	2509	3528	402
04:06:43:S7	S7	Day3	DE	20496	9014	26208	24328	13837	23985	2117	16323	7053	21129	19723	10538	17065	1389	11240	2961	0.266904	1318	3525	4046	2149	3777	305
04:06:48:S7	S7	Day1	APS	7803	2395	7334	6899	4379	14357	909	6358	1857	5811	5419	3306	10629	570	7671	2500	0.195542	441	1491	1438	798	1298	135
04:07:01:S5	S5	Day0	H9	9405	2140	4921	6847	3784	10222	832	7897	1689	3951	5437	2942	7707	346	5334	1426	0	428	1490	1228	669	1059	110
04:07:03:S6	S6	Day1	APS	8185	2086	5427	7054	4010	8215	988	6652	1480	4254	5735	2967	4870	520	3514	1357	0.426864	393	1539	1394	711	1059	114
04:07:05:S8	S8	Day2	DE	11689	6272	13938	13826	10072	10370	1289	9805	4969	11151	11178	7831	7541	886	5105	1772	0.156709	779	1901	2060	1244	1874	174
04:07:07:S6	S6	Day0	H9	31922	6618	18625	27118	13425	21443	2152	26429	5028	14922	22622	10561	15440	1464	11053	3037	0.117615	1097	4666	4232	2079	3017	313
04:07:07:S7	S7	Day2	DE	26157	8054	20657	23792	13881	16684	2172	21423	6248	16592	19378	10468	11607	1505	7682	2397	0.221297	1184	4031	3760	2004	3118	305
04:07:08:S7	S7	Day2	DE	8388	2420	6021	6563	4057	5592	899	6715	1661	4632	5174	2982	4002	511	2528	1043	0	421	1609	1393	729	1165	125
04:07:10:S1	S1	Day0	H9	10659	2326	5836	8917	4553	9055	783	8377	1697	4412	6995	3384	6265	526	4585	1356	0.152672	249	1068	919	442	618	68
04:07:10:S8	S8	Day0	H9	22670	5143	15436	19630	10036	15177	1855	18555	4085	12517	16495	7761	11138	1376	8021	2496	0.0124673	692	2597	2431	1190	1850	213
04:07:11:S8	S8	Day2	DE	5517	1973	5124	4939	3237	5558	596	4445	1488	4330	3966	2425	4148	469	2831	1140	0.317909	289	844	764	454	769	65
04:07:15:S6	S6	Day0	H9	25328	7703	21955	23495	12855	22920	2044	20749	6121	17753	19534	10119	16722	1331	11878	3094	0.0589325	1076	3592	3621	1808	3102	246
04:07:19:S8	S8	Day3	DE	6563	3019	5870	6264	4519	18393	916	5414	2369	4591	4937	3479	14029	545	9342	2606	0.160565	417	1157	1152	612	939	99
04:07:21:S5	S5	Day2	DE	113808	37965	99019	101734	62415	104055	9331	94696	30660	80860	84300	48659	80417	6874	47977	5350	0.102132	4221	13047	12299	6763	10882	1006
04:07:22:S7	S7	Day0	H9	28901	5237	14292	20326	11331	26269	1741	23669	4094	11193	16897	8827	19210	1083	13912	3364	0.251581	931	4269	3411	1740	2461	242
04:07:25:S6	S6	Day0	H9	31885	7821	17066	23281	13765	30654	2262	26739	6392	14085	19577	11376	23637	1595	17059	3931	0.199308	1158	4584	3638	2003	2684	285
04:07:27:S2	S2	Day0	H9	10985	2310	4707	6660	4120	17639	627	8875	1795	3811	5504	3294	14520	462	10272	2489	0	326	1414	981	575	671	74
04:07:27:S6	S6	Day1	APS	4067	1301	3075	4020	2358	4062	557	3320	912	2344	3257	1857	2614	351	1876	763	0.746269	247	876	791	412	627	61
04:07:27:S7	S7	Day3	DE	16202	6978	16070	17864	9406	13931	1309	13004	5361	12640	14477	6995	9397	804	6221	1901	0.128597	918	2488	2554	1232	2266	173
04:07:32:S5	S5	Day3	DE	36622	11961	26461	32364	18491	97200	3267	29999	9565	21474	27071	14948	77333	2281	47793	5649	0.0962484	1534	4792	4559	2357	3695	384
04:07:38:S6	S6	Day1	APS	17739	4648	12803	15084	8901	23972	1657	14486	3751	10518	12452	7283	17713	1105	12583	3121	0.278153	745	2735	2516	1358	2033	183
04:07:42:S2	S2	Day1	APS	8096	3675	9139	9948	5856	21236	832	6537	2945	7273	8186	4480	16699	612	12086	2557	0.165481	441	1079	1243	650	1137	93
04:07:44:S4	S4	Day0	H9	33365	6242	15493	24744	11471	19077	2344	27677	5123	12554	21002	9110	14818	1851	10657	2590	0.478559	614	2811	2300	1009	1502	180
04:07:44:S5	S5	Day3	DE	15268	11477	24308	21634	15197	35524	2218	12457	9030	19254	17434	11865	25256	1563	15448	2846	0.181253	1174	2308	2725	1677	2673	210
04:07:46:S3	S3	Day1	APS	21719	6623	19202	20151	12101	11585	1518	17511	5368	15784	16488	9611	8601	1189	6217	1736	0.225189	639	2229	2021	1178	1913	141
04:07:46:S5	S5	Day2	DE	194317	55323	159799	151083	99105	154727	13346	162890	45255	131959	126802	79287	116082	10332	67338	6454	0.218302	5890	20367	17540	9756	16633	1361
04:07:48:S8	S8	Day2	DE	6894	2378	5432	6559	3963	5955	925	5510	1854	4393	5449	3093	4451	556	3041	1288	0.0328839	347	1109	1127	613	883	106
04:08:01:S4	S4	Day3	DE	21807	6620	20417	19171	11079	16851	1618	17877	5262	16022	15713	8812	12258	1303	8083	2035	0.111345	647	2051	1975	1060	1878	144
04:08:02:S2	S2	Day0	H9	35548	5854	17907	24891	11125	22228	1975	30160	4745	14920	21081	9184	17192	1490	12658	2954	0.158003	744	4155	3037	1334	2185	232
04:08:02:S6	S6	Day2	DE	41280	7580	23988	26494	15596	30394	2548	34945	6147	19898	22497	12685	22794	1977	14843	3360	0.21559	1089	5479	3808	2157	3371	336
04:08:02:S8	S8	Day2	DE	25474	5124	15112	16659	8977	15367	1522	21685	4254	12422	14011	7177	11715	1178	7812	2394	0.128008	643	2830	2172	1073	1854	187
04:08:04:S3	S3	Day3	DE	11381	5544	16169	14442	9067	18335	1367	9176	4463	12262	11614	6653	12810	1022	8586	2133	0.22129	573	1341	1702	890	1547	133
04:08:04:S5	S5	Day0	H9	158953	28669	83658	100144	58655	217425	8906	132654	23277	69392	84696	47789	168655	6760	113536	8588	0.165586	3512	16330	12121	6389	9687	961
04:08:04:S8	S8	Day1	APS	17484	5095	13666	13922	9722	24146	1535	14698	4063	11335	11487	8004	19231	1160	14299	3500	0.118889	706	2272	2053	1181	1819	163
04:08:05:S6	S6	Day1	APS	7323	1872	4483	5355	3115	4377	592	6159	1437	3395	4390	2469	3158	356	2265	951	0.0441501	292	1229	998	530	789	70
04:08:07:S2	S2	Day2	DE	21470	3453	10803	13122	6931	9157	976	17364	2739	8755	10775	5443	6752	693	4618	1451	0.303162	458	2594	1830	854	1375	123
04:08:07:S8	S8	Day3	DE	65924	17103	50173	50636	30173	38383	4336	54407	13484	40639	42199	23203	28943	3243	20031	4328	0.114822	1837	7365	6309	3290	5651	501
04:08:08:S3	S3	Day2	DE	39719	12036	26860	31458	22034	63002	3136	32763	9653	21835	25869	17141	51660	2440	35545	5225	0.0759601	1312	4312	3768	2218	2970	340
04:08:11:S7	S7	Day0	H9	25623	5517	16322	19049	10692	24915	1542	21230	4183	13144	15666	8438	17621	1049	11968	3457	0.233957	827	3602	3054	1599	2523	216
04:08:12:S4	S4	Day3	DE	43689	7821	25915	31216	16121	17465	2142	35956	6310	20730	26068	12588	14292	1602	9219	2239	0.15186	763	3983	3090	1494	2433	219
04:08:18:S7	S7	Day0	H9	5333	1213	3664	4688	2589	3558	667	4259	718	2662	3545	1750	2485	229	1816	793	0	322	1259	1224	613	958	83
04:08:19:S7	S7	Day3	DE	4969	2102	5884	5312	3544	6751	700	3802	1480	4561	3914	2560	4220	344	2758	1015	0.145033	351	865	945	500	902	68
04:08:28:S2	S2	Day1	APS	10567	2256	7263	8999	4916	15126	678	8680	1865	5910	7426	3987	11865	519	8614	2217	0.150917	347	1379	1230	657	1005	85
04:08:29:S4	S4	Day1	APS	15790	5127	15366	14208	8151	34189	1240	13017	4194	12486	11598	6691	27235	905	19219	3577	0.11447	504	1521	1505	799	1391	115
04:08:32:S2	S2	Day1	APS	19631	6405	15802	18398	12437	71707	1937	15910	5043	12565	14998	9946	59500	1500	43197	5623	0.171308	824	2698	2592	1552	2188	241
04:08:36:S5	S5	Day2	DE	17600	5078	13894	15701	11636	24513	1771	14943	3989	11424	13159	9258	17497	1277	11749	2373	0.289386	661	2267	2116	1323	1841	196
[truncated: 29,828 more rows]

## Sheet: E45
new.cellid	sub.lib	batch	celltype	H3K27ac.allreads	H3K27me3.allreads	H3K36me3.allreads	H3K4me1.allreads	H3K4me3.allreads	H3K9me3.allreads	IgG1.allreads	IgG2.allreads	RNA.allreads	H3K27ac.mappedreads	H3K27me3.mappedreads	H3K36me3.mappedreads	H3K4me1.mappedreads	H3K4me3.mappedreads	H3K9me3.mappedreads	IgG1.mappedreads	IgG2.mappedreads	RNA.mappedreads	nCount_RNA	nFeature_RNA	percent.mt	nCount_H3K27me3	nCount_H3K27ac	nCount_H3K4me1	nCount_H3K4me3	nCount_H3K36me3	nCount_H3K9me3
01:01:05:S1	S1	E45_2	TE	22274	2920	14030	41163	24393	24633	228	663	26337	18251	2333	10524	33051	18921	13958	153	528	20224	15906	3047	0	118	1026	1884	1021	601	744
01:01:21:S1	S1	E45_2	TE	10738	604	7598	28612	16745	12834	71	318	15584	9153	442	5768	23418	12277	7729	18	182	12075	9805	2214	0	40	533	1225	706	325	436
01:01:32:S2	S2	E45_2	TE	12957	658	4837	23618	15735	10119	178	367	40933	10747	578	3312	19578	11777	5335	128	292	31040	23776	3622	0.00420592	40	603	1127	627	197	340
01:01:42:S4	S4	E45_2	PE	6446	438	4160	15156	10549	7073	79	220	20862	5777	391	3027	13523	8792	3809	20	123	15854	12779	2870	0	30	375	869	546	192	253
01:02:01:S1	S1	E45_1	TE	19732	775	12012	32370	24688	20200	422	1067	35349	16881	647	9060	26488	18763	10081	307	811	27484	21562	3610	0	58	927	1694	1086	556	661
01:02:04:S2	S2	E45_2	TE	18415	689	9748	35622	21424	16962	186	483	40482	15313	484	7435	30567	16958	8189	103	300	31138	25349	3449	0	35	872	1755	959	428	512
01:02:05:S1	S1	E45_1	TE	24829	1573	9094	41447	24800	18558	531	336	23456	20855	1285	5997	35146	17975	10292	458	155	18199	14429	2822	0	80	1169	2172	1115	410	622
01:02:10:S1	S1	E45_1	PE	17903	1039	13422	43527	31393	20407	164	672	34012	14888	803	9856	37116	25710	10920	108	492	26642	20993	3703	0	52	877	2216	1430	616	709
01:02:13:S1	S1	E45_1	PE	5901	1202	13544	26090	19086	21426	110	532	23841	4850	960	10658	22325	14982	12238	27	392	18699	14728	2920	0.0203694	53	358	1456	912	610	711
01:02:20:S1	S1	E45_2	TE	21992	1092	10138	39121	30541	21587	285	686	38151	18568	908	7426	32154	22803	11161	218	508	29155	23246	3937	0.0215091	61	1029	2125	1337	490	714
01:03:02:S1	S1	E45_2	EPI	20813	3113	11120	41291	31344	21212	355	916	36656	16956	2552	8082	34626	25286	12101	255	682	27325	20458	3869	0	132	992	2099	1408	512	686
01:03:08:S1	S1	E45_2	PE	7118	1501	8677	26189	18398	16503	173	526	25593	5763	1258	6700	22636	14473	9432	150	352	19849	15943	3350	0	70	453	1483	974	417	557
01:03:16:S1	S1	E45_2	TE	13200	573	4681	20202	9400	8075	431	225	29493	11089	379	3398	17215	7415	5008	272	86	22387	18233	3274	0.00548456	28	678	1171	548	253	359
01:03:25:S4	S4	E45_1	TE	25972	2401	18634	49975	44688	34315	363	1555	206723	22588	2067	14864	43063	35701	16083	256	1154	155211	121723	8074	0.0377907	139	1383	2877	2239	1005	1110
01:03:26:S4	S4	E45_2	PE	5747	1107	6469	16431	12210	9389	104	345	25946	4912	783	5114	14575	9955	5598	92	234	19968	15870	3261	0	48	362	1042	736	407	365
01:03:27:S4	S4	E45_1	EPI	2338	783	2069	6927	1620	1806	88	76	7833	2008	643	1667	6039	1240	1316	84	33	5792	4378	1415	0	44	181	442	156	124	116
01:03:36:S4	S4	E45_2	TE	2943	280	2660	6140	5296	5319	154	276	7778	2655	210	2186	5350	4218	3483	79	143	5742	4294	1391	0.13973	26	230	447	334	156	240
01:04:06:S1	S1	E45_2	PE	11514	3396	21881	40392	25819	28791	144	1160	19245	9896	2711	17246	34632	20581	19128	53	1003	14762	11352	2617	0	167	636	2018	1193	839	1002
01:04:18:S2	S2	E45_1	EPI	9261	1341	19441	28729	20260	24376	225	433	27892	7437	1209	14843	23614	15735	15939	159	298	21407	16026	2662	0.0311993	70	454	1409	891	792	891
01:04:18:S4	S4	E45_2	EPI	4972	1136	3000	9796	6158	4817	103	226	16073	4145	1019	2351	8182	4967	2735	59	159	11720	8629	2403	0	51	285	640	351	174	215
01:05:20:S2	S2	E45_1	EPI	5382	1503	9275	19284	16244	13154	195	513	14307	4685	1216	6998	16128	12161	8076	119	341	10440	7281	1764	0	72	302	1012	715	395	453
01:05:29:S1	S1	E45_1	TE	9263	650	6005	25960	13902	12859	203	330	16471	7900	501	4447	20885	10246	6810	173	184	12794	9964	2179	0	32	463	1139	600	278	384
01:05:36:S4	S4	E45_2	PE	5147	558	7896	16886	10557	7387	39	143	17984	4406	470	6766	15277	8493	3949	10	105	13522	10928	2558	0.00915081	32	322	982	566	415	294
01:05:44:S4	S4	E45_1	TE	6484	171	2369	10730	5629	4865	71	97	25354	5699	137	1577	9604	4225	2211	63	87	19718	15647	3142	0	12	388	650	305	124	202
01:06:12:S4	S4	E45_1	TE	2907	136	3230	7672	5519	4747	16	41	4605	2445	74	2679	6645	4349	2931	4	20	3476	2786	968	0	16	228	565	368	233	221
01:06:16:S2	S2	E45_2	PE	14388	1167	15904	43375	30171	26315	185	789	46943	11917	1015	12281	37263	23963	14999	155	596	36327	28690	3908	0	80	821	2305	1414	740	924
01:06:30:S2	S2	E45_2	PE	7637	879	8378	22297	16213	12165	105	568	32597	6162	675	7085	19979	13176	7049	80	402	25153	19617	3377	0	48	454	1277	865	447	439
01:06:33:S2	S2	E45_2	TE	12361	636	5624	23510	11933	9634	94	425	20198	10014	506	4160	19194	9485	4517	73	332	15365	12090	2271	0	28	584	1229	641	299	345
01:06:40:S2	S2	E45_2	TE	54888	3885	53999	125108	111921	90227	1204	3006	297167	46337	3059	42142	107597	86940	45431	942	2135	228415	176961	7930	0.0203435	204	2996	6453	4878	2433	2562
01:07:07:S4	S4	E45_2	EPI	3596	916	4272	9708	10221	5973	67	137	16599	2792	860	2933	8513	8516	4028	52	114	12406	9569	2596	0	58	227	615	553	186	263
01:07:08:S1	S1	E45_1	TE	5196	198	3378	13338	6808	6855	57	196	8282	4488	126	2429	10891	4957	3819	10	133	6384	5172	1318	0	8	316	772	377	190	274
01:07:08:S4	S4	E45_1	TE	2180	105	1246	6466	3376	2636	7	117	6276	1784	66	952	5575	2581	1511	3	78	4744	3769	1202	0	10	144	374	211	84	107
01:07:12:S4	S4	E45_1	TE	1316	117	1485	3720	2889	2202	14	68	7356	1184	52	1079	3279	2071	1281	8	43	5558	4399	1361	0	10	121	297	169	92	111
01:07:14:S2	S2	E45_2	EPI	8738	1215	11705	21182	14605	15384	51	468	25391	7429	1020	9045	18277	10893	9275	8	310	19073	14271	2821	0	64	416	1025	657	476	504
01:07:44:S2	S2	E45_2	EPI	2030	684	2294	7482	4598	3846	37	162	10330	1581	562	1734	6315	3594	2110	26	138	7859	6024	1520	0	24	126	373	209	103	109
01:08:08:S1	S1	E45_1	TE	8973	209	10613	25900	18970	15331	77	509	13237	7798	148	8631	21803	14741	8418	13	377	10135	7950	1959	0	21	487	1387	841	514	484
01:08:30:S2	S2	E45_1	TE	6091	462	4408	12093	8058	7517	182	179	11070	5240	370	3194	10450	5907	4363	75	168	8693	6755	1463	0	24	254	643	363	185	226
01:08:31:S1	S1	E45_2	PE	14131	611	5115	30765	17205	14555	240	386	24582	12138	432	3420	26310	13801	8287	207	323	18829	14933	3163	0	37	720	1477	745	249	503
01:08:40:S4	S4	E45_2	TE	6521	617	6380	16193	11460	9532	66	397	33246	5737	444	4794	14579	8995	5047	39	311	24792	19389	3579	0.0154727	36	426	1059	621	339	390
01:09:06:S1	S1	E45_2	PE	13020	1685	7992	34982	20557	16225	161	519	27906	10800	1417	6350	30232	16617	9260	121	313	21504	16971	3244	0	106	673	1779	1018	432	574
01:09:08:S2	S2	E45_2	EPI	5036	2480	10295	19993	17131	13457	127	353	20384	4214	2033	7841	16917	13336	7808	83	320	15433	11661	2312	0	121	331	1064	837	477	488
01:09:12:S1	S1	E45_2	TE	4246	553	3857	11332	6968	7182	108	83	8728	3490	456	2805	9354	5463	3755	86	24	6619	5436	1650	0	31	270	639	423	209	235
01:09:17:S4	S4	E45_2	TE	14076	851	5921	17690	14758	10230	316	252	92995	11842	758	4526	15339	11672	4774	237	134	69556	55112	6008	0.0217738	54	820	1107	774	323	359
01:09:26:S1	S1	E45_2	EPI	8734	1016	2434	9610	2043	1732	361	207	5267	7323	814	1881	7750	1688	1132	318	158	3856	2919	1100	0	35	410	540	162	112	94
01:10:08:S4	S4	E45_1	PE	2449	170	3515	8304	5850	5442	8	238	9444	2110	135	2692	7310	5049	3303	2	227	7247	5892	1741	0	9	156	522	305	206	226
01:11:05:S4	S4	E45_2	TE	2740	97	983	5734	2434	2368	150	142	8734	2242	70	814	4834	1841	1174	35	50	6476	5215	1595	0	11	166	387	177	63	91
01:11:07:S1	S1	E45_2	TE	11700	584	7256	23659	14456	10839	584	758	21914	9578	429	5964	19861	10693	6154	466	521	16793	13670	2794	0	29	569	1210	662	351	386
01:11:11:S1	S1	E45_2	PE	2455	183	1026	5330	2150	1918	143	264	3832	2126	156	654	4481	1796	1050	120	188	2840	2247	870	0	10	168	357	169	75	108
01:11:14:S2	S2	E45_1	TE	1874	433	3720	8821	5000	5161	94	246	4678	1629	405	2816	7023	3468	3170	28	106	3508	2629	762	0	25	122	421	235	137	191
01:11:36:S4	S4	E45_1	TE	10300	590	4931	19866	13940	9995	217	669	67032	9069	487	3963	17496	10465	5949	136	480	51288	40695	5175	0.0270303	31	632	1222	667	261	395
01:11:40:S1	S1	E45_2	TE	11388	508	5216	23139	13561	11318	110	590	21903	9426	384	4067	19649	10747	5118	95	372	16830	13632	2874	0.0513498	25	566	1110	621	273	338
01:12:01:S1	S1	E45_2	EPI	22450	2413	15681	38805	23645	21440	460	770	28316	18386	1962	12230	33466	18528	12384	337	617	21392	16847	3328	0	112	1069	1928	1082	759	785
01:12:03:S4	S4	E45_2	EPI	9993	1035	8515	20982	15386	13873	240	249	28708	8860	874	6179	18735	12542	7914	205	200	21284	16183	3241	0	54	654	1347	823	400	524
01:12:05:S4	S4	E45_2	TE	4169	322	3764	10482	6437	5270	56	73	13468	3428	187	2944	8988	4980	2883	42	23	10152	8190	2049	0	15	276	689	397	220	226
01:12:06:S2	S2	E45_2	TE	3697	407	2047	4556	3062	2966	100	87	8066	3154	200	1440	3402	2334	2062	39	59	6089	4654	1240	0	23	263	465	267	160	178
01:12:06:S4	S4	E45_2	TE	5129	303	2807	11055	8570	6304	30	108	24690	4483	228	2127	9391	6869	3203	8	93	18630	14715	3101	0.0203874	27	342	805	500	200	250
01:12:07:S1	S1	E45_1	EPI	13600	3995	17146	38638	25356	25604	217	604	12154	11322	3384	13462	33089	19376	16569	170	380	9184	7192	1870	0	199	795	2045	1216	842	1011
01:12:12:S1	S1	E45_2	PE	7958	1416	7842	18652	13525	12112	120	213	16570	6938	942	5798	15443	10519	7436	70	89	12534	9844	2485	0	73	538	1217	831	454	552
01:12:24:S1	S1	E45_1	TE	9733	450	2219	14353	6800	4413	128	121	2852	8351	307	1601	12053	5174	2047	87	69	2109	1681	656	0	22	518	871	430	166	222
01:12:25:S4	S4	E45_2	PE	9124	809	9373	16111	11359	9519	64	323	22985	8183	688	7733	14554	9359	6164	53	157	17372	13796	3096	0	54	533	974	677	512	438
01:12:43:S1	S1	E45_2	TE	12032	1808	7329	28210	16170	15036	116	531	19046	10098	1515	5430	23902	11822	7834	82	476	14569	11802	2418	0	78	580	1395	761	384	482
01:13:01:S2	S2	E45_2	TE	9211	580	5826	16554	9021	7745	127	334	16543	7317	303	4677	14245	7121	4561	28	262	12482	9462	2024	0.0211372	31	472	810	475	277	291
01:13:06:S1	S1	E45_2	PE	4982	1275	7703	16191	12312	11964	174	429	8852	4304	1058	5705	13223	9441	7265	55	306	6928	5617	1671	0	80	373	1151	784	420	535
01:13:16:S3	S3	E45_2	TE	6741	878	6971	19319	12550	9456	133	495	3844	5648	702	4999	16789	9973	4866	109	381	2343	1761	728	0	48	427	1154	666	366	349
01:13:16:S4	S4	E45_2	TE	4805	270	2259	11369	5883	4188	60	297	3306	4137	224	1821	10119	4771	2146	54	185	1980	1508	665	0	16	316	791	364	139	181
01:13:32:S4	S4	E45_2	PE	3801	476	4146	11007	6899	7771	161	162	19627	3423	397	3482	9627	5926	4649	116	109	14741	11563	2750	0	32	238	673	421	232	283
01:13:44:S1	S1	E45_2	TE	13579	714	3300	15109	9732	7505	131	607	12403	11313	581	2185	12846	7147	4211	40	477	9554	7591	1923	0	36	626	768	460	174	237
01:14:14:S4	S4	E45_2	EPI	2173	320	2662	5063	4653	4492		165	12277	1854	240	2201	4431	3919	2840		152	9181	6950	2046	0	28	166	404	260	161	192
01:14:20:S2	S2	E45_1	EPI	3205	2031	7490	12081	9682	12063	97	351	13186	2686	1607	5371	10368	6963	7857	61	259	10069	7503	1804	0	101	183	589	440	325	401
01:15:07:S2	S2	E45_2	TE	7457	867	7155	18934	10924	10977	210	373	13963	6122	516	5719	16027	8405	6214	187	180	10575	8308	1803	0	37	400	920	469	351	375
01:15:14:S2	S2	E45_1	TE	11687	477	4760	21321	11985	8437	298	370	30917	10099	361	3678	17807	9290	4486	258	316	24096	18820	2973	0	16	560	1068	639	251	278
01:16:06:S1	S1	E45_1	TE	4856	409	2787	10837	6264	5189	74	266	10375	4143	302	1974	8683	4919	2645	3	154	7959	6105	1665	0	17	285	610	333	126	210
01:16:07:S2	S2	E45_2	EPI	2342	549	2675	4383	2431	2805	100	39	5888	2045	429	2067	3545	1945	2007	77	29	4318	3131	990	0	22	153	279	156	149	138
01:16:13:S1	S1	E45_1	EPI	5595	2273	10411	19806	13101	15195	46	526	11091	4346	1968	7282	16984	9586	9390	19	457	8409	6450	1771	0	89	288	921	626	432	530
01:16:23:S2	S2	E45_2	EPI	15559	2640	15091	33702	24215	24330	239	865	46202	13145	2133	10899	29401	18694	12472	174	767	34818	24947	3774	0	133	749	1702	1048	604	689
01:16:28:S4	S4	E45_2	PE	6162	620	4939	15561	9876	8562	108	242	31282	5505	469	3793	13744	8217	5552	85	203	24036	18527	3466	0.00539753	35	425	995	586	288	372
01:16:29:S4	S4	E45_1	EPI	4181	659	5473	13136	9145	9388	74	208	29690	3793	564	3644	11454	7315	5833	63	177	22127	17242	3373	0.0173994	39	324	814	517	237	386
01:16:44:S4	S4	E45_1	TE	2511	158	1661	5585	3194	3621	4	56	10329	2254	144	1315	4869	2450	1688	1	27	7779	6328	1827	0.0158028	10	159	405	204	105	121
01:17:24:S1	S1	E45_2	TE	8645	547	5685	19517	11564	10555	107	330	13160	6982	505	4443	16304	8393	4433	70	300	10032	7917	1980	0	28	427	934	508	257	286
01:17:28:S1	S1	E45_2	EPI	8143	426	8071	13029	10662	11644	181	436	16785	6736	286	5832	10937	8081	7054	165	375	12754	9861	2169	0	26	441	756	525	320	422
01:17:29:S1	S1	E45_1	PE	12937	1853	13059	32683	29118	24578	253	986	31921	11144	1527	10245	27221	22548	14507	122	746	24638	18482	3387	0	84	636	1604	1154	570	760
01:17:40:S1	S1	E45_2	EPI	13997	1419	8078	14355	10653	11024	366	293	8430	12118	1214	6414	11450	8469	8195	320	227	6298	5110	1516	0	63	698	844	561	397	477
01:18:04:S1	S1	E45_1	TE	6741	462	701	1433	1220	749	258	123	4094	5937	363	498	957	876	460	182	97	3010	2234	818	0	29	368	241	207	112	92
01:18:07:S2	S2	E45_2	PE	15477	863	10940	22532	13396	14439	397	347	19384	13454	728	8637	19733	11417	8546	370	289	14824	11672	2397	0.017135	47	713	1151	616	491	422
01:18:13:S1	S1	E45_1	TE	7682	363	2621	17746	7669	7639	186	153	11370	6463	232	1793	14832	5939	3430	89	120	8820	7036	1756	0	28	419	906	459	191	281
01:18:16:S4	S4	E45_2	TE	3010	110	1094	5931	3288	2899	45	110	11664	2713	93	885	5090	2699	1768	38	73	8546	6620	1936	0	6	208	390	227	90	129
01:18:24:S4	S4	E45_2	EPI	1387	790	3402	5761	2964	3835	46	90	9350	1185	755	2569	4945	2453	2105	32	56	6886	5205	1672	0	40	121	382	207	190	187
01:18:30:S1	S1	E45_2	TE	66597	4797	43541	102571	76334	61868	1710	3351	160535	55871	3814	32142	87181	58421	36791	1421	2232	121158	93714	6874	0.0576221	222	2873	4786	3312	1790	2016
01:18:35:S4	S4	E45_2	TE	3505	282	2944	7922	4921	4024	13	135	12467	3162	262	2531	7136	3926	2091	6	89	9598	7061	1945	0.0141623	19	250	552	277	175	163
01:18:40:S4	S4	E45_1	EPI	3875	493	4329	8537	4460	5934	73	66	3547	3549	405	3403	7349	3808	3856	56	28	2606	1948	824	0	20	267	570	312	238	247
01:18:41:S1	S1	E45_2	EPI	2547	820	1986	4614	3031	3084	23	163	4531	1917	684	1352	3871	2396	1697	14	120	3325	2617	961	0	34	149	320	208	106	139
01:18:44:S1	S1	E45_1	TE	3854	327	2619	9232	4328	3850	82	245	6066	3051	161	2125	7815	3110	2277	39	206	4664	3607	1168	0	22	257	547	304	169	180
01:19:03:S4	S4	E45_2	EPI	7808	1591	7438	21025	14139	10919	72	381	27197	6670	1485	5708	18848	11406	6490	29	311	20298	15233	3189	0	77	526	1304	772	377	415
01:19:06:S4	S4	E45_2	TE	7769	552	4230	16816	9304	7365	332	169	26715	6752	339	2610	14851	7213	3914	318	152	20449	16109	2895	0	29	488	1028	509	214	288
01:19:07:S1	S1	E45_2	PE	23871	1627	14576	52392	35569	24504	237	798	50606	19915	1399	10933	44474	27753	12443	173	527	38821	31429	4591	0	100	1118	2447	1486	620	738
01:19:12:S4	S4	E45_2	TE	2043	243	538	5068	861	459	21	14	4330	1680	165	473	4421	715	308	10	2	3125	2532	981	0	17	174	381	97	61	52
01:19:18:S1	S1	E45_2	EPI	4913	462	2917	5554	2376	2879	141	230	8015	3899	375	2354	4314	1940	1856	114	185	6028	4698	1494	0	40	277	483	241	181	165
01:19:20:S1	S1	E45_2	TE	13643	1782	10664	31534	18073	29217	201	764	33532	11405	1297	6474	25367	12902	15740	140	402	25720	19816	3026	0	71	688	1465	817	424	817
01:19:23:S4	S4	E45_2	TE	3850	286	2210	6334	3432	2938	83	204	11368	3428	223	1675	5630	2666	1700	73	171	8579	6742	1818	0	18	239	463	238	127	145
01:19:24:S1	S1	E45_1	TE	7770	156	4001	12886	7335	5646	286	386	6365	6595	77	2952	10827	5433	3244	224	230	4922	3880	1139	0	19	403	700	357	216	238
01:19:30:S2	S2	E45_2	PE	11038	863	10485	29316	19456	16719	235	472	44532	9364	764	8131	25622	15897	8977	203	308	34534	26800	4012	0	40	535	1404	856	458	479
01:19:37:S1	S1	E45_1	TE	6548	863	5296	18732	10378	9787	75	312	7617	5257	787	4114	14916	7605	5147	40	185	5921	4694	1253	0	37	394	928	512	254	326
01:19:42:S2	S2	E45_2	TE	6533	350	5665	15133	9657	9583	100	252	21969	5535	246	4603	12420	7612	5535	27	215	16815	13420	2575	0.00745156	20	313	759	457	265	308
01:19:42:S3	S3	E45_1	TE	7789	2863	16348	29608	18690	24285	119	609	41485	6663	2469	12371	25959	14696	13800	70	478	32788	25740	3707	0	135	470	1598	932	770	815
01:19:42:S4	S4	E45_1	TE	9198	434	5993	20601	14077	9631	324	283	35215	8092	350	4992	18456	10997	5728	218	168	27242	21696	3609	0	27	532	1216	760	310	358
01:19:46:S4	S4	E45_2	TE	5268	623	6501	12693	9605	10426	90	306	22269	4594	569	4728	10983	7585	5788	70	230	17058	13263	2666	0	44	322	748	500	300	361
01:20:26:S1	S1	E45_1	TE	3241	93	1621	7945	3941	3708	80	161	7032	2752	8	1139	6768	2975	1884	37	91	5537	4449	1313	0	6	144	343	165	92	111
01:20:29:S1	S1	E45_1	TE	7222	753	8930	20377	15078	14052	75	359	35415	5992	648	6448	16430	10865	7146	63	208	26681	21593	3773	0.0185245	42	353	929	637	361	406
01:20:34:S1	S1	E45_2	PE	6734	554	3268	10311	5237	7523	282	130	15198	5626	417	2383	8501	4166	4130	193	106	11869	9581	2455	0	18	298	515	286	141	253
01:21:08:S2	S2	E45_2	EPI	4357	924	3913	12579	8486	8634	69	235	22770	3499	747	2735	10519	6554	4668	41	106	16917	12194	2550	0	44	295	750	456	195	307
01:21:09:S2	S2	E45_2	TE	16666	1382	12594	34532	22850	19514	179	778	72090	14337	1047	9283	29229	17836	10476	141	483	55316	41927	4504	0.0023851	71	896	1852	1179	585	736
01:21:12:S1	S1	E45_2	TE	4686	824	2618	8897	4997	6479	62	179	14783	3584	672	1516	7081	3170	2788	4	81	11048	8661	2030	0	43	273	550	281	161	252
01:21:22:S1	S1	E45_2	TE	6876	840	5263	13504	9192	8201	110	298	12341	5456	624	3871	11053	6529	4906	84	168	9364	7329	1851	0.0136444	36	378	758	461	275	305
01:21:26:S2	S2	E45_2	EPI	12680	2344	9575	20247	16596	14931	201	445	29358	10744	2065	6514	17068	13188	8294	179	288	22331	17358	3080	0	87	630	1067	751	391	455
01:21:27:S3	S3	E45_2	TE	10951	701	3158	11594	7511	6126	148	273	13312	9816	658	2556	9654	5888	2792	123	177	10415	8377	2031	0	26	549	575	347	157	201
01:21:27:S4	S4	E45_2	TE	3609	175	2626	8621	5235	4285	11	185	11118	3157	50	2143	7244	4044	2363	3	118	8550	6925	1886	0	10	251	488	275	141	165
01:21:30:S1	S1	E45_2	TE	14134	951	8234	28824	10925	9672	336	305	24665	11844	620	5893	23999	8517	7341	245	185	18561	14270	2879	0.0140154	41	778	1621	622	436	522
01:21:35:S1	S1	E45_2	TE	5881	160	2274	11789	6805	4615	200	338	13517	4860	93	1775	9839	5586	2631	143	279	10424	8350	2178	0	19	316	728	346	159	200
01:21:44:S4	S4	E45_1	TE	8619	742	5239	15809	12995	10102	94	507	88905	7324	673	4015	14008	10435	5688	66	267	67537	54347	6208	0.0349605	58	500	1061	766	298	375
01:21:48:S1	S1	E45_2	TE	5954	542	4305	15808	7815	6474	136	240	28916	5043	348	3218	13154	5801	3227	104	166	21995	17175	2980	0.0407569	25	351	807	408	210	227
01:22:20:S1	S1	E45_2	TE	7401	202	4980	18734	13303	7647	52	177	14512	6051	128	3931	15897	10693	4036	12	78	10795	8970	2241	0	14	358	907	557	238	280
01:22:27:S4	S4	E45_1	TE	7432	286	3437	13845	9586	4899	61	217	15672	6723	270	2723	12256	8113	2525	42	143	12131	9644	2145	0	19	453	810	482	192	192
01:22:41:S1	S1	E45_1	PE	3443	574	4456	10443	7337	7540	114	192	6397	2602	435	3219	8889	5893	4774	74	59	4530	3447	1138	0.0290107	28	214	582	366	195	278
01:22:41:S4	S4	E45_2	TE	6904	350	1992	11170	6188	3491	94	73	15997	6266	248	1421	9709	5255	2025	12	59	12232	10014	2354	0	23	388	664	353	115	144
01:22:46:S4	S4	E45_1	EPI	6223	1379	8370	16822	12658	15570	103	368	16645	5130	1184	5885	14117	9628	9457	92	313	12308	9535	2283	0	79	411	1014	641	420	538
01:23:09:S4	S4	E45_1	TE	7611	239	9507	21385	17711	15684	357	515	19454	6526	204	7444	19126	14161	7979	230	335	14965	11775	2464	0	24	466	1355	933	507	545
01:23:16:S1	S1	E45_2	TE	12176	1280	3845	16505	11110	8581	632	337	7567	10155	1094	2806	13323	8071	4358	94	236	5744	4403	1289	0.0454236	45	586	857	522	192	293
01:23:34:S4	S4	E45_2	TE	3173	196	3362	7039	4984	4331	130	140	12148	2810	135	1987	5966	4023	2407	77	109	9322	7527	1997	0	14	210	470	296	156	159
01:24:14:S4	S4	E45_2	EPI	3209	235	4699	7459	5618	5167	81	115	12438	2727	170	4037	6477	4696	3297	54	102	9197	6943	2013	0.014403	17	227	519	348	275	244
01:24:16:S4	S4	E45_2	TE	4812	597	1581	6972	3394	2751	161	65	18064	4186	507	1196	5777	2654	1479	83	42	13578	10995	2666	0.00909504	35	328	517	278	130	138
01:24:20:S4	S4	E45_2	TE	23254	1726	12758	38181	32477	22977	473	779	100507	19416	1369	9724	33225	25042	11524	291	587	73732	57627	5842	0.0260295	102	1322	2256	1639	687	774
01:24:34:S3	S3	E45_1	TE	12766	1136	12628	32471	19751	18651	308	616	18394	10934	944	9672	27997	14799	9969	246	495	14418	10874	2200	0	50	694	1587	893	544	590
01:24:34:S4	S4	E45_1	TE	3040	323	2814	7098	5367	6098	85	107	15395	2571	249	2222	6277	3748	3761	76	82	11809	9094	2116	0	20	207	523	310	154	260
01:24:47:S1	S1	E45_2	EPI	4645	951	3803	9473	7050	5144	50	139	4348	3735	823	2897	7997	5601	3035	48	103	3303	2530	935	0	44	205	422	303	158	179
01:25:05:S2	S2	E45_1	TE	7920	345	6005	23301	12261	11912	181	356	23824	6826	271	4347	19313	8852	6246	149	60	18685	15041	2180	0	17	425	1137	525	262	387
01:25:13:S4	S4	E45_1	TE	3121	119	1187	5823	3981	2690	50	51	13114	2812	82	795	4921	3592	1634	32	36	10026	8325	2170	0.036036	11	204	394	254	73	119
01:25:21:S4	S4	E45_2	PE	2665	499	3122	7417	5807	4990	112	342	9592	2227	433	2623	6331	4704	3078	78	230	7127	5655	1805	0	32	181	505	340	207	230
01:25:35:S1	S1	E45_1	TE	21858	1469	7848	46167	26511	13984	194	655	32043	18269	1319	6030	39180	20811	7386	106	353	24665	18481	3137	0	70	963	2053	1144	353	482
01:25:43:S2	S2	E45_1	TE	19501	718	5575	37132	21695	13165	260	291	31773	16717	546	4080	32832	17463	6398	187	173	24429	18615	2757	0	40	882	1789	922	289	395
01:26:19:S2	S2	E45_2	EPI	8549	1424	3992	15328	12172	6549	210	232	20853	7206	1232	2801	12945	10065	3503	176	190	15658	11505	2417	0	86	448	814	594	206	259
01:26:20:S4	S4	E45_2	TE	2446	149	2193	5585	3227	3964	58	102	10262	2139	96	1676	4543	2543	2462	38	29	7783	5929	1690	0.0168663	15	147	349	203	122	169
01:26:21:S2	S2	E45_2	TE	4702	374	1570	7680	5492	3453	125	267	19863	3961	243	1220	6289	4283	1832	78	236	15050	11684	2289	0.059911	30	290	491	314	107	173
01:26:29:S2	S2	E45_2	EPI	9695	1538	6356	16245	12165	10210	230	359	14165	8445	1221	4948	13916	10393	6675	173	274	10703	8290	1864	0	75	481	855	595	318	387
01:26:44:S1	S1	E45_2	TE	19353	1264	19001	40687	34695	23967	221	1093	63658	15702	948	14678	33911	26236	12664	108	958	48119	37511	4975	0.0479859	61	900	1972	1404	742	733
01:27:18:S4	S4	E45_1	TE	4509	96	2165	6986	5265	3066	51	130	14316	4060	62	1623	6074	4052	1682	45	96	11047	8556	2114	0	6	283	454	312	110	124
01:27:27:S4	S4	E45_1	TE	2132	173	1370	5298	3955	2748	79	143	7242	1779	149	1075	4393	2699	1419	70	64	5532	4398	1352	0	14	155	320	200	83	118
01:28:07:S2	S2	E45_2	TE	14057	1421	10256	32500	22886	17448	335	585	41809	12022	1275	8200	28436	18724	9391	173	268	31688	25146	3839	0.0318142	73	729	1681	1073	499	583
01:28:10:S4	S4	E45_1	TE	3191	403	3921	8758	6583	6589	20	82	13126	2736	378	3170	7569	5524	3927	14	54	10168	7856	2025	0	28	212	545	342	187	219
01:28:21:S1	S1	E45_2	TE	4819	394	5242	10951	7728	7835	89	243	7503	4106	292	4107	8808	5510	3554	19	160	5847	4591	1330	0	20	275	595	350	230	248
01:28:27:S2	S2	E45_2	TE	16788	1643	10655	37638	28554	18166	335	860	81701	14202	1284	7631	32349	22461	7828	241	613	61026	46744	4787	0.0641794	82	876	1916	1284	498	501
01:28:31:S2	S2	E45_1	TE	2963	179	1988	6342	3714	4576	23	164	7336	2479	145	1389	5057	2570	2204	5	70	5608	4442	1069	0	15	225	442	267	136	180
01:29:17:S2	S2	E45_2	PE	11419	2241	15242	38719	27662	28097	93	963	40762	9684	1969	12076	33562	21398	15630	43	608	31475	23011	3415	0	115	612	1852	1208	650	763
01:29:29:S2	S2	E45_1	PE	9220	1031	19076	45622	33561	20690	87	951	37506	7837	725	15199	39352	27408	12441	45	693	29223	23043	3295	0	49	472	1980	1380	826	654
01:29:46:S2	S2	E45_2	TE	20307	688	5712	31749	16857	12986	369	541	41429	17125	537	4288	27419	12561	6855	316	422	31499	24393	3523	0	53	896	1523	744	265	397
01:30:03:S2	S2	E45_2	PE	7918	852	2647	13318	3360	1800	149	132	10349	6862	596	1798	11147	2552	1146	50	114	7774	6116	1640	0	35	410	748	201	135	121
01:30:07:S1	S1	E45_2	PE	9589	1277	7814	26468	16006	11378	119	595	18771	8357	978	5388	22460	12453	6099	85	443	14343	11589	2707	0	62	487	1324	776	380	373
01:30:45:S2	S2	E45_2	TE	10846	935	8508	25265	16928	22013	132	798	55641	9580	725	5675	21214	11177	10506	57	449	43210	32500	3207	0	38	487	1166	630	328	596
01:31:15:S2	S2	E45_2	TE	11782	699	9359	23153	19385	12067	139	520	20957	9977	463	7020	19196	15088	6263	90	271	16320	12922	2391	0	40	557	1148	826	440	377
01:31:32:S4	S4	E45_2	TE	1948	216	2039	4491	3702	3629		117	19070	1662	165	1480	3719	3091	2067		86	14519	11857	2574	0.0337353	18	147	351	227	122	157
01:31:44:S4	S4	E45_2	TE	2900	224	2647	6337	4953	4016	31	183	21919	2521	201	1807	5133	3810	1924	14	61	16502	13301	2857	0.120292	15	187	384	276	133	150
01:32:31:S2	S2	E45_1	PE	8712	359	11777	23501	13729	15736	25	444	18473	7519	210	9245	20614	11380	10233	9	375	14134	11279	2149	0	18	451	1156	667	508	554
01:32:43:S1	S1	E45_1	TE	7352	325	10982	21923	13317	19142	54	313	11632	6321	214	7921	18195	9035	8546	13	119	9124	7148	1662	0	20	369	1084	572	453	462
01:32:46:S4	S4	E45_2	PE	2935	1255	5413	11996	7770	7693	47	136	15625	2571	1041	4063	10860	6378	4547	16	84	11764	9314	2486	0	65	188	680	392	263	307
01:33:27:S1	S1	E45_2	TE	10187	602	10143	27197	18070	16436	231	493	15683	8315	428	7162	21891	12850	6755	167	253	12119	9714	2134	0	40	524	1264	721	395	417
01:33:42:S2	S2	E45_2	PE	10421	906	6416	22208	15410	13262	158	506	18859	8879	736	5177	18788	12771	8415	130	409	14511	11638	2476	0	46	482	1094	692	296	448
01:33:45:S1	S1	E45_2	TE	10349	403	5674	19656	10764	12170	169	379	17487	9047	336	4193	16231	7701	6149	76	245	13420	10575	2280	0	29	493	953	508	216	315
01:33:47:S1	S1	E45_2	EPI	7528	3019	8032	18044	11906	14314	102	446	10360	6335	2651	5617	15559	8428	8537	37	288	7723	5841	1731	0	128	328	891	539	367	482
01:34:21:S1	S1	E45_2	EPI	9265	1973	7574	20410	17033	13340	170	318	17880	7852	1596	4984	17180	13426	7564	119	285	13388	10327	2407	0	80	432	1004	703	263	419
01:34:23:S1	S1	E45_1	TE	4768	257	1497	10720	5777	4558	79	161	8857	3935	195	1185	8927	4641	2192	51	61	6887	5503	1460	0	16	292	586	304	135	170
01:34:29:S4	S4	E45_1	PE	1616	131	5764	9755	7661	7930		205	10292	1252	92	4527	8766	6285	5087		164	7838	6024	1776	0	13	136	558	409	278	284
01:35:33:S4	S4	E45_2	TE	3646	765	2334	7227	5403	5971	31	122	10734	3011	629	1531	5734	3998	3713	10	70	7965	6300	1738	0	34	240	486	306	139	265
01:35:34:S1	S1	E45_2	EPI	14627	4889	24430	39468	31578	34105	355	879	38022	11807	3432	17583	33272	23412	20825	276	621	28794	22397	3978	0	200	759	1931	1355	946	1093
01:35:34:S2	S2	E45_2	TE	12785	719	9682	30601	19993	14445	192	502	38363	10749	539	7411	26977	15925	7116	113	286	30006	23091	3233	0	37	616	1560	932	435	456
01:35:35:S1	S1	E45_1	TE	4883	259	2073	9814	5442	4603	67	128	6655	3957	205	1393	7903	3926	2474	38	73	4977	3834	1208	0	22	289	637	331	160	240
01:35:40:S1	S1	E45_2	TE	15480	800	5035	32870	18491	10782	256	507	23720	13288	594	3617	27894	14446	5933	228	236	17915	14195	2769	0.00704473	45	736	1576	841	318	386
01:36:05:S4	S4	E45_2	TE	8418	431	5097	18876	9864	10684	206	180	31584	7267	364	3747	16596	7230	5786	167	90	23896	19257	3344	0.0155788	29	508	1144	551	287	404
01:36:33:S4	S4	E45_2	PE	28804	2628	16718	61020	39019	28062	554	840	121084	25813	2297	12440	53725	31104	14495	406	637	90857	70659	6651	0.0155677	144	1673	3321	1849	774	928
01:36:36:S4	S4	E45_1	EPI	9558	759	6328	16655	12600	10103	100	356	27731	8221	676	5066	14418	10810	5841	36	256	20989	16102	3186	0	56	571	965	712	315	377
01:36:39:S1	S1	E45_2	EPI	8445	1536	5657	7540	4562	5519	313	168	12323	6525	1092	4505	5666	3441	3937	260	67	8668	6331	1840	0	60	366	397	254	254	237
01:36:43:S4	S4	E45_2	TE	6228	805	6397	17564	12268	10856	116	289	28679	5256	493	4914	15071	9387	5612	91	205	21601	17108	2976	0	35	395	1068	602	333	371
01:37:09:S4	S4	E45_2	TE	51524	5669	51818	96736	90857	87879	1042	3121	295832	37610	2956	27502	70005	58477	34153	870	1760	220142	178063	8921	0.0292031	233	2536	5058	3998	1849	2321
01:37:15:S2	S2	E45_2	PE	5551	2291	4923	20416	5247	4409	128	284	11905	4680	2071	4036	17516	3944	3224	107	213	8748	6497	1586	0	101	328	1024	294	241	265
01:37:21:S2	S2	E45_1	TE	8177	471	3154	16528	9425	9207	386	375	17012	6960	279	2374	13584	6837	4335	179	242	13092	10308	2114	0	24	383	811	447	172	280
01:38:39:S1	S1	E45_1	PE	4982	587	6438	18564	10429	11096	67	344	10771	4297	477	4821	16089	8479	6595	9	140	8374	6520	1813	0	29	324	1019	532	333	412
01:39:21:S1	S1	E45_2	TE	13331	1973	13979	31796	30133	22473	185	655	28066	11480	1424	10496	26586	22801	12142	117	443	21787	17135	3068	0.023344	84	604	1587	1213	584	709
01:39:34:S1	S1	E45_2	TE	26331	1870	16944	58942	37989	31348	273	1239	47665	22077	1558	11722	48280	28526	17462	216	644	36584	29288	4146	0.00341437	77	1134	2537	1501	647	893
01:39:44:S1	S1	E45_2	TE	4464	626	2001	8496	3271	1697	102	155	4311	3511	475	1285	6834	2679	1090	21	69	3241	2546	938	0	27	274	519	191	130	132
01:39:45:S2	S2	E45_2	PE	6451	3127	11199	25900	22191	19040	94	650	29745	5284	2775	8472	22734	17397	12092	36	493	23253	18036	3091	0	151	339	1282	924	482	631
01:39:47:S4	S4	E45_2	TE	3171	312	2379	7910	5905	5124	260	211	10010	2810	179	1798	7119	4361	2945	249	186	7549	6031	1785	0	18	245	494	309	129	178
01:40:12:S1	S1	E45_1	EPI	5337	853	6070	14325	11215	7365	91	400	10177	4614	723	4518	11880	8707	4254	48	347	7506	5831	1900	0	44	308	782	530	277	301
01:40:17:S1	S1	E45_1	TE	14803	757	6393	31185	18361	12620	127	843	18116	12430	521	4743	25653	13622	6314	106	749	14177	11327	2237	0	33	694	1392	747	318	389
01:40:27:S2	S2	E45_1	TE	12097	813	3247	25349	3193	1818	702	372	9375	10298	587	2493	22575	2652	1378	646	272	7042	5477	1335	0	28	565	1234	223	176	106
01:40:27:S4	S4	E45_2	TE	5400	235	2947	12520	8398	5398	82	526	15448	4676	217	2181	10936	6633	2828	53	341	11398	9165	2143	0	19	296	733	425	171	196
01:40:31:S4	S4	E45_2	TE	2243	151	2370	7336	4094	4329	43	49	14206	1951	76	1863	6178	3088	2094	31	35	10631	8158	1994	0	7	162	465	257	116	148
01:40:41:S1	S1	E45_2	EPI	7648	1848	7936	20560	14810	9800	174	380	22316	6577	1604	5759	17353	11645	6288	90	332	16995	12541	2713	0	75	420	1071	639	327	401
01:41:31:S4	S4	E45_1	TE	6499	181	6332	15208	9266	7178	63	280	16783	5318	84	5361	13381	7746	4352	55	209	12593	9717	2131	0	13	347	867	532	292	282
01:41:35:S1	S1	E45_1	TE	9789	311	3833	19640	9662	8412	332	178	15079	8205	148	2546	16170	6704	4001	236	80	11766	8894	2037	0	27	463	884	431	168	275
01:41:36:S2	S2	E45_2	PE	6755	872	6485	16492	10996	10600	102	113	18877	5694	780	5418	14503	8464	6238	78	78	14604	11328	2228	0	46	322	769	447	283	313
01:41:38:S1	S1	E45_1	TE	3300	286	6118	11288	9009	11147	95	375	8343	2813	204	4715	9396	6793	5621	64	278	6515	5024	1407	0	21	222	588	384	277	303
01:41:44:S4	S4	E45_2	EPI	4437	831	4786	8254	7792	6980	383	512	13030	3716	689	3684	7107	6319	5036	281	417	9082	6064	1992	0.395778	52	294	543	415	261	288
01:42:25:S2	S2	E45_2	TE	5465	328	2965	8622	5818	5061	60	148	6117	4395	248	2390	6962	4646	3021	45	55	4654	3631	1031	0	13	271	396	279	155	161
01:42:32:S1	S1	E45_2	EPI	10996	1389	6268	14100	10111	9640	173	146	11387	9401	1166	4648	12001	8092	5890	164	88	8537	6719	1833	0	52	552	843	523	312	325
01:42:35:S4	S4	E45_2	PE	5594	770	6209	12910	10629	10520	151	248	31203	4984	686	4891	11591	8176	6436	54	227	23598	19020	3850	0.00525762	41	380	876	567	332	413
01:42:39:S1	S1	E45_2	TE	5537	775	5301	13196	9561	7211	63	303	9334	4805	533	4080	11136	7699	3746	5	223	7165	5457	1517	0	27	292	706	442	249	232
01:43:15:S4	S4	E45_2	PE	5226	394	4904	10416	8434	7574	19	198	22214	4587	352	3853	9422	7116	4561	10	117	17012	13172	3054	0	26	331	611	467	256	285
01:43:19:S1	S1	E45_2	TE	3349	314	2862	5372	4265	4688	60	38	7070	2909	156	2033	4593	3177	2726	47	11	5491	4277	1420	0	11	164	281	209	141	157
01:43:33:S4	S4	E45_2	TE	3930	591	3629	9571	3448	4598	107	120	16245	2420	286	2125	2300	1768	1983	72	29	10715	7332	1889	0.0136388	21	198	290	148	149	128
01:43:44:S1	S1	E45_2	EPI	5795	951	5665	9126	7455	9617	145	304	4019	4644	591	4043	7201	5834	6567	69	181	2937	2137	854	0	51	285	511	357	244	374
01:43:47:S2	S2	E45_1	TE	3559	232	2625	4995	5425	3950	167	319	20038	3040	140	2011	4129	4680	2664	87	263	13914	10111	1960	0.0989022	14	156	280	238	118	132
01:44:13:S4	S4	E45_2	TE	4874	260	3665	9021	6332	6664	107	229	16669	4216	217	2822	8063	5028	3506	80	182	12633	10370	2718	0	18	430	801	435	220	313
01:44:33:S1	S1	E45_2	TE	13045	1025	13265	28188	17856	20757	360	453	20864	10756	720	10493	23743	13692	12083	215	282	15293	11379	2513	0.246067	61	625	1513	908	602	725
01:44:39:S1	S1	E45_1	EPI	20916	1317	12703	36650	20671	21218	435	658	28150	17352	958	9543	31064	16165	11922	346	451	21391	16763	3206	0	66	983	1791	977	573	684
01:44:41:S2	S2	E45_2	EPI	4518	723	4531	10662	6994	8861	110	229	18623	3750	461	3151	9227	5302	5222	63	184	13908	10662	2323	0.0281373	35	266	598	349	220	326
01:45:07:S4	S4	E45_2	TE	6597	559	2955	13162	5684	4659	193	191	21357	5556	521	2298	11813	4742	2251	144	151	15952	12646	2558	0.00790764	28	406	754	335	143	175
01:45:29:S2	S2	E45_1	TE	879	141	792	2228	1898	979	85	80	2733	684	78	560	1842	1554	563	70	73	2111	1659	554	0	12	129	290	207	72	113
01:45:31:S2	S2	E45_2	TE	72953	7052	51463	126934	106794	94732	1340	3025	249252	62513	5749	38897	110404	83861	51860	1053	2161	190216	149727	7751	0.0233759	344	3647	6483	4854	2321	2881
01:45:32:S4	S4	E45_1	EPI	1460	228	1338	4071	3310	3123	14	71	10378	1136	38	902	3565	2822	1872	4	61	7748	5923	1712	0	6	135	298	200	89	147
01:45:33:S2	S2	E45_2	TE	13582	1318	8270	28575	17212	19766	264	638	40706	11325	794	6499	24119	12761	10516	131	439	31129	23864	3242	0	63	729	1502	838	397	634
01:45:41:S2	S2	E45_1	TE	17265	1408	11452	30199	24579	20511	319	679	67564	14534	1067	8826	25036	19131	11010	244	464	52242	40627	4654	0.0147685	77	909	1733	1158	566	724
01:46:08:S2	S2	E45_2	TE	14331	1737	7787	21437	13654	14162	275	367	28907	12534	1432	6221	18596	10230	7569	225	298	22384	17456	2776	0	66	747	1206	624	377	499
01:46:15:S2	S2	E45_1	TE	15952	452	4089	20734	10136	9310	105	305	27379	13365	331	2950	18029	7961	4844	80	200	21135	15777	2522	0	26	720	1010	491	212	294
01:46:17:S4	S4	E45_2	TE	32446	3450	17590	55839	43495	35868	820	1669	265296	27463	2879	13267	49962	35028	17826	689	1299	197175	157514	8334	0.0380919	216	1861	3325	2287	898	1197
01:46:25:S1	S1	E45_1	PE	8860	1447	9034	21158	16015	12473	118	517	21814	7597	1024	6424	17414	12769	6844	71	405	16968	13435	2852	0	72	410	1028	665	366	411
01:46:45:S2	S2	E45_2	EPI	11686	1235	11229	23157	15894	18066	364	212	37902	9589	1031	8226	20120	12129	10555	227	145	28293	21617	3328	0	61	589	1251	757	486	642
01:47:11:S4	S4	E45_2	TE	5867	225	5745	12102	9023	8591	79	416	12843	5233	195	4768	10674	7353	4891	54	267	9372	6896	1935	0.159513	30	365	781	451	334	342
01:47:37:S2	S2	E45_1	TE	6290	358	4233	15989	10510	6488	45	165	12628	5420	257	2953	13172	8287	3492	1	90	9625	7410	1512	0	25	337	857	436	181	221
01:47:37:S4	S4	E45_1	EPI	5053	1039	6873	13206	10338	8954	46	321	12938	4365	799	5184	11451	8243	5225	7	180	9553	7437	1967	0	50	334	818	527	342	378
01:47:43:S4	S4	E45_2	EPI	6867	799	5166	13874	8811	9856	170	201	24224	6023	653	3774	11774	6748	5261	145	174	17657	13818	3154	0	48	414	867	475	229	349
01:48:35:S4	S4	E45_2	TE	2522	120	2392	7049	4875	4178	79	157	9029	2216	91	1609	5824	3546	2233	69	69	6725	5276	1665	0	8	161	460	268	113	166
02:02:02:S1	S1	E45_2	TE	15020	1674	21386	54695	36896	35828	307	1042	45897	12809	1305	15920	45946	27554	17744	175	575	34894	26584	3979	0.00752332	83	790	2679	1593	943	1026
02:02:02:S4	S4	E45_2	TE	6487	183	6683	18559	13095	8238	104	313	20913	5423	156	5328	16190	10481	4575	94	221	15649	12093	2699	0	18	414	1196	657	338	349
02:02:09:S1	S1	E45_1	EPI	18963	1914	10925	42027	26927	22501	306	889	21603	15657	1614	7347	36558	20726	10904	193	506	15785	11817	2242	0.0592367	93	926	2093	1181	516	671
02:02:22:S4	S4	E45_2	TE	6757	515	8771	15364	10668	11468	81	301	19463	5588	347	7357	13530	8475	6034	59	198	14493	11593	2436	0	30	408	979	582	442	440
02:02:44:S1	S1	E45_2	PE	15422	957	10450	32033	24512	16949	449	997	29830	13072	741	7642	26857	18833	8952	294	569	22995	18682	3622	0.00535275	53	681	1505	1009	424	523
02:03:03:S1	S1	E45_2	TE	45531	3072	30106	74788	40933	23119	683	1338	44679	39120	2508	23262	63350	33298	11574	448	1046	34508	26944	3998	0	134	2001	3299	1763	1155	708
02:03:04:S4	S4	E45_2	TE	6120	341	6766	20068	9141	11654	183	421	22704	5150	181	5498	17643	6602	5650	101	168	17176	13478	2862	0	21	387	1107	474	351	362
02:03:10:S4	S4	E45_1	EPI	8961	788	5879	17791	11174	8984	156	508	27047	7635	652	4517	15986	8952	4491	107	364	20371	15399	3307	0	36	537	1077	643	283	321
02:03:13:S1	S1	E45_2	TE	19804	2239	12537	39814	25864	21026	386	846	27872	16748	1865	9311	32797	19372	10250	291	662	21601	17243	2989	0	94	988	1858	1148	542	635
02:04:07:S1	S1	E45_2	TE	8933	800	9216	18602	11310	15343	190	458	16610	7473	530	6638	15289	9025	8068	144	329	12818	10449	2185	0	28	398	915	497	339	438
02:04:07:S2	S2	E45_2	PE	21306	1743	15314	51702	28684	27232	443	1119	39339	18892	1346	11522	44834	22977	14422	250	706	29975	22518	3488	0	96	1035	2527	1307	662	805
02:04:16:S4	S4	E45_2	EPI	11787	1098	10545	22115	12175	14611	168	616	27886	10090	975	8344	19325	9611	7891	138	445	20474	15904	3392	0.00628773	59	669	1292	628	520	476
02:04:22:S1	S1	E45_2	TE	12046	910	10849	29602	17609	20079	238	537	17322	9497	676	8367	25192	13315	11727	176	292	13028	10359	2099	0.0193069	51	529	1408	750	469	633
02:04:43:S1	S1	E45_2	TE	4692	326	550	5307	973	449	182	36	2352	3922	287	450	4582	766	202	131	14	1711	1320	544	0	14	220	302	79	70	56
02:05:02:S1	S1	E45_1	TE	10995	1654	3644	34325	3644	1898	386	428	5611	9433	1132	2779	29880	2797	1414	272	279	4394	3358	944	0	65	517	1588	220	197	135
02:05:30:S1	S1	E45_2	TE	13599	1142	13505	34567	24785	19811	260	644	27947	10598	905	10289	27273	17956	9883	151	331	21029	16521	3203	0.0060529	59	611	1575	1000	582	603
02:06:02:S2	S2	E45_2	TE	10814	313	11828	28457	18301	20923	213	663	30392	9518	142	8041	24722	13202	9416	133	199	23468	17423	2529	0	16	564	1337	700	503	532
02:06:16:S2	S2	E45_1	TE	2116	185	5333	3504	4613	3379	323	576	15624	1669	82	4032	2826	3560	2684	283	400	11376	8284	2099	0.0482859	14	147	326	284	278	185
02:06:31:S4	S4	E45_2	TE	9460	276	3746	18884	9293	7138	40	414	24784	7834	216	2675	16365	7232	3189	27	267	18575	14925	3054	0	24	496	1067	515	202	237
02:07:07:S2	S2	E45_2	TE	10071	480	7288	22849	12804	12675	96	479	20553	8263	365	5615	19681	10331	7876	64	304	15863	12529	2397	0	26	479	1117	614	329	406
02:07:26:S1	S1	E45_1	TE	2800	196	3643	11222	5828	7229	42	221	7463	2118	115	2791	8734	4094	3762	8	152	5620	4340	1269	0	13	170	518	251	157	202
02:07:30:S1	S1	E45_2	EPI	5750	2482	8242	17751	14539	11308	59	384	11288	4662	2077	5551	14957	11067	6581	44	277	8552	6329	1915	0	114	302	876	617	326	365
02:08:01:S2	S2	E45_2	EPI	10869	1109	12704	29322	19563	18921	107	528	40978	9198	802	9758	25516	15302	11674	41	393	31403	23398	3803	0.0128216	55	531	1538	871	539	674
02:08:12:S4	S4	E45_1	TE	2589	111	4004	8249	5986	5829	40	45	10056	2307	65	3223	7335	4531	3113	24	26	7644	5981	1652	0.0167196	11	192	594	374	236	238
02:08:28:S4	S4	E45_1	TE	5340	327	5744	13280	9736	9791	94	374	21103	4617	280	4555	12173	8144	5596	82	300	16367	13315	2736	0.022531	20	327	907	555	315	358
02:09:14:S2	S2	E45_1	PE	9772	782	11210	21433	18054	15969	164	542	65779	8186	525	9057	17817	14339	9923	82	315	50584	38835	4806	0	44	497	1167	927	548	558
02:10:10:S2	S2	E45_1	TE	2692	172	3023	8831	5630	4457	49	79	7355	2255	99	2362	7364	4537	2080	17	51	5719	4404	1085	0	7	149	446	276	150	148
02:10:32:S2	S2	E45_2	TE	2534	174	906	5214	2212	2383		89	3092	2097	141	695	4215	1532	867		37	2265	1683	540	0	11	138	270	134	68	84
02:11:28:S2	S2	E45_2	TE	14267	1021	6585	29570	15212	15111	325	479	29557	12294	831	4289	25867	11629	8170	254	272	22842	17531	2849	0	49	712	1470	701	314	466
02:11:34:S2	S2	E45_2	TE	13577	822	4603	9472	5152	4398	456	332	15648	11624	524	3724	7891	4112	3278	349	231	11465	8534	1879	0	37	672	596	322	204	220
02:12:08:S1	S1	E45_2	TE	4499	459	1569	8073	2517	3103	49	121	7408	3858	324	1085	6754	1800	1327	9	39	5534	4447	1449	0.0224871	20	233	472	198	102	112
02:12:08:S4	S4	E45_2	PE	8883	1663	10382	23480	16026	14476	117	415	36922	7968	1466	8624	21107	13646	9213	105	300	28066	22362	4022	0.0134156	106	604	1494	933	615	613
02:12:10:S4	S4	E45_2	TE	13162	1067	14381	34342	22299	19112	234	900	45577	11150	967	11542	30322	18072	10753	187	690	34808	27387	4125	0.00365137	75	794	2034	1251	767	705
02:12:24:S4	S4	E45_2	PE	1156	145	877	4456	2391	1881	26	100	8128	978	120	634	3964	2011	1348	2	21	6137	4731	1569	0	11	118	380	174	74	133
02:12:29:S4	S4	E45_2	TE	1985	318	1288	5192	1788	1089	120	138	17506	1753	264	1103	4103	1366	779	79	35	12440	9604	2510	0.0208247	17	197	471	166	101	119
02:12:36:S4	S4	E45_2	TE	4281	624	8355	13731	10859	11512	37	487	33081	3595	471	6620	11828	8743	6906	27	332	24928	19572	3412	0.0357654	43	302	833	598	391	480
02:13:22:S2	S2	E45_2	PE	8479	752	8106	21958	13624	16580	160	479	4192	7198	549	6435	18981	10876	9226	89	276	3135	2516	773	0	36	452	1133	657	354	504
02:13:45:S2	S2	E45_2	PE	22915	2128	15810	46297	30593	27822	384	938	59187	20224	1899	11829	40376	24829	15381	285	743	45786	35737	4673	0.00839466	115	1158	2289	1470	687	859
02:14:28:S4	S4	E45_2	TE	2933	78	1560	5781	3428	3783	28	78	10690	2613	41	1186	4926	2750	1737	7	47	8078	6305	1698	0	16	187	367	220	101	157
02:15:01:S4	S4	E45_2	TE	2669	158	1651	5474	3493	3244	81	165	10668	2383	114	1267	4697	2745	1850	56	102	7932	6614	1831	0.0604778	12	178	360	200	105	127
02:15:09:S4	S4	E45_2	TE	6242	233	2413	15416	7358	7688	112	143	17430	5601	180	1599	13621	5652	3649	90	102	13061	10716	2324	0	21	374	851	390	126	244
02:15:18:S1	S1	E45_1	PE	4855	781	12885	23840	15512	18972	72	628	19529	3943	608	9900	20548	12374	11544	36	461	15182	11891	2591	0	27	267	1223	707	560	575
02:16:01:S4	S4	E45_2	PE	3152	329	4037	8263	4122	5310	41	115	16751	2796	280	3119	7583	3465	3320	36	51	12661	9926	2488	0	26	214	501	287	228	212
02:16:40:S2	S2	E45_2	TE	11760	851	12802	23389	15843	18882	76	632	18443	9913	719	10174	19690	12567	10834	33	431	14247	10947	2111	0	40	560	1153	754	579	555
02:16:48:S3	S3	E45_2	TE	1782	447	3546	3808	1528	2769	49	238	28120	1579	365	2941	3049	1075	2365	40	210	21537	17050	3297	0	26	143	263	108	181	157
02:16:48:S4	S4	E45_2	TE	7903	368	3395	12602	6116	6474	265	261	25828	6807	260	2615	10919	4844	3551	241	159	19524	15494	3213	0	16	485	753	346	173	249
02:17:07:S4	S4	E45_2	TE	15744	1614	23250	44870	32419	40752	332	1125	85402	13640	1311	17836	39460	24668	20770	244	844	64460	51711	5347	0.0232059	92	894	2543	1523	1098	1308
02:17:08:S1	S1	E45_2	TE	5067	464	3913	9163	5768	6003	188	338	11252	4220	387	3284	7516	4424	3089	53	195	8654	6819	1771	0	20	210	494	295	189	201
02:17:23:S2	S2	E45_2	PE	2395	230	4182	6832	4729	6471	29	302	9588	1962	198	3272	5957	3854	4139	18	260	7512	5802	1486	0	9	131	370	246	206	207
02:17:34:S2	S2	E45_1	PE	7415	677	8873	26376	13828	15297	161	542	28182	5869	506	6397	22598	10893	8032	137	476	21804	16420	2844	0	37	391	1249	680	406	464
02:18:09:S1	S1	E45_2	TE	8567	1060	5776	21970	10230	13209	121	464	7879	7433	750	4101	17332	7309	7098	81	261	5986	4823	1429	0	46	405	1011	447	266	377
02:19:05:S2	S2	E45_2	PE	6130	1095	10545	22175	18441	19370	318	864	4363	5175	846	7919	19179	14294	9181	169	462	3200	2378	815	0	58	348	1223	833	501	558
02:19:11:S4	S4	E45_2	TE	4032	398	4372	13635	6948	7173	63	246	11917	3467	275	3406	11936	5449	3895	45	189	8985	7083	1980	0	21	239	748	368	240	268
02:20:09:S2	S2	E45_2	TE	6106	933	4884	12992	6467	7660	90	517	13569	5500	700	3846	10898	5424	4426	82	469	10416	8162	1746	0	44	325	633	329	214	259
02:21:17:S1	S1	E45_2	TE	14428	738	5391	28588	12483	14047	203	444	27147	11479	506	3224	23696	9478	7518	156	293	20746	16551	2825	0	26	670	1372	631	229	429
02:21:19:S4	S4	E45_2	EPI	2605	576	2673	4799	3108	4630		137	11587	2263	485	1869	4118	2486	2823		41	8704	6839	1939	0.029244	34	134	333	192	144	176
02:21:41:S2	S2	E45_1	TE	4708	462	3389	9945	5662	3528	84	178	8681	4017	437	2806	8237	4321	1814	37	74	6671	4657	1267	0	19	217	489	289	160	142
02:22:14:S2	S2	E45_1	TE	6591	615	12003	25303	17207	18575	133	286	15696	5432	537	9378	21602	12868	9010	94	232	12350	10256	1860	0	27	313	1202	715	521	500
02:22:34:S2	S2	E45_1	TE	2402	77	1820	4797	3246	2735	79	33	3732	1679	13	1152	3941	2351	1507	26	7	2879	2216	706	0	6	127	323	195	82	95
02:22:46:S4	S4	E45_2	TE	11071	983	7365	20735	13066	10594	272	317	37117	9753	822	5896	17638	10438	6505	206	260	28360	22922	3897	0	54	634	1136	648	366	410
02:23:29:S1	S1	E45_2	TE	8334	839	6661	24741	13385	11281	71	484	10288	6716	723	4947	20425	9620	5550	35	299	7826	6243	1723	0.0320359	34	404	1124	527	289	308
02:23:31:S1	S1	E45_2	EPI	8947	1287	10395	15754	9098	8372	180	351	14663	7302	1089	8408	13050	6873	6475	148	305	10777	8258	2180	0.0121095	69	440	884	463	497	371
02:23:42:S1	S1	E45_1	TE	8402	530	6964	16496	10790	9493	199	419	4230	7206	423	5219	14050	8673	5130	139	269	3277	2595	936	0	33	410	835	498	281	313
02:24:05:S2	S2	E45_1	PE	1237	138	2255	5215	2801	3799	34	122	5222	976	105	1604	4429	2170	2372	22	42	4018	2891	851	0	9	99	316	185	114	154
02:24:16:S4	S4	E45_2	TE	10903	397	4788	24091	13219	8516	168	241	22770	9639	332	3730	22081	10863	4004	139	166	16971	13554	2923	0	27	621	1371	739	291	298
02:24:22:S4	S4	E45_1	EPI	3161	445	4484	10712	6350	5643	71	308	10816	2739	379	3322	9533	5312	3546	1	212	8071	6162	1878	0	32	243	638	381	256	237
02:24:26:S4	S4	E45_2	TE	8402	1617	9360	24403	16361	15213	180	553	49592	7033	1251	6905	21536	13071	8571	132	406	36646	29577	4521	0.0439531	90	543	1465	859	495	537
02:24:29:S1	S1	E45_1	PE	7509	808	16242	37057	20572	22585	98	707	23282	5952	715	11752	31991	15977	12360	34	570	18013	13777	2895	0	44	356	1664	894	599	659
02:24:36:S4	S4	E45_2	TE	1444	229	1995	5637	2645	2942		91	3593	1129	155	1810	4476	2039	2033		61	2726	2194	831	0	12	110	318	179	99	137
02:25:25:S2	S2	E45_2	TE	16811	856	7654	30649	17911	14840	289	577	34608	14195	650	5766	26539	13997	7208	236	333	26874	20744	3053	0	37	784	1405	786	322	419
02:25:32:S4	S4	E45_2	PE	2720	234	2948	8940	4810	5750	47	353	15579	2284	153	1916	7901	3247	3643	25	267	11799	9262	2441	0	14	181	579	276	146	230
02:25:39:S2	S2	E45_2	TE	6435	341	1942	11948	5012	3922	60	216	16111	5142	288	1523	10192	3863	1834	36	114	12200	9881	1997	0	21	360	733	302	110	163
02:26:29:S2	S2	E45_1	TE	9342	513	9461	22633	15726	10815	139	464	22231	7863	316	7230	19269	12438	5695	80	347	17296	13482	2450	0	27	455	1124	732	400	371
02:26:38:S4	S4	E45_2	EPI	2696	648	2306	5886	2755	2636	89	158	12199	2302	467	1850	5094	1904	1629	64	113	9028	7038	2028	0.0284172	28	172	385	165	125	122
02:27:09:S2	S2	E45_1	EPI	12008	4539	30603	51001	43744	48062	259	1561	19864	10098	3745	22075	43790	32425	27518	190	1178	14747	10675	2280	0	205	634	2481	1844	1202	1387
02:27:16:S1	S1	E45_2	TE	43017	22929	34985	106992	94820	68291	953	2973	183845	36101	18884	26189	90915	73788	39152	747	2043	137463	108737	7216	0.0248306	945	2098	5063	3977	1538	2106
02:27:28:S4	S4	E45_2	TE	11042	4310	17453	32270	28301	25138	330	839	106837	9505	3581	13452	28340	22229	13883	304	674	81171	64017	6430	0.00781043	229	739	2010	1486	866	944
02:27:35:S1	S1	E45_2	TE	8354	594	5469	20655	10848	9185	90	384	15863	7350	514	3953	16946	7500	4196	18	227	12084	9720	2214	0	49	463	1123	556	261	322
02:27:40:S4	S4	E45_2	TE	6555	372	6743	14224	10467	8799	73	530	17854	5703	258	5254	12377	8328	5249	59	348	13702	11150	2381	0	27	460	904	535	339	363
02:27:41:S4	S4	E45_2	EPI	10138	889	8499	15327	10834	12926	109	201	14115	8783	715	6423	13534	8382	7262	88	190	10441	8132	2268	0	41	527	952	611	468	497
02:28:23:S2	S2	E45_2	PE	8027	767	7142	24378	14417	12813	118	513	33251	6667	664	5430	20935	11161	6135	54	375	25558	19388	3316	0.0361048	27	413	1248	698	309	364
02:28:38:S1	S1	E45_2	EPI	3256	1030	3200	5431	4488	4510	133	49	3818	2730	893	2239	4579	3509	2736	82	34	2851	2261	881	0	43	185	332	238	105	174
02:29:11:S4	S4	E45_1	PE	10094	1335	8568	25904	18600	17798	178	570	26931	8969	1090	6240	22637	14981	9898	95	507	20360	15830	3139	0	82	622	1414	894	426	635
02:29:28:S4	S4	E45_2	EPI	8998	1227	9054	23741	14553	13722	193	257	26973	7833	1062	6440	20965	11554	8166	145	208	20292	16219	3250	0	63	520	1296	704	407	496
02:29:40:S4	S4	E45_1	PE	9294	747	7904	26276	21223	12536	135	286	35687	8154	573	6172	22545	17814	7814	125	241	27313	21484	3863	0	42	564	1552	1088	406	514
02:30:23:S4	S4	E45_2	EPI	24145	1660	11269	37775	25488	19543	275	602	68819	21303	1393	8701	33452	21606	12390	216	429	51993	41261	5525	0.0024236	100	1412	2371	1438	626	751
02:31:09:S1	S1	E45_2	TE	12865	715	10222	36871	19713	16609	184	637	16835	10703	567	7807	30906	15326	8001	127	454	12771	10228	2434	0.0195542	49	577	1654	902	481	470
02:31:22:S2	S2	E45_2	TE	8874	543	7216	19850	14361	9180	266	170	18920	7532	481	5167	16770	11631	5111	233	60	14660	11661	2254	0	19	449	1022	621	274	299
02:31:37:S2	S2	E45_1	TE	3115	633	2778	7842	4798	4201	130	95	6473	2701	458	2074	6362	3885	3245	76	53	4887	3730	994	0	27	222	500	276	153	203
02:31:45:S3	S3	E45_2	TE	14427	1607	11824	27752	17345	17840	294	717	65199	12549	1251	9034	24597	14160	9301	225	576	49359	38398	4976	0.0130215	93	856	1692	978	622	638
02:31:45:S4	S4	E45_2	TE	11442	1160	8656	24199	16553	12773	171	321	55784	9677	898	6826	21241	13576	6967	136	199	41723	32783	4781	0.00915108	82	733	1610	950	419	481
02:31:48:S1	S1	E45_2	PE	10235	2134	12813	30670	21315	14977	166	234	23838	8814	1748	10235	25661	17367	8805	110	151	18325	14602	3179	0	85	502	1428	925	585	502
02:32:28:S4	S4	E45_2	PE	4121	897	7417	15081	10290	11415	15	435	23187	3766	820	5637	13571	7646	6965	10	377	17786	14228	2958	0	51	269	877	539	364	441
02:32:31:S4	S4	E45_2	EPI	3891	696	5117	1024	2933	5471	198	156	8172	3043	605	3764	764	2138	4079	30	102	4975	2977	955	0.100773	37	235	168	199	223	275
02:32:41:S4	S4	E45_1	TE	3014	211	4098	10615	6986	6453	48	170	13382	2399	169	2978	9245	5546	3357	30	122	10317	8362	1883	0	13	197	665	376	182	241
02:32:45:S4	S4	E45_2	TE	2772	287	1567	5711	2295	3820	77	218	16014	2411	255	965	4952	1771	1970	22	107	12078	9785	2307	0	18	196	439	170	104	163
02:32:46:S4	S4	E45_2	TE	3897	444	3845	6474	4566	6040	4	157	18008	3437	326	2909	5670	3788	3480	2	119	13674	11259	2527	0	21	237	461	295	210	244
02:32:48:S1	S1	E45_2	TE	8350	498	2945	19262	7410	5996	186	252	9042	6772	432	2184	16421	5749	2563	97	107	6828	5317	1530	0	21	368	875	365	147	182
02:33:07:S1	S1	E45_2	TE	11872	953	7269	30232	17364	15512	128	788	14002	9874	724	5209	24936	13054	7046	84	406	10690	8462	2150	0	29	522	1311	725	304	384
02:34:38:S2	S2	E45_1	TE	4264	176	2168	7155	5119	4862	32	196	18178	3683	75	1627	5828	4119	2814	2	78	14167	11223	2054	0	11	243	472	281	116	186
02:35:03:S2	S2	E45_1	TE	18909	1729	30992	78168	50003	46710	336	1465	53474	13481	685	23031	57953	38307	21635	118	803	41857	32272	3834	0.0216906	70	797	3144	2019	1264	1189
02:35:45:S1	S1	E45_1	TE	17016	933	4596	25968	15692	12045	312	539	17181	13977	747	2926	20824	11466	5904	240	415	13459	10888	2371	0	41	749	1223	730	248	391
02:36:25:S2	S2	E45_2	EPI	14444	1603	13151	32032	17196	17307	333	559	21327	11962	1248	9661	26274	12776	10686	269	411	16074	11948	2463	0.0083696	55	670	1398	715	548	605
02:36:27:S1	S1	E45_1	TE	13155	1604	11018	28007	18965	22183	176	585	20069	10923	1352	7854	22452	13815	11032	136	429	15413	12182	2445	0.0410442	79	588	1327	761	414	600
02:37:14:S4	S4	E45_1	TE	4404	447	1989	11535	3978	4177	97	123	8958	3672	387	1524	10015	3251	2718	82	107	6624	5149	1497	0.0388425	25	256	660	229	112	167
02:38:27:S1	S1	E45_1	TE	6016	604	4959	15252	9363	8032	92	158	8766	4630	390	3633	12616	6696	3571	18	98	6875	5405	1417	0	31	308	826	415	226	260
02:38:46:S4	S4	E45_1	TE	2515	100	1353	6138	2933	2737	14	71	13212	2129	39	1134	5490	2329	1510	4	47	10121	7891	1708	0	5	172	350	169	76	99
02:39:11:S1	S1	E45_1	TE	10434	914	7218	32365	16039	13179	194	493	14452	8380	708	5159	27407	12269	6750	158	258	11141	8892	2094	0.0112461	38	505	1469	680	286	371
02:39:26:S1	S1	E45_1	EPI	5745	1468	7611	5492	3112	5702	155	126	7215	4646	1211	6008	4315	2290	4445	107	97	5399	4211	1385	0	70	304	354	236	324	252
02:39:29:S4	S4	E45_1	EPI	3304	1912	10541	14022	11112	14770	77	339	10166	2563	1656	8441	12497	8968	9940	49	229	7369	5269	1568	0	100	209	882	580	539	572
02:39:41:S1	S1	E45_2	TE	12803	606	5610	24820	10678	12834	97	345	18554	10699	436	3616	20206	7568	6591	10	155	13782	10825	2415	0	36	588	1153	504	264	362
02:40:19:S1	S1	E45_1	TE	5066	530	4879	16016	9058	7950	131	228	11958	4173	423	3739	13709	7006	3918	71	205	9307	7143	1770	0	34	232	733	379	230	225
02:40:33:S4	S4	E45_1	TE	6165	536	4277	14975	8945	10138	23	234	25402	5415	396	2859	12776	6692	4470	2	121	19482	15112	2583	0	34	344	827	465	195	306
02:40:45:S2	S2	E45_1	PE	4845	873	7212	12838	10434	9770	197	389	18571	3842	750	5641	10693	8517	5697	47	279	14529	10924	2344	0	38	261	780	561	375	368
02:41:23:S4	S4	E45_2	PE	6056	617	5682	13224	8529	8346	100	344	21198	5277	480	4555	11859	7194	5261	67	283	16267	13107	3025	0.0228885	32	365	757	471	283	295
02:41:44:S2	S2	E45_1	PE	4947	760	8190	16125	10540	11247	137	683	17872	4174	668	6230	13887	8665	6130	45	516	13839	10759	2162	0	37	280	856	541	392	368
02:42:16:S2	S2	E45_1	TE	6602	759	5306	16354	10498	10492	84	405	18087	5700	566	3747	13611	7258	5312	12	244	13559	10124	2024	0	30	331	711	396	215	329
02:42:48:S1	S1	E45_1	TE	3269	294	920	7002	2977	3091		56	3652	2807	159	517	5717	2201	1231		17	2832	2039	756	0	9	158	362	165	58	106
02:43:21:S1	S1	E45_2	TE	3836	273	1688	5639	4561	4185	60	238	7730	3238	222	1261	4932	3695	2102	44	131	5952	4790	1438	0	13	174	353	217	109	148
02:43:31:S1	S1	E45_2	EPI	7691	1074	6120	13612	8668	10006	132	332	12186	6658	928	4648	11209	7036	5691	83	195	9126	7349	2012	0	52	358	743	399	236	308
02:43:37:S1	S1	E45_2	PE	3277	377	4144	5865	5439	6085	53	73	12613	2689	296	3309	5157	4387	3929	11	53	9595	7331	2166	0.0272814	21	156	357	255	196	213
02:43:43:S4	S4	E45_2	EPI	6952	328	5014	12122	8216	8385	127	119	21141	6136	243	3818	10667	6656	5123	92	92	15295	11635	2764	0	20	432	676	441	235	325
02:44:31:S4	S4	E45_1	TE	7784	487	2875	16705	7222	7897	163	299	20264	6820	377	2254	14464	5527	3830	139	185	15453	11850	2289	0	36	500	1043	433	151	278
02:44:44:S1	S1	E45_1	TE	7614	187	2809	11088	3702	1931	96	254	3093	6546	95	2363	9305	2983	1158	42	195	2380	1984	604	0	9	375	610	215	160	109
02:45:19:S4	S4	E45_2	PE	5229	479	6383	16170	11390	11594	215	298	22930	4472	358	5137	14647	10057	6517	50	218	17735	13307	2921	0.00751484	21	349	994	580	338	418
02:45:31:S2	S2	E45_2	TE	10539	992	5597	25641	13726	12785	186	599	29115	9217	798	3691	22205	10442	5090	135	488	21714	15958	2702	0	43	527	1282	620	254	345
02:45:47:S4	S4	E45_2	TE	3951	239	2653	8960	4746	5039	18	84	14800	3031	195	2034	7754	3753	2709	3	43	10829	8468	2104	0	17	211	538	315	140	191
02:46:27:S1	S1	E45_2	TE	5478	457	5092	15254	8282	8092	86	297	9536	4349	271	3838	11624	5819	3632	32	207	7430	6020	1594	0	23	265	707	373	218	252
02:46:44:S4	S4	E45_1	TE	2071	338	1764	4214	2866	3086	39	95	9946	1789	244	1199	3560	1958	1891	16	41	7634	6163	1685	0.0162259	15	128	290	171	89	144
02:47:48:S2	S2	E45_1	TE	12605	841	6123	27401	14715	15363	141	419	20231	10887	762	4285	23055	11587	7727	113	356	16063	12760	2129	0	31	609	1265	659	286	434
03:01:06:S1	S1	E45_2	EPI	8112	1373	11087	24744	15762	18514	243	803	20124	6828	920	8157	20526	11368	11850	129	615	15232	11969	2713	0	60	456	1256	744	485	688
03:01:13:S4	S4	E45_1	TE	1576	82	1086	5941	2891	2338	42	58	7654	1318	71	856	5233	2563	1057	33	35	5768	4429	1307	0	6	129	354	177	62	76
03:02:16:S2	S2	E45_2	TE	4844	660	2821	13874	7691	6530	174	274	16349	4064	505	2166	11720	5040	3334	141	199	12020	9457	2050	0	34	252	770	338	146	215
03:03:06:S4	S4	E45_2	EPI	4674	824	6747	10387	8444	7363	52	308	8866	4121	646	5131	8989	7064	4667	16	260	6512	4980	1648	0	54	317	698	501	326	287
03:03:22:S1	S1	E45_2	TE	14652	466	4376	20382	11195	7809	259	304	20170	12628	328	3256	17735	8916	4082	161	244	15555	12625	2836	0	31	674	1052	500	227	278
03:03:37:S2	S2	E45_2	TE	2838	188	1098	6464	2490	1921	52	97	6835	2337	169	782	5227	1847	840	48	43	5139	4135	1181	0	14	138	316	135	60	59
03:03:41:S1	S1	E45_2	PE	6495	755	12338	19426	12252	15782	170	399	23111	5586	649	9885	16932	9472	10089	139	347	17976	13701	3031	0	35	322	923	530	500	539
03:04:12:S1	S1	E45_1	TE	4880	278	5719	12820	6906	9705	291	347	11374	3860	180	3945	10547	5059	5292	56	209	8826	6818	1889	0	21	340	843	413	270	373
03:04:28:S2	S2	E45_2	EPI	5199	820	4144	9849	6080	5717	52	120	15249	4246	726	2951	8567	4886	3303	5	58	11649	8563	2024	0	43	300	575	339	178	238
03:05:08:S2	S2	E45_2	TE	7915	861	6849	18139	11622	16315	138	334	38213	6539	692	4893	15477	8168	8789	91	210	28719	22551	3348	0.0310408	51	449	985	552	307	505
03:05:36:S2	S2	E45_2	TE	6243	355	3732	13870	8852	5420	48	467	16973	5107	308	2981	12161	7148	3522	19	354	12884	9879	2113	0	26	349	762	420	196	220
03:06:02:S1	S1	E45_2	TE	5885	53	1763	13237	5111	5450	166	160	9292	5059	12	1167	10969	3656	2770	142	104	6947	5557	1564	0	4	299	673	266	88	162
03:07:02:S4	S4	E45_2	TE	5995	360	2351	12171	4227	3307	126	104	16164	5275	331	1758	10660	3430	1759	119	95	11766	9255	2613	0	20	378	643	258	115	149
03:07:26:S4	S4	E45_2	EPI	1930	369	3106	5453	2925	3961	5	109	6740	1647	296	2370	4635	2005	2381	1	78	4866	3775	1362	0	29	142	323	156	151	180
03:08:05:S1	S1	E45_1	EPI	5440	1267	7379	19677	10954	11617	99	356	12426	4249	1019	5564	16913	7912	6723	54	268	9415	7539	2002	0	64	363	1092	563	379	439
03:08:18:S2	S2	E45_1	EPI	3550	467	2348	8170	6811	5985	125	438	12895	2967	350	1581	6858	5118	3300	80	325	9753	7303	1795	0	35	227	506	326	124	210
03:08:26:S2	S2	E45_2	TE	4850	399	5755	11682	7717	6805	126	306	12554	3894	317	4321	9756	6013	3689	114	242	9795	7864	1969	0	20	273	585	393	232	255
03:09:08:S2	S2	E45_2	TE	4936	301	7284	13836	10465	13392	43	353	10251	4053	191	5583	11785	7703	7225	31	204	7807	6191	1540	0	15	265	754	472	336	392
03:09:16:S1	S1	E45_1	PE	6312	875	5547	22917	12426	8632	130	384	14146	5388	685	4081	19301	9846	5040	77	274	10932	8464	2214	0	36	340	1126	604	280	328
03:10:17:S1	S1	E45_1	TE	3501	263	3462	8485	5858	5301	79	232	5285	2718	183	2787	6915	4218	2466	48	162	4036	3106	974	0	14	182	432	245	163	167
03:11:19:S4	S4	E45_1	TE	1352	75	1803	4290	3427	3127	21	167	13761	1174	60	1476	3720	2855	1543	10	101	10396	8236	2180	0	8	103	293	218	110	112
03:12:03:S2	S2	E45_2	TE	6751	426	5177	14722	8008	6658	61	486	14763	5655	340	3841	12737	6180	3689	35	437	11126	8708	2122	0	30	373	753	387	238	265
03:12:16:S4	S4	E45_2	EPI	3428	223	3538	7170	4496	3961		187	11424	2902	160	2958	6303	3768	2138		130	8308	6459	2042	0	17	228	509	277	198	156
03:12:32:S2	S2	E45_2	TE	4254	551	4036	9102	6712	5896	112	170	7986	3757	440	3137	7415	5079	3634	61	135	6011	4454	1185	0	30	238	506	313	200	253
03:12:42:S1	S1	E45_2	PE	48593	5979	39934	119582	70995	56980	1008	2535	67237	41478	5165	29883	102473	55940	30997	753	1988	51360	40173	5495	0	270	2332	5669	3088	1672	1770
03:13:01:S2	S2	E45_2	TE	2987	117	4626	8471	5739	4394	69	80	10400	2601	78	3633	7082	4427	2179	47	26	7836	6185	1581	0.0485044	11	157	451	280	188	161
03:13:04:S4	S4	E45_1	TE	2720	507	3754	9927	6509	7941	93	167	10865	2298	300	2837	8245	4985	4552	72	18	8285	6680	1667	0	28	194	547	376	196	258
03:14:06:S1	S1	E45_2	EPI	8173	745	5908	18660	10261	10218	95	259	12882	7036	486	4200	15285	7629	4895	68	216	9774	7788	2204	0	35	415	882	490	258	304
03:14:35:S2	S2	E45_2	PE	5497	992	5940	15174	8359	8694	181	284	19052	4416	607	4479	13092	6513	5265	98	242	14659	11566	2608	0	38	268	728	386	236	328
03:14:36:S4	S4	E45_2	TE	2015	103	1008	3326	1456	2624		70	8343	1782	91	690	2957	1186	1327		47	6292	5144	1595	0	7	144	271	113	71	109
03:14:46:S4	S4	E45_2	EPI	2310	1194	4177	6268	4285	6408	14	70	6083	1940	1048	3099	5490	3196	3981	1	14	4375	3083	1225	0	60	143	409	224	200	252
03:15:09:S2	S2	E45_2	EPI	7264	1444	11668	28972	19908	18790	145	505	32107	6089	1199	8693	24909	15742	11169	80	414	24317	18163	3235	0	61	415	1376	957	492	593
03:15:18:S1	S1	E45_2	EPI	5635	2199	12040	24013	15199	13678	70	632	12665	4138	1610	9513	20183	11470	6672	31	500	9535	7578	2087	0	94	313	1156	635	496	382
03:16:21:S4	S4	E45_2	TE	5028	126	3233	9966	4758	4266	81	163	4766	4255	96	2548	8794	3817	2215	64	144	3477	2396	923	0	10	313	572	268	160	157
03:17:05:S2	S2	E45_2	EPI	10876	1538	10393	21376	13903	15450	443	351	28381	8929	1345	7649	18794	10528	9349	414	293	21093	15840	3008	0	101	570	1166	622	513	532
03:17:06:S4	S4	E45_2	PE	2484	369	2952	6937	4392	5286	29	133	8632	2101	321	2394	6034	3346	2988	11	102	6441	5188	1672	0	20	143	392	237	150	189
03:17:16:S2	S2	E45_2	PE	7842	445	5796	14291	10056	8346	237	178	29539	6822	375	4640	12520	8153	4624	153	75	22557	17277	3107	0	26	405	852	522	328	310
03:18:05:S2	S2	E45_2	TE	2600	87	1704	7758	2893	2983	20	120	4613	2201	38	1292	6491	2171	1216	1	94	3411	2786	928	0	7	183	514	235	109	131
03:18:22:S2	S2	E45_2	PE	3171	240	3660	8663	5340	5932	228	222	13566	2809	195	3045	7518	4447	3507	186	181	10441	8500	2116	0	20	173	477	305	208	258
03:18:40:S2	S2	E45_2	TE	20009	1483	14537	43818	20716	22975	511	812	57134	17863	1330	11120	38489	15904	12725	367	551	43927	33277	4130	0.0180305	74	1036	2182	974	649	727
03:19:16:S4	S4	E45_1	EPI	2363	349	4325	8369	5482	6859	36	193	13622	2097	242	3238	7194	4329	3995	13	120	10093	8016	2232	0	17	163	491	303	213	254
03:19:23:S1	S1	E45_2	PE	9887	1355	14015	29172	19590	14536	79	698	23832	8288	1221	10916	25003	15874	8957	11	379	18276	14376	3016	0	67	540	1394	875	589	538
03:19:36:S2	S2	E45_1	PE	1976	359	4963	6833	4777	5054	24	279	6668	1656	301	4295	5991	3661	3028	6	267	5126	3983	1128	0	18	121	346	253	210	180
03:19:43:S2	S2	E45_1	PE	2032	204	4178	10513	5814	6168	20	175	13203	1808	169	3392	9255	4700	3065	12	150	10183	7932	1862	0	11	141	571	288	178	204
03:20:34:S2	S2	E45_2	EPI	1455	1550	1584	2782	2572	4765		63	3179	1201	1355	1124	2382	2000	2887		44	2338	1756	623	0	71	67	178	122	67	147
03:21:06:S2	S2	E45_2	TE	3462	503	1720	7045	3445	3172	127	111	5424	2849	291	1169	5831	2731	1826	97	67	3961	2985	943	0	13	183	381	177	80	122
03:21:09:S1	S1	E45_1	TE	5473	318	4454	11805	8279	6036	147	360	14102	4814	212	3581	9839	6589	2869	87	148	10896	8799	1999	0	21	310	660	415	236	186
03:21:20:S3	S3	E45_2	TE	3519	303	2800	8714	5127	4966	52	259	17378	3147	227	2051	7360	4209	2762	38	207	13234	10462	2370	0	18	202	484	273	146	175
03:21:20:S4	S4	E45_2	TE	2311	199	1090	5004	3957	2498	13	104	14621	2079	174	664	4405	2881	1406	5	55	10964	8858	2264	0	11	163	315	210	68	103
03:22:09:S1	S1	E45_2	PE	18115	1564	10711	38184	21561	15448	259	600	24433	15227	1277	8218	32840	16989	7321	163	518	18543	14814	3229	0	78	924	2009	1015	513	556
03:23:13:S4	S4	E45_2	PE	1213	390	1682	4729	2562	2513		61	9222	1074	291	1312	4133	2208	1470		46	6897	5127	1738	0	19	99	290	161	85	107
03:23:37:S1	S1	E45_1	TE	16433	613	17031	43776	27443	20610	108	692	26922	13598	397	13804	36657	20480	10831	62	383	20904	16417	3181	0.00609125	47	816	1962	1139	722	613
03:24:08:S1	S1	E45_1	PE	5484	800	5956	19202	10637	10617	149	331	17146	4652	701	4659	16670	7972	5132	130	149	13305	10327	2514	0	39	320	1012	531	306	329
03:24:21:S1	S1	E45_1	EPI	6181	628	3447	12091	8007	6257	107	219	7921	5206	520	2395	10057	6117	3501	74	154	5966	4450	1440	0	33	324	626	404	176	240
03:24:32:S1	S1	E45_1	PE	787	59	2132	4162	3311	2613	44	56	3074	688	30	1657	3649	2645	1424	36	30	2430	1827	727	0	10	84	281	188	115	126
03:25:15:S4	S4	E45_2	TE	10411	837	7935	24056	14541	11216	144	386	17965	8928	682	6381	20856	11502	7108	104	184	13164	10188	2587	0.0392619	47	606	1381	691	402	460
03:25:17:S4	S4	E45_2	PE	3055	287	2340	9413	5113	4793	10	152	15457	2805	241	1834	8261	4485	2556	2	98	11653	9270	2483	0	16	224	583	321	146	189
03:25:30:S2	S2	E45_2	PE	6199	616	7313	19712	11599	10951	57	371	26657	5421	436	5956	17140	9227	7270	28	339	20698	16437	3070	0	39	330	982	563	345	406
03:25:44:S4	S4	E45_2	PE	2381	607	3922	9216	5895	6218	88	95	16213	2062	485	3073	8008	4471	3151	67	65	12236	10180	2456	0	28	167	563	329	190	232
03:26:18:S2	S2	E45_1	TE	3140	69	1925	10488	4979	3851	37	206	12864	2591	47	1535	9072	4108	2038	28	79	9740	7605	1733	0.0131492	9	195	548	233	99	137
03:26:27:S1	S1	E45_2	TE	14710	1198	8045	24309	18245	13020	384	654	22397	12420	1019	5967	19618	14208	8071	282	431	17207	13709	2929	0	38	712	1207	747	355	447
03:27:07:S2	S2	E45_2	TE	2406	383	2084	6402	2792	3566	28	78	6809	2103	359	1498	5059	2100	1759	14	33	5153	4036	1198	0.123885	26	118	341	163	89	122
03:27:29:S1	S1	E45_2	TE	6303	185	5625	19192	11644	10835	16	315	7373	5230	124	4190	16491	8734	6061	4	224	5755	4593	1432	0	17	325	899	523	249	332
03:27:30:S4	S4	E45_2	PE	5321	710	5027	10885	8144	8554	43	241	21923	4627	591	3626	9694	6567	5054	34	157	16520	13280	3203	0	34	359	701	503	251	309
03:27:40:S1	S1	E45_2	PE	6794	623	3483	15897	9227	7286	56	424	12799	5883	550	2728	13978	7520	3840	38	362	9931	8424	2280	0	27	334	867	445	157	282
03:28:04:S2	S2	E45_2	TE	5611	397	6216	15544	11212	10147	59	330	22736	4662	284	4576	13100	8242	4850	48	217	17233	13612	2556	0.00734646	21	312	744	483	284	295
03:28:19:S2	S2	E45_2	TE	1981	269	2372	4654	3230	3785	42	69	7405	1647	159	1925	3897	2517	2034	26	15	5687	4349	1163	0	17	128	314	202	133	142
03:28:23:S2	S2	E45_1	TE	8062	1703	9746	22411	14291	15929	85	358	23031	7073	1433	7457	18767	10316	8321	52	230	17661	13144	2751	0	85	455	1161	688	479	501
03:28:35:S4	S4	E45_1	TE	2340	168	2483	5627	3925	4213	89	38	12643	1950	68	1872	4778	3064	2036	51	10	9456	7484	2045	0.0133618	11	165	377	218	122	139
03:29:43:S1	S1	E45_2	TE	3135	255	4482	8247	4261	4292	34	167	4077	2523	210	3810	7334	3295	3166	1	142	2938	2316	879	0	15	167	484	257	215	203
03:30:14:S4	S4	E45_2	PE	3191	403	2766	10327	5908	5072	104	195	12913	2784	368	2029	9416	4961	2937	48	167	9708	7858	2293	0	33	220	651	360	160	192
03:30:20:S1	S1	E45_1	TE	6421	633	5658	19729	9456	11264	92	291	10290	5144	449	4174	16660	6641	5684	58	198	7942	5968	1571	0	28	357	1021	467	270	339
03:30:34:S1	S1	E45_1	TE	24306	1276	17228	46328	28440	17969	504	968	17769	21161	1016	13651	39500	22801	9516	413	611	13511	10504	2312	0	62	1198	2225	1238	746	572
03:31:03:S1	S1	E45_2	EPI	8471	1211	6209	14186	11187	9256	94	396	7651	7273	1092	4444	11668	8601	5162	76	268	5584	4178	1398	0	51	418	782	534	285	305
03:31:34:S2	S2	E45_2	TE	1940	109	715	5432	2947	1999	56	61	4737	1750	78	617	4608	2299	1065	31	2	3483	2733	827	0	10	111	280	125	55	67
03:31:35:S4	S4	E45_1	TE	3190	141	1981	7294	3696	3218	20	30	11617	2674	98	1550	6252	2592	1707	7	1	8771	6960	1932	0	13	232	426	222	107	121
03:32:32:S2	S2	E45_2	TE	2729	105	1553	4421	3466	2782	78	201	14209	2415	93	1074	3586	2748	1200	38	71	10632	8321	1970	0.0120178	7	170	286	179	79	94
03:33:02:S4	S4	E45_2	TE	3002	344	3022	9106	5262	4832	46	262	12967	2396	324	2490	7974	3910	2881	33	111	9689	7518	2073	0	20	177	533	263	138	190
03:33:46:S2	S2	E45_2	TE	8153	688	8524	16695	12524	9771	63	384	40859	6925	563	6673	14263	9781	4612	18	270	30859	23958	3760	0.0208699	37	394	801	563	385	303
03:34:13:S4	S4	E45_2	TE	3255	400	1642	7069	4426	3286	47	132	14796	2750	347	1050	6316	3678	1544	25	77	11058	8938	2260	0.0335646	21	191	433	235	76	122
03:34:23:S1	S1	E45_1	TE	2174	86	2266	7072	5110	4374	28	139	8461	1649	34	1654	5704	3716	1974	6	95	6566	5128	1541	0	10	147	420	243	113	136
03:34:25:S1	S1	E45_2	TE	5330	336	4328	13292	9350	5588	74	384	13158	4334	175	3474	11007	7424	3403	40	308	10136	7509	1940	0	14	286	631	390	200	221
03:35:09:S2	S2	E45_1	TE	3814	353	3901	11229	6930	6495	147	175	7253	3410	269	3174	9923	5635	3316	82	46	5722	4555	1266	0	16	232	655	351	180	232
03:35:29:S2	S2	E45_2	EPI	12437	2371	8099	23628	17694	12111	351	531	28634	10450	2022	5933	20181	13637	6851	252	344	21137	15809	3146	0	96	593	1229	771	362	376
03:35:30:S2	S2	E45_1	TE	1316	251	2331	5244	3005	3485	9	87	7000	1041	229	1624	4638	2360	1687	3	60	5519	4567	1107	0	15	91	292	182	108	120
03:36:22:S1	S1	E45_1	TE	14333	531	7103	32037	15289	12695	393	326	29157	11787	324	5637	26892	11442	6954	300	137	22389	18052	3341	0.0720142	31	745	1487	701	385	420
03:37:17:S1	S1	E45_2	TE	53345	4661	27661	99924	65818	56452	1247	2706	148983	44602	3851	19853	85058	49953	25845	1023	1871	111213	88090	7218	0.0158928	233	2325	4720	2842	1189	1522
03:37:31:S4	S4	E45_1	PE	3980	719	4361	13576	9740	7654	66	341	15646	3568	596	3212	12514	8270	4264	34	226	11793	9263	2514	0.0323869	37	258	832	536	238	287
03:37:42:S2	S2	E45_2	TE	6713	254	3065	13920	6278	6964	313	149	11282	5839	231	2292	11671	4753	2980	217	39	8504	6749	1614	0	17	355	679	268	116	150
03:37:43:S2	S2	E45_1	TE	6045	320	2111	12862	5849	4711	99	246	8790	5074	247	1305	11171	4468	1919	28	120	6402	4716	1319	0	24	352	736	303	128	150
03:37:44:S4	S4	E45_1	EPI	2545	921	6597	4763	4193	6240	131	275	6576	2076	811	5272	3685	3510	4596	84	225	4808	3591	1308	0	47	173	350	265	356	287
03:38:20:S1	S1	E45_2	PE	2856	523	3034	8163	2747	3331	68	185	2941	2209	402	2429	6690	2197	2725	1	118	2250	1861	737	0	25	150	448	193	151	152
03:38:28:S1	S1	E45_1	TE	6302	169	3819	14995	7086	6427	44	90	12391	5380	75	2704	12698	5207	3551	20	64	9437	7447	1836	0	15	301	702	312	182	200
03:38:29:S4	S4	E45_1	TE	2594	231	2879	7285	4992	4551	55	167	21213	2075	196	1981	6404	3625	2423	43	102	15840	12436	2718	0.048247	7	200	473	261	138	156
03:38:48:S2	S2	E45_2	PE	2493	187	2491	9560	4261	3847	124	80	11231	2186	145	2011	8542	3521	1636	109	66	8611	6705	1746	0	12	149	448	212	135	106
03:39:08:S1	S1	E45_2	TE	5637	490	5484	16110	9865	9401	98	312	12266	4788	387	4032	13816	7600	4256	84	239	9397	7264	1850	0	18	291	777	414	219	228
03:39:32:S2	S2	E45_2	TE	3627	462	2675	10419	6356	5403	40	224	11792	3206	416	2163	8514	4733	3487	3	64	8928	7091	1744	0	22	209	595	302	141	202
03:40:39:S1	S1	E45_2	TE	5675	492	6443	14986	9563	7465	86	320	6845	4645	376	5209	12745	7155	3876	37	158	5259	4175	1289	0	37	279	701	446	292	219
03:41:35:S2	S2	E45_2	TE	4449	369	5415	12968	10346	9785	130	562	5564	3786	220	4231	10495	7884	4893	99	163	4149	3232	1014	0	17	247	686	438	274	302
03:41:40:S2	S2	E45_2	TE	9481	610	5373	21131	13511	10585	191	409	28650	7961	427	3939	18188	10099	5091	123	350	21903	17490	3178	0.0114351	29	502	1049	601	258	320
03:41:45:S2	S2	E45_1	TE	6169	360	5437	12796	8856	9266	62	202	6415	5336	244	4607	10860	6897	4864	20	99	4985	3977	1109	0	31	323	680	412	273	296
03:41:45:S4	S4	E45_1	TE	2921	199	1107	9245	3940	3112	77	95	9107	2605	181	640	8036	3138	1521	60	79	6813	5559	1517	0	17	192	483	198	59	97
03:41:47:S1	S1	E45_2	TE	14846	1978	11742	36045	24566	22842	255	606	47404	12123	1612	8512	30844	18044	10863	199	424	36013	28360	4490	0.0317348	83	759	1799	1034	551	688
03:42:10:S4	S4	E45_2	TE	3751	338	1654	8241	4245	4055	121	181	12101	3219	217	1106	7260	3280	1678	101	136	9137	7391	1959	0	15	227	459	201	88	116
03:43:43:S2	S2	E45_2	TE	2418	327	2157	3646	3367	2545	141	146	7366	1967	250	1721	2900	2806	2043	107	116	5339	3853	1234	0	20	152	251	192	120	161
03:43:44:S2	S2	E45_1	EPI	1072	298	2875	2934	3157	3108	48	110	5449	825	160	1874	2487	2400	2017	1	28	4128	3073	949	0	16	84	200	164	125	122
03:44:19:S2	S2	E45_2	EPI	5225	999	4910	12091	6910	7329	104	316	21098	4610	826	3450	10063	5249	4120	74	126	15803	11896	2664	0	51	272	646	305	231	245
03:44:23:S1	S1	E45_2	PE	9141	439	5330	22115	9603	9973	41	465	17834	8000	312	3762	19068	7637	5294	21	346	13730	10867	2614	0	27	450	1000	484	231	331
03:44:40:S2	S2	E45_2	TE	6691	235	3158	13471	5703	5923	142	268	15384	5674	157	2332	12007	4510	2876	106	142	11674	9234	2067	0	14	344	666	292	130	205
03:44:44:S1	S1	E45_1	TE	4594	213	2482	10579	5963	4770	469	165	6335	3904	138	1783	8404	3968	2113	30	67	4776	3915	1241	0	16	238	602	281	151	170
03:44:46:S4	S4	E45_2	TE	2988	163	3660	6854	2570	5363	12	31	8626	2540	148	2952	6061	1996	2912	4	19	6472	5252	1603	0	13	197	404	154	168	180
03:45:26:S4	S4	E45_2	EPI	1727	599	1961	4017	3087	3582	10	216	8110	1566	495	1591	3484	2620	2460	1	149	5943	4634	1616	0	36	129	245	159	109	172
03:45:44:S4	S4	E45_2	TE	1714	178	1226	4425	2126	2501	16	96	8157	1471	100	727	3701	1638	1342	10	79	6305	5141	1437	0	18	120	275	151	75	123
03:45:47:S1	S1	E45_2	TE	12791	872	8379	23408	15814	15380	140	729	17503	10466	752	5993	19768	12196	8783	104	563	13136	10659	2565	0	43	578	1195	759	392	512
03:46:13:S1	S1	E45_1	TE	3952	331	4492	10035	6812	10003	124	129	14156	3354	262	2879	7966	4296	4952	93	51	10740	8741	1988	0.0228807	14	211	511	257	181	274
03:46:33:S2	S2	E45_2	PE	8113	748	12355	32286	20218	17646	162	452	34195	6648	527	9637	28522	16087	9800	105	290	26171	20447	3294	0	37	421	1617	920	577	582
03:47:27:S4	S4	E45_2	TE	3969	287	3157	11477	5664	5316	105	144	15566	3332	229	2345	9736	4409	2425	83	113	11752	9104	2263	0	20	228	618	314	159	179
04:01:02:S2	S2	E45_1	PE	23878	1768	26513	63008	47727	40415	365	1268	83922	20702	1552	20716	55611	37883	24020	309	861	64755	50222	5344	0.00199116	94	1255	3295	2156	1209	1381
04:01:15:S4	S4	E45_2	TE	4509	380	3337	10422	6232	6730	78	163	16222	4023	277	2237	8639	4790	3046	65	154	12107	9753	2308	0.0102533	24	251	576	318	140	212
04:02:06:S1	S1	E45_2	PE	11277	1141	18730	34638	30561	28610	172	1121	28202	9268	860	14210	29855	23712	14955	76	840	21688	17006	3401	0	55	616	1872	1428	856	899
04:03:02:S4	S4	E45_2	TE	10230	480	1327	12324	6916	5119	150	232	15752	8691	408	925	10853	5337	1717	124	154	11829	9652	2316	0	26	596	738	416	105	157
04:03:06:S2	S2	E45_2	EPI	9496	5023	11978	24492	19888	22666	387	928	11670	8022	4145	7727	20847	14712	12154	265	671	8367	6343	1723	0.0157654	269	573	1446	1036	572	814
04:03:10:S4	S4	E45_1	PE	4434	241	3712	8984	4934	5947	113	243	9248	3306	135	2980	7799	4039	3241	46	114	6980	5795	1650	0	21	259	616	313	222	238
04:03:13:S1	S1	E45_2	TE	6357	367	1173	4310	1112	1079	246	209	6761	5346	261	918	3433	688	861	189	174	4780	3671	1282	0	19	337	319	113	90	91
04:03:19:S4	S4	E45_2	PE	3775	363	6084	9152	8124	6811	91	181	19302	3444	256	5057	8013	6708	3597	85	60	14697	11369	2861	0	15	245	570	492	326	265
04:04:14:S4	S4	E45_2	PE	6119	671	9482	19606	11040	14750	179	400	39885	5248	495	7698	17585	8997	9473	86	282	30354	24395	4334	0	47	379	1190	682	493	601
04:06:01:S1	S1	E45_1	TE	30885	2470	17003	64505	42666	42588	517	1611	124205	25658	1909	11922	55402	31668	20287	301	1027	94040	72989	6719	0.0657633	137	1441	3343	1901	733	1178
04:06:05:S1	S1	E45_1	TE	675	204	756	2238	1282	1287	24	65	1902	419	99	325	1683	737	389	9	46	1400	1092	553	0	12	170	571	295	89	156
04:06:10:S1	S1	E45_1	TE	7599	268	4980	18379	10672	7321	77	301	4060	6301	149	3626	15340	8257	3081	61	218	3077	2121	853	0	23	439	1152	596	247	283
04:06:10:S4	S4	E45_2	TE	7252	834	7621	17494	11087	13961	74	413	26297	6286	772	5989	15790	8195	7219	52	125	20066	16049	2899	0.0124618	49	446	1072	550	405	460
04:06:30:S1	S1	E45_2	TE	12767	1490	8503	38269	20743	17233	173	520	25288	10670	1251	6031	32323	16120	8269	60	388	19178	14785	2806	0	77	687	2071	1068	425	622
04:06:31:S1	S1	E45_1	TE	830	96	463	1974	1346	1251	23	35	2073	569	15	246	1275	945	372	9	13	1599	1275	625	0.470588	8	146	440	223	78	131
04:06:44:S4	S4	E45_2	TE	3747	316	1605	6773	4587	4698	29	92	12410	3292	272	1260	5887	3378	2746	25	59	9558	8013	2004	0	18	236	388	204	81	182
04:07:04:S1	S1	E45_2	TE	10193	632	5761	27923	15884	12625	224	396	21614	8039	544	3895	23150	11726	6322	133	259	16407	12811	2557	0	34	547	1362	760	264	390
04:07:06:S4	S4	E45_1	TE	4561	295	3016	14980	8339	7631	41	190	34939	3823	254	2182	12242	6006	3357	13	94	26406	20496	3660	0.034153	20	298	928	508	172	255
04:07:09:S1	S1	E45_2	TE	8741	403	4195	19041	9523	7360	128	259	10829	7308	296	3156	15812	7255	3248	84	197	7872	6303	1738	0	35	411	962	432	203	218
04:07:28:S4	S4	E45_1	TE	4213	100	1918	8902	4520	3726	102	241	16729	3641	79	1462	7812	3532	1459	98	71	12943	10122	2330	0	11	261	580	263	117	116
04:08:13:S2	S2	E45_2	PE	5134	5354	7264	17219	15959	14872	76	365	25183	4617	4722	5604	14582	12483	9751	53	261	19393	14735	2638	0	262	319	934	755	322	585
04:09:16:S2	S2	E45_2	EPI	14538	1366	10453	26304	15495	13897	203	477	24649	12154	1079	7402	22228	11834	7211	161	400	18473	13776	2706	0	74	769	1452	837	504	536
04:09:48:S2	S2	E45_1	TE	4805	401	8833	15702	11780	10877	26	436	13179	3962	331	7419	13715	8571	5733	6	186	10311	8025	1581	0.0249221	26	284	782	485	414	343
04:10:04:S1	S1	E45_2	TE	18083	771	11476	37589	23409	24388	291	743	21763	15617	641	8361	31508	18013	13872	105	419	17127	13540	2628	0.00738552	42	879	1665	1034	437	706
04:10:17:S4	S4	E45_2	TE	4653	109	1884	7596	3928	3148	35	243	7852	3807	89	1596	6669	2963	1679	1	96	5874	4512	1338	0.0221631	11	228	471	244	110	136
04:11:11:S4	S4	E45_2	TE	4313	266	2036	9745	5982	4627	85	164	12406	3667	171	1765	8337	5022	2173	47	131	9226	7585	2099	0	17	254	592	304	148	145
04:11:16:S1	S1	E45_1	TE	7894	715	5701	28462	16661	15638	57	625	16835	6714	503	3652	24565	12372	7583	19	379	12912	10515	2423	0	31	432	1435	748	248	459
04:12:02:S4	S4	E45_2	EPI	15939	2153	17617	38989	24434	22155	206	783	48680	14024	1828	13885	34323	19655	13331	104	562	36223	28247	4593	0.0070804	155	1000	2371	1380	858	912
04:12:06:S1	S1	E45_1	TE	14650	822	9353	29870	18048	11341	296	461	20918	12604	548	6718	25691	13938	5314	220	356	15890	12750	2651	0	42	928	1868	1000	503	434
04:12:06:S3	S3	E45_1	TE	5061	395	6617	16495	11186	10118	146	467	13763	4161	275	4597	13947	8467	5429	94	192	10460	8299	1973	0	32	340	963	569	322	396
04:12:06:S4	S4	E45_1	TE	4265	183	2058	12084	4397	3625	124	96	12108	3408	149	1455	10530	3502	1506	56	46	9171	7258	1929	0	19	310	803	311	125	156
04:12:16:S2	S2	E45_2	TE	13497	777	12533	32279	20886	15423	136	944	24921	11267	702	9720	27332	17074	7179	97	601	18991	14476	2740	0	28	782	1857	1069	615	493
04:12:18:S4	S4	E45_1	TE	2877	262	7721	14842	9345	9878	42	178	15560	2294	214	6088	12845	7469	4567	25	93	12056	9732	2086	0	21	236	898	504	423	392
04:12:30:S1	S1	E45_2	TE	39151	2102	10873	75558	31060	18353	626	741	28060	33258	1482	8478	65271	25120	9561	463	508	21004	16491	3137	0	92	1776	3693	1569	528	610
04:12:37:S2	S2	E45_2	TE	7526	930	9898	23735	14273	16744	335	683	10262	6439	702	7253	19945	9668	8508	294	520	7668	5933	1415	0	43	406	1203	611	414	468
04:13:02:S4	S4	E45_2	TE	7684	454	3190	13055	6790	9923	85	156	18170	6861	377	2281	11045	4585	5105	55	64	13608	10498	2494	0	32	472	782	394	188	343
04:13:05:S2	S2	E45_2	EPI	10223	2071	14709	33027	24357	20415	158	654	26694	8851	1803	11373	28263	19047	12823	129	403	20191	14829	2890	0	97	642	1721	1197	702	719
04:13:10:S2	S2	E45_1	TE	2035	257	4705	7630	6492	5263	190	104	10953	1823	217	3871	6449	5036	3138	131	58	8559	6694	1466	0.0298775	19	151	492	313	251	222
04:13:14:S1	S1	E45_2	EPI	7040	2925	11358	24042	14392	18522	218	466	13737	6119	2554	8070	20519	11272	10050	208	263	10399	7765	2100	0	112	383	1185	699	496	591
04:13:25:S4	S4	E45_1	TE	9064	550	7760	21513	12598	13455	91	542	31095	7947	477	6117	18814	9854	6753	74	414	23739	18719	3454	0	38	528	1243	687	373	428
04:13:26:S2	S2	E45_1	TE	7090	405	4416	19830	9288	9497	168	177	11637	6070	349	3422	17343	6927	5461	122	113	8938	6298	1407	0	26	397	1037	479	219	315
04:13:30:S4	S4	E45_2	PE	4893	495	4901	13980	7499	5661	58	176	16216	4375	404	3990	12268	6005	3444	47	103	12233	9788	2545	0	46	298	915	490	284	246
04:14:17:S1	S1	E45_1	TE	8859	454	5533	27789	11990	11275	69	429	26859	7351	345	3922	23577	8389	5023	40	287	20295	15386	3022	0.0389965	27	447	1292	594	260	329
04:15:10:S4	S4	E45_1	TE	6254	380	8121	19243	11619	12134	44	380	14287	5526	271	6370	17398	9398	6173	18	168	11152	8767	2154	0	25	415	1181	645	432	415
04:15:24:S1	S1	E45_1	PE	15398	847	17331	48095	23964	22229	155	492	21851	12702	612	12921	41217	19001	12420	107	285	17048	13497	2855	0	44	743	2219	1165	748	695
04:15:28:S1	S1	E45_1	PE	8662	578	9162	28360	14229	17730	182	606	15528	7121	323	7428	24280	10843	10617	101	351	12301	9919	2256	0	28	456	1445	714	458	612
04:16:03:S2	S2	E45_2	TE	4825	734	4762	13422	6915	14132	51	324	12371	4130	618	2723	11485	4660	7131	22	181	9328	7337	1538	0	41	268	748	347	202	471
04:16:14:S1	S1	E45_2	TE	14483	1016	6775	29053	13871	13083	246	436	31931	11956	702	4990	24768	10415	6249	207	228	24171	19583	3541	0.0714906	46	651	1479	654	325	424
04:16:29:S4	S4	E45_2	TE	2058	343	2275	5452	3879	4427	92	35	10057	1746	286	1717	4678	2954	2389	39	7	7528	6081	1687	0	18	142	332	238	119	160
04:17:07:S2	S2	E45_1	TE	3605	57	1309	5960	2844	1826	52	62	3569	2931	14	979	5134	2235	1087	40	34	2603	1965	565	0	9	179	348	179	81	97
04:17:17:S1	S1	E45_1	TE	4965	774	7555	14836	12308	14005	110	508	14535	4064	548	5923	12511	8576	8162	6	273	11145	8693	2082	0	29	255	721	524	341	446
04:17:17:S2	S2	E45_1	PE	4105	259	5670	7910	6438	8451	129	344	8717	3378	138	4066	6610	4778	5059	1	188	6789	5516	1360	0	15	231	471	292	227	290
04:17:36:S1	S1	E45_1	TE	6465	284	5941	13650	9686	8236	102	407	5713	5535	162	4473	11211	7220	4628	49	223	4345	3409	1068	0	16	322	733	409	254	266
04:18:01:S2	S2	E45_2	TE	20020	1461	15924	36659	21518	23666	246	1458	38405	17133	1221	12539	31365	17109	13577	185	964	29673	23365	3593	0.0427991	71	1044	1921	1069	724	808
04:18:01:S4	S4	E45_2	PE	2955	256	2031	7851	3339	3696	70	97	10249	2603	174	1696	7161	2831	2255	49	78	7674	5960	1884	0	17	216	490	221	122	163
04:18:03:S2	S2	E45_2	TE	9140	408	3845	17924	7495	7586	162	188	23181	7843	328	2629	14467	5904	4005	140	82	17905	13953	2559	0	23	554	971	438	209	295
04:18:04:S4	S4	E45_1	TE	3187	59	1483	4975	2971	2982	79	65	14347	2817	36	1038	3906	2065	1677	37	9	10298	7643	2079	0	12	215	366	173	96	143
04:18:13:S4	S4	E45_1	TE	2620	110	2323	8621	3812	4663	68	51	15690	2117	61	1678	7177	2839	1965	46	12	11852	9462	2081	0.0105686	4	142	520	203	122	152
04:18:16:S2	S2	E45_1	PE	2299	149	1191	2943	1370	1554	53	117	3045	2071	66	842	2108	1011	944	38	93	2231	1738	588	0	13	202	341	208	124	116
04:18:25:S1	S1	E45_1	TE	17844	668	7982	27332	14764	14263	459	543	37407	15200	439	5896	23445	11119	6489	372	245	29152	23327	3915	0.0171475	33	818	1361	694	339	420
04:18:28:S1	S1	E45_1	TE	11484	728	3102	22414	7818	9044	396	398	19836	9553	611	2191	18847	5690	4223	291	251	15156	11579	2466	0	42	581	1201	443	156	274
04:18:37:S1	S1	E45_1	TE	10499	1060	7711	31152	14523	16430	231	453	27729	8802	955	5846	26161	10529	7294	172	225	21671	16625	2873	0.00601504	47	523	1523	663	317	437
04:19:11:S1	S1	E45_2	TE	11694	1040	10549	29940	18618	14724	183	466	15388	10013	766	8170	26060	14549	7178	138	319	11688	9469	2108	0.0422431	49	586	1514	813	444	434
04:19:13:S2	S2	E45_2	TE	4421	341	5001	14826	7421	9283	71	132	15646	3633	263	3716	12499	5582	5099	47	112	12234	9391	1874	0	23	221	777	384	252	293
04:19:22:S1	S1	E45_1	TE	6640	726	5914	19363	9937	15617	213	178	10351	5254	470	4144	15524	6540	8469	118	140	7740	5926	1585	0.0168748	33	358	910	477	287	437
04:20:06:S1	S1	E45_2	TE	9509	414	7390	19532	9332	13628	168	502	30771	8265	342	5086	16186	6826	6222	150	339	23745	18687	3401	0.0160539	25	479	963	419	303	391
04:20:33:S1	S1	E45_1	TE	3210	245	1982	8618	3143	3759		107	5359	2654	186	1403	6976	2269	1370		44	4124	3177	1043	0	15	133	451	159	89	108
04:21:20:S1	S1	E45_2	TE	11878	600	4179	21198	12714	10273	571	634	9996	10469	405	2890	17471	9733	4743	478	492	7352	5813	1654	0	25	588	1100	558	192	325
04:22:01:S2	S2	E45_2	PE	6336	911	6055	19520	11587	12028	42	170	24942	5481	834	4765	16700	9592	6755	4	84	19340	14454	2797	0	51	348	1036	560	288	432
04:22:25:S4	S4	E45_2	EPI	2557	246	1507	4937	3049	2301	96	81	7704	2288	209	1092	4215	2383	1251	25	67	5607	4291	1446	0	19	168	292	186	81	110
04:22:28:S2	S2	E45_2	PE	8781	1023	9011	21895	14435	12335	201	624	28587	7442	790	6801	18884	11901	7763	168	387	22320	17781	3277	0	47	454	1124	737	430	472
04:23:23:S1	S1	E45_1	PE	7381	1208	8619	24597	10860	12229	156	587	3737	6232	803	6938	21154	8655	7197	109	449	2713	1899	757	0	55	387	1288	597	453	451
04:23:32:S4	S4	E45_2	TE	3392	284	3469	7183	3751	4762	76	145	7292	2686	229	2901	6230	2941	2057	45	109	5424	4244	1261	0	12	189	462	219	170	172
04:24:25:S2	S2	E45_2	EPI	1368	354	1608	3779	3430	3573	35	58	5429	1044	213	1166	3132	2754	2267	13	38	3989	2842	946	0	16	84	243	181	72	133
04:25:08:S4	S4	E45_1	TE	19994	951	7815	48470	26032	23341	487	940	131152	16890	827	5821	43041	19703	11142	351	623	99114	76535	6787	0.0391978	65	1137	2792	1330	444	780
04:25:12:S2	S2	E45_2	TE	13539	443	7149	28052	14406	10759	136	231	14533	12022	361	5498	23761	11397	6361	109	146	11101	8511	1848	0	26	750	1590	781	382	463
04:26:01:S4	S4	E45_2	TE	4018	261	2566	6833	4503	3187	12	201	27610	3417	180	2072	5826	3552	1418	2	173	20724	16403	3456	0.10364	22	262	460	292	152	163
04:26:16:S1	S1	E45_2	TE	8256	665	11924	12429	8429	7507	291	714	8755	7032	540	9744	10496	6639	5923	224	573	6362	5024	1684	0	33	405	667	408	502	329
04:26:26:S1	S1	E45_1	TE	8307	473	5619	21490	11857	11558	105	290	12774	7169	364	4125	17685	8595	6000	87	229	10078	8292	2053	0	21	419	1043	503	293	349
04:26:42:S4	S4	E45_2	TE	30467	3389	22511	60154	42437	31124	441	1463	121846	26630	2782	17178	51554	33526	18038	355	903	91608	73861	6406	0.0135389	169	1736	3408	2257	1109	1191
04:27:36:S2	S2	E45_2	EPI	15869	1604	7891	28196	16552	11762	270	284	41352	13177	1181	5492	24467	13079	5510	181	256	30434	22751	3508	0	80	689	1397	740	334	334
04:27:36:S4	S4	E45_2	TE	2791	373	4274	10854	6281	7358	36	380	14699	2360	329	3384	9560	4482	4614	3	263	11200	8912	2070	0	29	192	629	341	212	284
04:27:48:S4	S4	E45_2	EPI	6333	941	6354	12690	10179	10558	78	201	20860	5550	823	4561	11207	8279	5562	27	94	15605	12636	2847	0	41	389	800	523	298	363
04:28:21:S2	S2	E45_2	TE	6386	559	976	8869	1289	1077	483	79	4114	5624	359	711	7669	1092	787	414	65	3176	2539	789	0	14	353	506	122	65	71
04:28:46:S1	S1	E45_2	TE	19359	1922	9292	46644	29155	19887	169	720	62101	16046	1437	6697	38592	21492	9962	130	399	46544	37557	4907	0.021301	119	831	2189	1252	404	612
04:29:17:S2	S2	E45_1	PE	16124	1428	14346	47847	30210	24578	294	1003	54805	13384	1001	11480	41821	24919	15255	220	768	42775	33811	4059	0	62	704	2248	1389	704	848
04:29:43:S2	S2	E45_1	TE	8770	304	2894	17089	8678	6576	145	134	11668	7334	184	2136	14274	6745	2429	106	56	8958	6575	1509	0	17	454	870	425	156	172
04:29:44:S1	S1	E45_1	PE	12993	1732	12211	46466	31897	20662	143	862	29958	10738	1490	8583	39427	26196	10756	66	693	23319	18219	3297	0	85	647	2130	1389	497	616
04:29:46:S2	S2	E45_1	TE	16144	695	6388	28329	19317	12884	245	442	26693	13556	497	4580	23019	14226	7061	181	264	20846	16176	2562	0	55	776	1323	807	300	417
04:31:21:S1	S1	E45_2	TE	4868	407	1951	8631	4665	3471	108	73	4182	4095	320	1450	7176	3634	1671	76	18	3172	2312	878	0	20	263	513	258	128	136
04:33:27:S1	S1	E45_2	TE	6080	613	4891	16822	9337	9537	280	348	8614	4791	441	3618	13629	6438	5121	166	261	6360	5053	1509	0	28	332	882	439	233	324
04:33:35:S1	S1	E45_1	TE	8165	504	3081	16139	6276	6228	83	289	10832	6587	384	2173	12909	4566	2545	43	122	8275	6039	1694	0	21	418	821	349	157	211
04:34:25:S2	S2	E45_1	TE	7439	251	3169	17003	9214	5864	134	171	17103	6356	196	2460	14880	7018	3231	119	156	13469	10432	2067	0	16	427	827	469	164	206
04:34:29:S1	S1	E45_1	TE	9331	735	11046	25218	16389	19239	127	774	13395	7915	638	7908	21458	11514	9732	105	578	10448	8353	1959	0.0119717	43	472	1303	684	444	530
04:34:32:S2	S2	E45_1	TE	1963	133	2034	5116	3325	2690		59	6236	1621	102	1502	4096	2337	1242		28	4724	3694	1074	0	12	149	355	198	121	107
04:34:42:S2	S2	E45_1	TE	8729	250	2365	12921	8305	5627	231	400	16022	7400	196	1655	11107	6223	2787	147	226	12308	9685	1992	0.0103252	14	415	709	383	127	176
04:34:44:S2	S2	E45_2	PE	4411	1292	3563	10004	6630	6339		248	17327	3874	1017	2720	8441	5153	3388		180	13301	10478	2302	0	61	249	567	337	177	232
04:35:20:S2	S2	E45_1	PE	4652	260	8012	19649	12174	13911	41	293	26790	3891	207	5967	17971	9569	7854	3	151	20974	16729	2904	0	25	244	1064	564	348	448
04:35:26:S2	S2	E45_2	PE	4361	1411	5891	14762	12894	10472	66	330	26797	3583	928	4760	12674	10590	6650	40	227	20690	16276	2963	0	49	281	826	630	315	427
04:35:34:S1	S1	E45_2	TE	10132	949	9796	26882	14486	15742	307	241	15917	8526	817	8110	22563	10942	7107	269	129	12317	9781	2130	0	45	470	1280	660	428	412
04:36:23:S2	S2	E45_2	EPI	28379	3582	18492	59631	46949	34979	394	1388	62197	24646	3072	14003	52463	37402	20518	287	723	47132	35213	4579	0.00567972	197	1429	3111	2201	849	1181
04:37:09:S4	S4	E45_1	TE	4695	180	3765	15816	8240	7313	93	207	18963	4108	85	2826	13781	6419	3412	89	140	14262	10900	2497	0	15	332	1028	490	216	318
04:37:23:S4	S4	E45_1	TE	7886	700	4076	13523	6511	10818	98	197	19996	6628	562	3052	11851	4956	5326	72	85	15095	11561	2504	0	30	439	826	409	248	347
04:37:31:S4	S4	E45_2	TE	11416	1043	7190	26719	13731	12465	293	357	85126	9960	849	5618	23565	10846	7341	249	234	63594	51699	5478	0.0270798	61	641	1580	731	406	551
04:37:39:S4	S4	E45_2	TE	3525	112	2513	10670	6330	6313	84	307	21169	3006	78	1876	9316	5072	3026	37	263	15850	12548	2740	0	13	219	692	353	150	209
04:38:40:S4	S4	E45_2	EPI	4983	659	4844	10023	7018	8460	63	136	8541	4242	578	3985	9249	5560	4854	54	50	6187	4909	1599	0	47	310	709	390	283	308
04:38:48:S4	S4	E45_1	TE	8213	670	5937	20432	11460	10538	98	293	49840	7286	556	3868	17944	9372	5813	67	257	37264	29152	4312	0.0480241	49	452	1157	648	259	350
04:39:27:S2	S2	E45_1	TE	9356	613	12813	29689	19687	15958	188	591	19671	8009	501	10359	24635	14403	7560	130	353	15204	12054	2377	0.008296	35	464	1429	860	575	471
04:39:45:S2	S2	E45_1	EPI	4092	937	9380	13921	8891	10471	80	592	20241	3416	763	6817	11841	6642	5409	36	425	15331	11578	2387	0	56	252	701	476	389	316
04:40:44:S1	S1	E45_1	EPI	12236	1587	13382	28109	22689	19956	126	729	18989	10020	1255	9990	23559	18190	11048	36	557	14520	11353	2627	0	77	576	1394	1001	534	579
04:41:21:S2	S2	E45_2	TE	7596	264	1990	10967	5614	5372	55	145	14661	6545	193	1391	8780	3942	2595	25	48	11420	9064	1967	0.0110327	12	394	587	284	118	204
04:41:33:S2	S2	E45_1	EPI	9851	1364	13912	31394	22612	19709	172	600	24906	8443	1114	11043	26502	17973	11415	41	329	19088	14285	2619	0	78	562	1493	957	599	649
04:41:37:S4	S4	E45_2	TE	5593	527	5382	15989	9032	9523	69	398	15736	5259	486	3662	14240	7062	4935	16	227	11888	9887	2257	0	29	353	920	455	213	321
04:41:45:S2	S2	E45_1	PE	7824	287	5580	17521	12167	14376	138	370	19676	6801	146	4125	15031	9455	7023	44	288	15154	11673	2377	0	21	418	941	565	262	437
04:42:29:S2	S2	E45_2	TE	30222	1362	19160	60925	37147	23066	609	856	27298	25357	1088	15223	52794	29853	11767	531	523	20402	14694	2663	0	69	1379	2835	1678	808	672
04:43:45:S1	S1	E45_1	EPI	4319	1380	8977	9990	9066	10688	144	447	9648	3215	1119	6082	8274	6613	6259	58	364	7195	5415	1707	0	59	233	553	434	347	366
04:43:47:S2	S2	E45_2	EPI	1562	478	3494	4502	3798	4403	25	106	9385	1383	428	2445	3979	2930	3035	3	73	6924	4848	1353	0	30	106	267	158	138	177
04:44:33:S2	S2	E45_2	TE	9681	614	9133	28013	13576	15924	231	280	30710	8126	457	6667	23443	10010	8879	104	163	23571	18562	2727	0	32	588	1520	717	420	588
04:44:38:S2	S2	E45_1	TE	8674	371	6085	16646	7824	9761	116	391	14585	7345	300	4192	13980	5584	4870	5	221	11161	8330	1913	0.0240096	15	407	872	414	259	335
04:44:41:S2	S2	E45_2	TE	19587	1357	18643	52005	25358	36592	433	1453	25260	15914	1009	13786	43822	19127	20938	292	1018	16626	12353	2779	0.0323808	69	957	2620	1208	846	1239
04:44:44:S4	S4	E45_1	TE	2892	158	2460	8471	3949	3676	92	254	18949	2207	109	1855	7301	3076	1894	16	196	13698	10448	2426	0.0382848	10	197	539	245	156	128
04:44:45:S1	S1	E45_2	TE	44609	2290	11724	79423	35066	32230	510	1180	70019	38109	1782	8262	68066	27000	15200	329	653	52834	42191	5050	0.00948069	95	1953	3733	1568	590	937
04:44:46:S1	S1	E45_1	PE	5989	662	9094	21015	8850	14286	107	437	9543	5000	402	7148	17849	7000	8337	66	330	7336	5905	1770	0	27	336	1052	483	398	477
04:45:13:S2	S2	E45_1	PE	7671	762	14098	24347	17669	20066	122	672	15928	7044	692	11367	21325	14435	11317	92	451	12470	9365	2032	0	40	378	1318	849	629	623
04:45:15:S1	S1	E45_1	TE	24512	1416	16670	59465	37941	28958	385	978	48099	20733	1099	12690	49448	29301	14214	286	698	37008	29174	4360	0.0274217	63	1127	2714	1655	699	887
04:45:25:S1	S1	E45_1	PE	7624	583	6014	21689	11975	12345	35	356	12993	6670	481	4280	18763	9588	6658	17	253	10082	7581	2144	0.0131909	29	420	1095	629	278	422
04:45:27:S1	S1	E45_2	TE	9715	1390	5801	16024	9435	13605	207	358	13455	8068	990	3668	13679	6451	6784	168	187	10263	7901	1926	0	52	496	998	501	257	389
04:45:34:S1	S1	E45_2	PE	9650	2231	19280	36793	27630	25770	183	670	29589	7946	1860	14748	30703	21637	14923	158	463	22799	17772	3235	0	118	503	1815	1277	819	858
04:46:25:S1	S1	E45_1	PE	2717	418	4319	11576	6511	8435	42	293	11470	2032	205	3109	9518	4861	4744	7	156	9052	7191	1943	0	20	173	621	337	213	242
04:46:28:S4	S4	E45_2	TE	4605	329	2670	5926	4572	4393	56	198	16932	4033	274	2169	5232	3925	2552	31	111	12762	10134	2498	0	10	283	419	278	147	181
04:46:30:S2	S2	E45_1	TE	8787	402	5359	14356	8761	9894	39	398	25158	7170	320	4477	12242	6866	4552	27	267	18890	14526	2693	0.034421	22	452	696	401	249	289
04:46:40:S1	S1	E45_1	TE	16685	1117	7756	38414	21264	19751	340	627	20075	14189	971	5105	32263	15669	10031	294	189	15320	11353	2436	0	50	789	1739	968	366	606
04:47:44:S4	S4	E45_2	TE	9296	795	6100	20951	11578	11289	191	355	33249	8021	722	4644	18374	8227	5337	127	239	25013	19415	3437	0.00515066	43	497	1110	574	307	333
05:01:16:S2	S2	E45_2	PE	2874	280	3423	10284	5856	4975	125	173	7703	2452	145	2719	8876	4708	2683	49	134	5848	4600	1344	0	13	185	558	309	156	192
05:02:04:S2	S2	E45_2	TE	6967	358	7101	19492	11266	12466	129	500	10683	5700	230	5476	16567	8312	4920	73	217	7994	6459	1587	0	15	365	1034	585	320	343
05:02:06:S4	S4	E45_2	TE	3823	1185	7758	12657	8498	15157	83	490	3977	3154	867	5873	10794	5741	8527	55	275	2829	2245	890	0	64	281	736	496	415	543
05:02:14:S1	S1	E45_2	PE	11869	1496	13887	27923	18253	19789	231	279	12235	9937	1300	10286	23852	14548	11279	155	153	9438	7563	2029	0	77	649	1477	936	683	682
05:02:24:S4	S4	E45_2	TE	6969	356	3383	16585	7839	6021	178	142	12736	6074	284	2649	14563	6505	3350	105	71	9386	7569	2079	0	23	464	958	523	193	233
05:03:01:S4	S4	E45_2	TE	4653	121	973	7381	2900	2272	51	85	10829	3803	99	748	6430	2355	1321	32	31	7948	6182	1791	0	9	307	491	191	77	113
05:03:07:S4	S4	E45_2	PE	7568	873	7556	17350	10989	15115	185	391	16613	6836	759	5328	15291	8405	9263	125	325	11948	9448	2603	0.0211685	49	500	1097	595	390	585
05:03:08:S2	S2	E45_2	PE	6519	1643	8399	19061	13401	15192	138	553	13399	5374	1322	6258	17150	10820	9752	47	428	10197	7970	2044	0.0125471	95	402	1141	739	418	562
05:04:43:S4	S4	E45_2	TE	2578	95	1082	6774	2442	2405	32	108	7732	2129	68	704	6118	1757	1334	28	63	5802	4605	1472	0	13	165	407	144	64	108
05:04:47:S4	S4	E45_2	EPI	2036	1530	2418	6069	3146	5418	4	161	11772	1829	1227	1665	5354	2314	2793	1	102	8652	6286	1914	0	71	160	422	193	135	184
05:05:44:S1	S1	E45_2	PE	4263	1338	4635	14219	8050	7893	61	279	9406	3784	1111	3274	12261	6537	5350	4	195	7169	5566	1719	0	71	227	683	389	201	320
05:06:26:S1	S1	E45_2	PE	5225	783	7300	11840	8737	8554	143	356	5330	4556	668	5714	10135	7058	5902	89	299	4035	3129	1113	0	41	288	658	456	377	355
05:06:32:S3	S3	E45_2	EPI	4258	91	1572	8286	4868	3623	30	97	15928	3602	75	1202	7205	4050	1437	2	40	11801	8735	2319	0	9	212	444	261	92	106
05:06:32:S4	S4	E45_2	EPI	3479	1302	3661	10422	7393	7145	166	155	13597	2887	1111	2655	9171	6026	3757	90	117	9792	7392	2233	0	77	252	676	395	210	280
05:06:44:S4	S4	E45_2	EPI	4292	863	4682	10500	7058	5792	68	141	15149	3573	731	3563	9135	5585	3085	28	107	11293	8643	2424	0	34	247	556	423	244	251
05:07:04:S4	S4	E45_2	TE	7987	1012	5591	20646	12596	11236	129	259	23183	7051	821	4367	18516	9658	5465	116	237	17416	13850	3089	0.0216606	51	487	1246	670	277	388
05:07:20:S1	S1	E45_2	PE	7281	687	9411	21571	16555	14469	173	502	11192	6430	545	6647	18537	13064	8126	69	158	8611	6734	1890	0	32	350	1035	687	329	452
05:08:15:S1	S1	E45_2	TE	12612	1500	8783	28697	17260	23313	276	577	15112	10768	1255	6051	23433	12323	12318	216	234	11795	9601	2088	0	72	636	1298	728	360	683
05:09:06:S1	S1	E45_2	TE	13523	1380	10591	22846	16987	15203	268	594	11315	11366	1143	8123	19622	13263	8675	187	366	8634	7055	1922	0	58	709	1297	883	527	567
05:09:09:S2	S2	E45_1	TE	10058	322	5245	17758	11379	9761	111	246	18122	8292	223	3729	14737	8498	4738	57	101	14018	10846	2215	0	21	489	998	577	229	301
05:09:16:S1	S1	E45_2	TE	14056	884	6274	28326	11376	7601	238	401	11690	11680	705	4487	23592	8553	4549	181	286	8602	6698	1906	0	48	719	1480	643	341	333
05:10:20:S1	S1	E45_2	EPI	7839	1254	6991	20203	10513	13159	126	320	7093	6622	963	5194	16899	8098	7131	102	269	5360	4178	1378	0	52	409	1000	540	319	440
05:10:22:S4	S4	E45_2	EPI	3036	710	4691	12152	9063	7442	98	284	14084	2640	460	3176	10741	7437	4914	93	219	10510	8187	2322	0	37	204	730	490	248	324
05:10:28:S4	S4	E45_1	TE	3447	98	1234	4633	3274	3062	38	182	4260	2975	77	802	4071	2520	1435	30	91	3176	2450	919	0	8	227	326	170	64	137
05:11:46:S4	S4	E45_2	TE	2375	196	2395	6432	3161	5105	46	140	9961	2172	130	1943	5527	2536	2979	44	77	7602	6097	1710	0	13	163	375	206	158	214
05:12:03:S1	S1	E45_1	TE	11006	1134	9611	34267	20444	19513	77	722	14277	9537	890	7101	28152	15541	9866	28	576	10985	8235	1999	0	60	625	1690	935	515	619
05:12:05:S1	S1	E45_1	PE	5441	1713	6772	25324	13998	13533	107	291	15673	4533	1434	4841	20911	10893	7208	78	184	12068	9286	2384	0	69	312	1356	750	329	457
05:12:11:S4	S4	E45_2	TE	3584	295	1569	7194	2799	2892	55	76	8704	3109	271	1258	6305	2330	1107	49	60	6345	5131	1654	0	19	270	486	212	103	109
05:12:19:S4	S4	E45_2	PE	3524	478	2892	8349	4460	4481	130	69	11723	3210	448	2067	7400	3647	2436	89	58	8839	6626	2046	0.0150921	27	264	593	288	159	194
05:12:26:S1	S1	E45_2	EPI	3238	680	2240	7567	3676	3765	69	231	4077	2689	393	1643	6437	2593	2040	41	174	2996	2266	874	0	30	208	514	227	143	171
05:12:34:S2	S2	E45_2	PE	3280	285	2636	10700	5236	5021	17	330	11601	2641	243	1978	9188	4070	2718	3	255	8968	6991	1899	0	20	192	584	310	147	172
05:12:48:S4	S4	E45_2	TE	3754	210	1896	9985	4935	3716	12	128	8413	3328	170	1427	8926	3969	1899	4	119	6362	5200	1475	0	21	241	586	292	106	144
05:13:20:S4	S4	E45_2	TE	2950	226	5057	10301	8110	7387	68	94	14988	2535	112	3860	8724	5884	3528	52	34	11186	8734	2257	0.0114495	23	221	677	410	306	269
05:13:34:S2	S2	E45_2	EPI	3784	1228	5250	10137	8751	8743	70	85	9853	3007	1005	3497	8630	6471	4558	53	48	7458	5501	1529	0	62	226	581	382	191	287
05:15:03:S1	S1	E45_2	PE	8748	671	5027	20083	10498	8539	38	288	10503	7711	559	3716	17740	8397	4853	15	224	8025	6484	1871	0.0154226	49	470	1052	549	278	342
05:15:40:S1	S1	E45_1	TE	5222	513	3068	16721	6073	5695	96	189	7729	4335	333	2084	13725	4387	2502	41	96	5874	4460	1359	0	24	302	813	300	173	208
05:17:27:S4	S4	E45_2	TE	5301	634	2408	7596	4871	4741	55	191	12123	4545	510	1643	6418	3645	2665	49	112	9043	7172	2023	0	34	346	454	270	138	205
05:17:30:S2	S2	E45_1	TE	6594	168	3116	12621	9207	6319	139	126	13131	5741	120	2445	10860	7162	3291	108	96	10020	7532	1701	0	10	388	721	444	165	230
05:17:43:S1	S1	E45_2	PE	5333	302	4512	10260	7646	7763	43	234	7064	4680	208	3594	8633	6224	4898	35	183	5461	4359	1499	0	13	270	595	401	239	267
05:17:46:S1	S1	E45_2	TE	12255	967	3889	18302	9352	10877	183	294	11709	10814	787	2658	15285	6719	5538	163	166	8963	7080	1843	0	47	625	960	507	208	362
05:18:13:S4	S4	E45_1	TE	2819	150	2489	6654	3574	3766	115	126	12229	2472	92	2034	5443	2695	2484	85	108	9218	7258	2122	0.0688895	16	211	447	196	157	180
05:19:14:S1	S1	E45_2	TE	8787	368	4578	17138	9119	6524	175	203	7028	7483	276	3487	14590	7304	3527	139	125	5298	3628	1322	0	26	471	852	494	240	251
05:19:22:S1	S1	E45_2	EPI	2721	1814	5844	10156	6164	7553	124	255	4555	2280	1547	4371	8335	4695	4629	64	91	3366	2685	1042	0	85	187	563	339	274	283
05:20:20:S1	S1	E45_1	EPI	2460	330	3150	6353	3656	4878	21	98	3572	2055	204	2408	5243	2529	2664	2	51	2713	2057	756	0	16	156	311	164	153	137
05:20:26:S2	S2	E45_2	EPI	4438	427	3198	9034	5269	4733	21	113	8110	3818	373	2029	7510	3948	2255	3	40	6247	4881	1415	0	22	235	446	253	119	168
05:20:36:S2	S2	E45_2	TE	4234	308	2023	7693	3691	3106	27	189	5798	3680	259	1472	6391	2860	1559	17	165	4406	3390	1029	0	23	209	403	185	96	117
05:21:03:S2	S2	E45_1	PE	7918	364	6131	19523	11805	9985	205	551	20216	7004	289	4377	16328	9290	5454	168	353	15598	12012	2603	0	24	437	1136	620	323	371
05:21:48:S1	S1	E45_2	TE	3233	446	4452	10050	7939	6359	70	168	10822	2636	347	3627	8125	6011	3385	28	122	8322	6590	1891	0.0455235	22	190	535	394	240	222
05:22:23:S1	S1	E45_1	PE	5756	1227	7326	24136	13173	12683	98	508	12794	4884	908	5414	20728	10485	5849	69	294	9845	7719	2091	0	52	331	1187	631	322	362
05:22:36:S4	S4	E45_2	TE	2583	96	1372	4152	2886	2791	30	182	30242	2250	38	941	3243	2052	2123	13	84	18208	10485	1963	0.658083	12	195	281	184	71	141
05:23:04:S4	S4	E45_2	EPI	3486	1717	5974	11534	9843	8304	70	165	16427	2997	1506	4467	10054	7801	5111	39	76	11981	8754	2440	0	100	219	720	538	309	359
05:23:17:S1	S1	E45_1	TE	6688	624	8176	25829	15780	11488	196	267	15364	5565	427	6378	21874	12195	6406	153	148	11766	9145	2300	0	33	412	1352	811	448	470
05:23:22:S1	S1	E45_1	TE	4815	250	1179	9705	5048	3793	81	134	6654	4075	213	818	8387	3754	1977	63	121	4956	4103	1307	0	22	254	562	301	92	147
05:24:17:S4	S4	E45_2	TE	3765	474	1498	7070	4320	5833	58	121	10825	3453	345	916	6312	3267	3029	46	21	8202	6692	1939	0	29	285	537	279	115	205
05:24:21:S4	S4	E45_1	PE	2081	250	7419	13721	7683	11367	41	242	13946	1831	209	6066	12269	5810	6092	2	147	10712	8427	2247	0	20	169	863	455	399	407
05:24:31:S2	S2	E45_2	PE	3302	352	1340	8101	1502	841	102	57	2843	2961	316	1006	7201	1216	611	46	38	2129	1672	623	0	17	202	519	122	90	61
05:25:01:S4	S4	E45_2	EPI	7512	985	4321	17043	10577	7098	81	177	19099	6573	841	3064	14996	8945	4318	70	117	14184	10807	2754	0	49	478	1032	590	228	301
05:26:25:S2	S2	E45_2	TE	4311	304	3047	10502	5710	7187	96	226	12849	3544	217	1913	8639	4221	3688	90	98	9890	7704	1827	0	24	250	561	292	158	229
05:26:43:S4	S4	E45_2	TE	2983	298	3108	7074	4313	4916	68	111	16397	2598	213	2318	5701	2855	2967	29	99	12483	10319	2370	0	14	212	455	247	169	213
05:26:44:S1	S1	E45_2	TE	5433	568	2950	12936	7102	5833	77	131	10778	4311	440	2120	10849	5463	3581	52	116	8298	6572	1738	0	28	292	673	377	156	197
05:26:47:S4	S4	E45_1	TE	2877	100	1175	6363	2926	2284	48	21	9517	2401	38	778	5137	2249	1132	2	6	7261	5665	1620	0	9	215	398	182	56	109
05:27:13:S1	S1	E45_2	TE	8768	683	3889	14894	7831	10901	263	485	3724	7607	555	2542	12642	5372	5820	231	329	2788	2171	806	0	41	443	822	382	192	339
05:29:05:S4	S4	E45_2	TE	5414	704	6361	19853	10724	10563	92	274	20425	4585	494	5132	17742	8730	5122	61	222	15332	12095	2731	0	32	392	1255	682	359	382
05:29:17:S1	S1	E45_2	TE	8164	1563	8201	31479	17306	19597	139	237	11656	7117	1329	5461	26149	11973	9569	61	93	8900	7019	1734	0	67	470	1524	760	381	561
05:29:19:S4	S4	E45_2	PE	11973	2181	10365	24666	18539	15769	255	352	28144	10567	1939	7939	21836	15003	8748	225	267	21562	16964	3553	0	97	748	1599	1083	550	511
05:29:25:S4	S4	E45_2	EPI	5808	1270	6006	13598	8858	7277	90	382	11731	4972	1130	4533	11854	7240	4520	74	281	8785	6671	1989	0	56	364	815	496	343	302
05:29:29:S1	S1	E45_1	PE	11759	2011	14252	42784	28292	20256	292	689	12797	9723	1527	11160	36452	22511	12244	232	436	9900	7834	2124	0.0127649	84	688	1985	1268	664	675
05:29:47:S1	S1	E45_2	TE	8238	736	4899	15101	7662	5743	53	78	4865	6843	578	3536	11472	5630	3875	11	63	3637	2805	955	0	33	427	774	407	216	291
05:31:31:S4	S4	E45_2	PE	4512	437	6472	17060	9094	9526		333	19371	3923	354	4983	15273	7525	5730		295	14624	10912	2651	0	34	342	1117	629	374	426
05:31:32:S2	S2	E45_2	TE	4310	403	3042	10203	5606	4219	46	298	11423	3548	310	2228	8944	4131	2326	24	178	8417	6182	1798	0.032352	20	230	559	305	153	176
05:31:34:S2	S2	E45_2	PE	3752	259	1335	7385	4327	4033	18	97	6836	3238	225	809	6381	3464	1891	1	70	5247	3918	1205	0	11	210	430	217	88	146
05:32:27:S1	S1	E45_1	EPI	5593	3520	10618	16628	12458	14725	38	216	8677	4639	2930	7754	14130	9103	8761	3	167	6681	5270	1545	0	136	283	902	547	416	463
05:32:29:S2	S2	E45_2	TE	4072	219	2406	13384	9232	6971	105	205	10399	3354	153	1838	11361	7076	3512	76	187	7946	6628	1600	0	17	207	658	418	120	218
05:33:39:S1	S1	E45_2	TE	5886	354	5478	19504	10637	10292	80	479	10481	4754	287	3842	16320	7636	4967	47	267	7979	6416	1688	0	20	295	938	444	229	292
05:33:41:S2	S2	E45_1	TE	8559	546	5167	21581	11828	9202	158	474	17998	6977	357	3529	17759	8635	4515	111	389	13907	10506	2162	0	25	465	1026	543	207	281
05:35:15:S2	S2	E45_2	PE	4876	684	7184	16918	12191	10684	76	434	24501	4102	593	5603	14742	9773	6364	26	404	18906	14863	2842	0	34	283	909	596	344	377
05:35:35:S2	S2	E45_2	TE	2128	245	2657	5969	4414	4390	82	334	13101	1828	179	1970	5252	3222	2259	45	264	9904	7862	1710	0.0508776	19	156	426	265	163	204
05:35:36:S1	S1	E45_2	PE	4593	1314	7505	20252	12762	12924	150	626	8292	3876	1076	5692	17496	10178	7993	87	524	6428	4968	1534	0	62	260	1031	609	355	436
05:36:19:S4	S4	E45_2	TE	3317	349	4243	10249	6447	7703	97	155	8501	2850	306	3024	9169	4810	3935	91	131	6425	5131	1513	0	19	275	664	388	242	303
05:36:26:S4	S4	E45_2	TE	13239	673	5727	27595	15605	13231	240	364	65751	11484	568	4175	23057	11980	6726	187	265	48438	37590	4983	0.0239425	39	822	1629	848	359	497
05:36:29:S1	S1	E45_2	TE	33149	2189	26613	82179	51025	46748	583	1553	54457	27293	1574	19105	67493	37866	26200	486	1061	41859	32962	4493	0.00606759	92	1628	3868	2203	1191	1610
05:37:21:S4	S4	E45_1	PE	6990	809	5763	16759	9310	10911	144	318	29322	5773	663	4331	14870	7089	5443	137	226	22569	17144	3401	0	40	485	1077	569	310	396
05:38:13:S1	S1	E45_2	EPI	5473	1359	9752	24897	15753	19935	69	512	11446	4887	1081	7081	21047	11214	12395	63	306	8613	6590	1864	0	68	341	1249	759	481	670
05:38:14:S4	S4	E45_2	TE	5514	516	3935	12873	7502	7738	14	169	15744	4867	484	3227	11348	6283	3938	14	111	11722	8577	2497	0	32	400	825	477	267	290
05:38:30:S4	S4	E45_2	TE	2235	104	2406	5631	2687	3859	9	73	5534	1998	97	1892	4795	2179	2179	6	48	4151	3259	1125	0	8	150	336	202	115	140
05:38:32:S4	S4	E45_2	PE	4590	797	6241	11690	7040	8858	23	161	15020	4072	506	4719	10341	5521	5066	1	138	11278	8893	2468	0	47	315	738	488	336	345
05:38:33:S2	S2	E45_2	EPI	8780	1956	11247	22183	17396	13335	292	717	20382	7255	1516	8843	19206	14285	6572	208	573	15181	11324	2658	0	93	508	1138	864	524	418
05:38:38:S4	S4	E45_2	EPI	3750	552	3186	6190	3750	4645	66	167	4010	3230	376	2288	5447	3200	2800	57	131	2947	2300	981	0	30	227	429	252	197	208
05:39:37:S1	S1	E45_2	EPI	13816	6007	15369	40732	30215	29569	240	695	18761	11545	4798	10096	34940	23911	16316	155	454	14078	10942	2661	0.0182782	251	765	2109	1405	697	968
05:40:20:S2	S2	E45_2	EPI	10835	1299	4773	19281	13254	9722	156	473	20865	8962	1108	3212	16695	9700	4517	131	363	15170	11564	2697	0	55	543	1025	581	235	283
05:40:46:S4	S4	E45_2	EPI	2574	548	2446	5764	3713	5148	20	27	4403	2056	401	1986	5111	2878	2618	13	6	3158	2159	961	0	24	178	387	225	132	182
05:40:47:S1	S1	E45_2	EPI	12217	1259	5536	23927	15334	9159	253	547	14645	10266	1054	4092	20427	12180	4654	192	455	11031	8539	2275	0	68	635	1307	805	271	386
05:41:47:S2	S2	E45_2	TE	5763	324	2403	12296	7021	5492	45	265	9113	4783	291	1850	10550	5288	2419	23	226	7012	5540	1478	0	23	305	609	319	139	159
05:42:40:S4	S4	E45_2	TE	11668	1022	8587	23345	16288	14902	246	401	41666	10381	826	5861	20067	12220	8599	156	270	30773	24484	4366	0.0204215	62	851	1514	969	421	621
05:42:41:S1	S1	E45_2	TE	6770	588	6133	19327	10130	13955	196	303	7989	5603	387	4536	16140	7204	6832	157	185	6109	4876	1436	0	30	360	925	465	292	414
05:44:39:S2	S2	E45_2	TE	8539	346	2279	14028	6149	6537	201	244	17634	7149	167	1556	12032	5086	3183	111	161	13308	10756	2325	0	13	443	785	297	126	203
05:44:44:S1	S1	E45_2	PE	6975	1226	7907	18579	11384	12773	104	478	10973	5746	869	6378	16203	8834	7630	47	341	8544	6743	1900	0	57	417	1027	586	397	464
05:45:25:S4	S4	E45_2	TE	4382	161	4534	9391	6584	5775	17	173	11038	3812	124	3793	8290	5294	3308	7	91	8340	6552	1778	0	12	283	567	382	239	230
05:46:25:S2	S2	E45_1	TE	3952	336	2836	7379	3992	5353		197	8865	3389	223	2159	5816	2978	3113		133	6626	5149	1375	0	15	215	402	196	128	167
05:47:15:S2	S2	E45_1	TE	15378	437	3482	23430	12627	8208	264	549	14069	12859	389	2559	19331	9300	3422	222	288	10817	8351	1823	0	24	741	1070	536	198	230
06:01:13:S2	S2	E45_1	TE	5840	164	365	7842	854	477	315	205	6370	4816	107	239	6693	525	253	107	155	4792	3640	1025	0	10	249	399	101	60	61
06:01:18:S1	S1	E45_1	TE	5956	719	3792	16238	9398	6710	124	437	14851	5091	506	2636	13699	7141	3218	39	222	11596	9281	2123	0.0538735	26	310	831	500	187	227
06:01:24:S2	S2	E45_2	PE	13053	1173	10186	31793	17489	15586	244	468	26929	10989	752	7457	26637	13409	7591	159	360	20724	16554	3019	0.00604084	50	598	1311	694	383	418
06:01:37:S4	S4	E45_2	TE	2886	178	1228	7126	3390	2442		168	6279	2289	152	854	6177	2427	1157		122	4743	3778	1262	0	9	143	362	157	72	76
06:02:02:S1	S1	E45_2	TE	19626	1038	5141	44392	21337	15824	191	906	32191	16696	567	3552	37738	15949	7665	157	565	24649	19435	3215	0	41	887	1986	914	284	450
06:02:46:S1	S1	E45_1	TE	10899	525	7319	24251	14492	10789	205	449	4029	8614	403	5789	20146	11222	5894	58	293	3037	2209	727	0	26	465	1014	547	273	317
06:03:09:S1	S1	E45_2	TE	9211	424	6410	24899	13162	8762	106	367	10232	7702	350	4917	21189	10095	4973	50	272	7961	6325	1714	0	29	424	1128	587	271	270
06:04:01:S1	S1	E45_2	TE	9795	467	3284	14129	5714	7938	162	318	17220	8214	424	2369	11593	4292	4207	78	232	13451	10206	2176	0	22	451	722	283	180	251
06:04:07:S1	S1	E45_2	TE	13482	978	9066	26639	14671	14453	146	396	23691	11249	808	7159	22311	11003	7649	91	159	18560	15419	2833	0	36	612	1287	611	415	414
06:04:17:S2	S2	E45_2	TE	20117	789	16049	37118	23618	22558	327	589	36179	17405	555	12608	31397	18878	12140	214	465	27991	21873	3553	0.0274311	42	879	1485	941	614	572
06:04:32:S1	S1	E45_2	PE	9802	1414	17019	31101	16901	25887	153	812	33503	8019	1054	13792	26015	13454	16915	115	659	26253	20379	3752	0	68	485	1431	835	691	853
06:04:35:S2	S2	E45_1	TE	5692	566	3568	12548	6327	5819	35	115	12171	4798	493	2939	10387	4778	3288	17	62	9662	7499	1612	0.0133351	24	253	542	259	146	187
06:05:05:S2	S2	E45_2	PE	10333	1428	17853	47262	30397	27402	255	977	34376	8759	1134	13121	40493	23598	14309	223	453	26700	20932	3346	0	66	486	1973	1178	711	688
06:05:06:S1	S1	E45_1	TE	23680	1304	20715	58364	38248	25490	383	993	29441	19512	838	16692	49404	30137	13504	281	706	23080	18379	3077	0	61	1012	2477	1637	794	686
06:05:10:S4	S4	E45_2	TE	3114	108	4119	8897	6337	4964	41	44	11768	2772	43	3268	7942	5121	2730	1	20	8971	7260	1955	0	7	177	506	318	178	191
06:05:15:S2	S2	E45_2	PE	45579	4995	50934	102540	69305	50973	700	1797	44142	39097	4187	39845	88479	55291	29533	491	1314	33902	25721	3780	0.0116636	179	1887	4089	2631	1947	1432
06:06:04:S1	S1	E45_2	PE	11464	1456	5035	31820	7295	6828	586	299	11993	9909	1292	3745	27017	5403	5293	377	243	9097	7257	2046	0	54	586	1360	401	237	325
06:06:09:S2	S2	E45_2	TE	16783	728	7820	36512	23375	17124	297	758	34055	14668	580	5344	31480	17640	8531	199	240	26125	19904	3221	0	31	777	1639	934	343	462
06:06:13:S2	S2	E45_1	TE	2958	342	3718	11785	7561	8456	80	92	17762	2529	165	2477	9897	5323	4535	46	57	13759	10801	2062	0	11	173	592	308	167	249
06:06:18:S2	S2	E45_2	TE	12089	662	11423	34385	22024	17625	176	836	21871	10272	476	8076	28976	17601	8648	119	433	16789	13317	2502	0	32	564	1479	847	436	450
06:06:21:S1	S1	E45_2	PE	20705	1982	14361	50487	30592	30427	486	574	37415	17261	1618	10276	42738	23657	16269	338	455	29117	22463	3718	0	90	841	2075	1188	538	791
06:07:46:S4	S4	E45_2	TE	4525	262	5294	14507	9093	8679	73	123	18483	3633	218	3972	12734	7669	4338	65	35	13974	11385	2624	0	15	210	647	373	223	244
06:08:19:S1	S1	E45_2	TE	5218	623	5367	11463	6604	8761	167	222	6461	4091	398	3804	9458	4838	4675	147	157	4997	4065	1227	0	22	248	551	293	231	249
06:08:30:S2	S2	E45_2	EPI	12077	1344	12412	31370	22525	19148	186	591	28128	10013	1037	9455	26656	17119	10765	111	444	21097	16225	3158	0	67	551	1363	837	460	547
06:09:13:S1	S1	E45_1	TE	8078	459	7273	23228	14496	12799	20	310	20384	6788	397	5620	18433	10598	6573	4	149	15775	12678	2414	0	19	369	971	554	285	355
06:10:04:S4	S4	E45_2	EPI	4048	794	5491	12354	8495	9732	94	357	14113	3477	497	4161	10628	6903	6185	39	305	10577	8082	2120	0	29	223	637	359	247	333
06:10:38:S4	S4	E45_1	EPI	3556	434	6643	11288	10620	8734	72	363	10281	3204	363	4825	9907	8974	5629	29	334	7664	5738	1641	0	39	196	579	474	286	294
06:11:04:S2	S2	E45_1	TE	11469	327	5651	25874	15712	11972	105	408	22323	9609	250	4160	21827	12578	5747	55	145	17229	13556	2404	0	29	481	1119	606	248	301
06:11:38:S4	S4	E45_2	TE	4264	422	2611	7768	7376	5639	91	273	10680	3738	397	2110	6841	5785	2798	84	207	8024	6356	1799	0	16	241	448	293	117	174
06:11:47:S4	S4	E45_1	PE	4690	341	6551	10334	8032	7505	36	119	7570	4271	318	5175	9375	6716	4175	2	104	5869	4502	1513	0	18	227	550	380	254	224
06:12:01:S2	S2	E45_2	TE	6201	978	6929	13934	11564	7628	389	183	19098	4915	772	5640	12044	9655	4608	182	119	14784	11762	2242	0.0255059	43	311	729	517	293	282
06:12:05:S2	S2	E45_1	TE	14385	826	4881	25294	15704	8715	257	443	22176	11920	597	3523	20984	11984	4836	100	191	17174	13290	2486	0	36	606	1196	683	251	297
06:12:38:S1	S1	E45_2	TE	12899	823	7799	22454	14012	9589	68	499	18397	10858	720	6103	18955	10811	5050	37	460	14199	10906	2366	0	39	558	987	566	330	301
06:13:26:S4	S4	E45_2	TE	3320	355	4034	9411	6314	5492	80	164	12727	2823	218	3119	7741	4640	2844	55	115	9656	7832	1893	0	18	184	544	319	178	193
[truncated: 4,962 more rows]
