# Supplementary material for: Combinatorial profiling of multiple histone modifications and transcriptome in single cells using scMTR-seq
Source: Sci Adv. 2025 Aug 6;11(32):eadu3308. doi: 10.1126/sciadv.adu3308 (PMC12327464; doi:10.1126/sciadv.adu3308)
Supplement: Supplementary file 2 — Tables S1 to S5 [file sciadv.adu3308_tables_s1_to_s5.zip › adu3308_table_s3.xls]

## Sheet: RNA_markers
gene	p_val	avg_log2FC	pct.1	pct.2	p_val_adj	cluster	celltype
Tspan8	0	4.41363	0.856	0.138	0	0	TE
Dppa1	0	4.67943	0.791	0.095	0	0	TE
Wipf1	0	4.30179	0.878	0.183	0	0	TE
Gulp1	0	4.21859	0.927	0.233	0	0	TE
Csf3r	0	4.45239	0.813	0.121	0	0	TE
Kank1	0	3.81802	0.875	0.214	0	0	TE
Entpd1	0	4.7167	0.759	0.1	0	0	TE
Slc15a2	0	4.42295	0.728	0.093	0	0	TE
Cdk14	0	4.30082	0.975	0.342	0	0	TE
Wnk2	0	4.18748	0.95	0.321	0	0	TE
BC053393	0	4.47924	0.718	0.091	0	0	TE
Slc28a3	0	4.36553	0.738	0.115	0	0	TE
Gab2	0	3.91966	0.834	0.213	0	0	TE
Psap	0	3.70023	0.819	0.206	0	0	TE
Lcp1	0	4.09729	0.744	0.134	0	0	TE
Enpp1	0	4.32299	0.688	0.09	0	0	TE
Wls	0	3.58089	0.768	0.171	0	0	TE
Enpep	0	3.50436	0.816	0.223	0	0	TE
Gata3	0	4.14873	0.681	0.09	0	0	TE
Wdr72	0	4.11517	0.718	0.13	0	0	TE
Osbpl3	0	3.66654	0.737	0.15	0	0	TE
Slc22a5	0	4.35728	0.742	0.161	0	0	TE
Txndc16	0	4.04846	0.671	0.102	0	0	TE
Mbnl3	0	4.23017	0.633	0.068	0	0	TE
Myo1e	0	3.32837	0.899	0.336	0	0	TE
Myh10	0	4.0691	0.957	0.397	0	0	TE
Atp6v0a4	0	3.65201	0.667	0.113	0	0	TE
Sema3e	0	4.25104	0.662	0.113	0	0	TE
Msn	0	3.2745	0.757	0.213	0	0	TE
Syne1	0	3.69331	0.657	0.113	0	0	TE
Pkp2	0	3.92795	0.627	0.09	0	0	TE
Lrrfip1	0	2.79902	0.86	0.326	0	0	TE
Trpm6	0	2.75813	0.76	0.227	0	0	TE
Gm12766	0	4.5711	0.582	0.053	0	0	TE
Plxdc2	0	3.38267	0.673	0.145	0	0	TE
Satb1	0	2.99954	0.778	0.257	0	0	TE
Gm12169	0	4.76418	0.572	0.053	0	0	TE
Havcr1	0	3.02566	0.712	0.195	0	0	TE
Cpne8	0	3.43222	0.652	0.136	0	0	TE
Gm12171	0	4.91225	0.561	0.051	0	0	TE
Mbp	0	3.79889	0.614	0.104	0	0	TE
Spsb4	0	4.03234	0.605	0.098	0	0	TE
Calcoco2	0	2.56671	0.757	0.251	0	0	TE
Hoxd3	0	4.54848	0.548	0.044	0	0	TE
Tmtc2	0	2.79995	0.824	0.32	0	0	TE
Egln1	0	2.84768	0.697	0.202	0	0	TE
Cystm1	0	2.75951	0.795	0.303	0	0	TE
Grhl2	0	2.44128	0.821	0.329	0	0	TE
Slc22a23	0	2.46902	0.739	0.258	0	0	TE
Rbm47	0	2.85314	0.918	0.443	0	0	TE
Ugp2	0	2.67832	0.757	0.283	0	0	TE
Snx1	0	2.5004	0.756	0.29	0	0	TE
Gpcpd1	0	2.51951	0.755	0.3	0	0	TE
Fgd4	0	2.7385	0.947	0.506	0	0	TE
Cxadr	0	2.14537	0.826	0.406	0	0	TE
Atxn1	0	2.41934	0.842	0.432	0	0	TE
Garem1	0	2.40253	0.836	0.431	0	0	TE
Dock4	0	2.73013	0.873	0.47	0	0	TE
Wtap	0	3.0185	0.914	0.514	0	0	TE
Myo1d	0	2.47615	0.88	0.484	0	0	TE
Ppp1r9a	0	2.22737	0.86	0.464	0	0	TE
Fam129a	0	2.13287	0.887	0.507	0	0	TE
Ank	0	3.03847	0.934	0.556	0	0	TE
Ap2a2	0	2.04869	0.848	0.471	0	0	TE
Pdlim5	0	2.16335	0.888	0.513	0	0	TE
Trio	0	2.10559	0.935	0.58	0	0	TE
Iqgap1	0	2.51266	0.946	0.611	0	0	TE
Pip5k1b	0	2.66509	0.961	0.626	0	0	TE
Myh9	0	2.15119	0.89	0.564	0	0	TE
Clic4	0	2.26133	0.917	0.598	0	0	TE
Chka	0	2.20621	0.879	0.56	0	0	TE
Actn4	0	2.03942	0.918	0.602	0	0	TE
Osbpl8	0	2.1123	0.911	0.602	0	0	TE
Fmnl2	0	3.06447	0.977	0.676	0	0	TE
Reps1	0	1.92506	0.905	0.621	0	0	TE
Mrtfa	0	2.09269	0.94	0.657	0	0	TE
Slc44a1	0	1.948	0.953	0.674	0	0	TE
Hectd1	0	1.86806	0.911	0.639	0	0	TE
Med12l	0	2.43029	0.98	0.713	0	0	TE
Satb2	0	2.05441	0.971	0.708	0	0	TE
Mpp7	0	2.05242	0.938	0.698	0	0	TE
Btrc	0	2.00237	0.954	0.715	0	0	TE
Ahnak	0	1.99645	0.96	0.725	0	0	TE
Iqsec1	0	2.72785	0.985	0.756	0	0	TE
Rbfox2	0	1.56241	0.949	0.774	0	0	TE
Lrba	0	1.70183	0.964	0.798	0	0	TE
Auts2	0	3.74246	0.996	0.832	0	0	TE
Ubr3	0	1.53832	0.948	0.794	0	0	TE
Usp24	0	1.44221	0.972	0.821	0	0	TE
Nedd4l	0	2.22178	0.993	0.845	0	0	TE
Ptprk	0	2.15358	0.986	0.854	0	0	TE
Pan3	0	1.48371	0.95	0.829	0	0	TE
Susd6	0.000000000000000000000000000000000000000000000000000000000000000000000000000000000000000000000000000000000000000000000000000000000000000000000000000000000000000000000000000000000000000000000000000000000000000000000000000000000000000000000000000000000000000000000000000000000000000000000000000000000000000000104662774257387	2.01172	0.845	0.5	0.00000000000000000000000000000000000000000000000000000000000000000000000000000000000000000000000000000000000000000000000000000000000000000000000000000000000000000000000000000000000000000000000000000000000000000000000000000000000000000000000000000000000000000000000000000000000000000000000000000000000000222471192961502	0	TE
Pnpla8	0.000000000000000000000000000000000000000000000000000000000000000000000000000000000000000000000000000000000000000000000000000000000000000000000000000000000000000000000000000000000000000000000000000000000000000000000000000000000000000000000000000000000000000000000000000000000000000000000000000000000000000549489908357174	2.54826	0.8	0.411	0.0000000000000000000000000000000000000000000000000000000000000000000000000000000000000000000000000000000000000000000000000000000000000000000000000000000000000000000000000000000000000000000000000000000000000000000000000000000000000000000000000000000000000000000000000000000000000000000000000000000000116799574920401	0	TE
Tpm1	0.000000000000000000000000000000000000000000000000000000000000000000000000000000000000000000000000000000000000000000000000000000000000000000000000000000000000000000000000000000000000000000000000000000000000000000000000000000000000000000000000000000000000000000000000000000000000000000000000000000000000000610965426259411	2.64899	0.72	0.248	0.00000000000000000000000000000000000000000000000000000000000000000000000000000000000000000000000000000000000000000000000000000000000000000000000000000000000000000000000000000000000000000000000000000000000000000000000000000000000000000000000000000000000000000000000000000000000000000000000000000000001298668110057	0	TE
Sorbs1	0.0000000000000000000000000000000000000000000000000000000000000000000000000000000000000000000000000000000000000000000000000000000000000000000000000000000000000000000000000000000000000000000000000000000000000000000000000000000000000000000000000000000000000000000000000000000000000000000000000000000000443085475650806	2.52873	0.741	0.279	0.000000000000000000000000000000000000000000000000000000000000000000000000000000000000000000000000000000000000000000000000000000000000000000000000000000000000000000000000000000000000000000000000000000000000000000000000000000000000000000000000000000000000000000000000000000000000000000000000000000941822487043354	0	TE
Nr5a2	0.00000000000000000000000000000000000000000000000000000000000000000000000000000000000000000000000000000000000000000000000000000000000000000000000000000000000000000000000000000000000000000000000000000000000000000000000000000000000000000000000000000000000000000000000000000000000000000000000000000000215720241886832	1.69665	0.893	0.517	0.000000000000000000000000000000000000000000000000000000000000000000000000000000000000000000000000000000000000000000000000000000000000000000000000000000000000000000000000000000000000000000000000000000000000000000000000000000000000000000000000000000000000000000000000000000000000000000000000000045853494615465	0	TE
Ppp6r3	0.00000000000000000000000000000000000000000000000000000000000000000000000000000000000000000000000000000000000000000000000000000000000000000000000000000000000000000000000000000000000000000000000000000000000000000000000000000000000000000000000000000000000000000000000000000000000000000000000000000000290215744525273	1.28789	0.951	0.82	0.0000000000000000000000000000000000000000000000000000000000000000000000000000000000000000000000000000000000000000000000000000000000000000000000000000000000000000000000000000000000000000000000000000000000000000000000000000000000000000000000000000000000000000000000000000000000000000000000000000616882586562919	0	TE
Tuft1	0.00000000000000000000000000000000000000000000000000000000000000000000000000000000000000000000000000000000000000000000000000000000000000000000000000000000000000000000000000000000000000000000000000000000000000000000000000000000000000000000000000000000000000000000000000000000000000000000000000000000337660528071728	2.93065	0.664	0.179	0.0000000000000000000000000000000000000000000000000000000000000000000000000000000000000000000000000000000000000000000000000000000000000000000000000000000000000000000000000000000000000000000000000000000000000000000000000000000000000000000000000000000000000000000000000000000000000000000000000000717731218469265	0	TE
Mbnl2	0.0000000000000000000000000000000000000000000000000000000000000000000000000000000000000000000000000000000000000000000000000000000000000000000000000000000000000000000000000000000000000000000000000000000000000000000000000000000000000000000000000000000000000000000000000000000000000000000000000000000845618239873791	2.40951	0.753	0.295	0.00000000000000000000000000000000000000000000000000000000000000000000000000000000000000000000000000000000000000000000000000000000000000000000000000000000000000000000000000000000000000000000000000000000000000000000000000000000000000000000000000000000000000000000000000000000000000000000000000179744613067573	0	TE
Reps2	0.00000000000000000000000000000000000000000000000000000000000000000000000000000000000000000000000000000000000000000000000000000000000000000000000000000000000000000000000000000000000000000000000000000000000000000000000000000000000000000000000000000000000000000000000000000000000000000000000000223952799219724	3.70496	0.594	0.11	0.0000000000000000000000000000000000000000000000000000000000000000000000000000000000000000000000000000000000000000000000000000000000000000000000000000000000000000000000000000000000000000000000000000000000000000000000000000000000000000000000000000000000000000000000000000000000000000000000476034070021445	0	TE
Crppa	0.00000000000000000000000000000000000000000000000000000000000000000000000000000000000000000000000000000000000000000000000000000000000000000000000000000000000000000000000000000000000000000000000000000000000000000000000000000000000000000000000000000000000000000000000000000000000000000000000000857547101996822	2.9288	0.645	0.15	0.000000000000000000000000000000000000000000000000000000000000000000000000000000000000000000000000000000000000000000000000000000000000000000000000000000000000000000000000000000000000000000000000000000000000000000000000000000000000000000000000000000000000000000000000000000000000000000000182280212000444	0	TE
Dstn	0.000000000000000000000000000000000000000000000000000000000000000000000000000000000000000000000000000000000000000000000000000000000000000000000000000000000000000000000000000000000000000000000000000000000000000000000000000000000000000000000000000000000000000000000000000000000000000000000345552593772015	2.3408	0.777	0.378	0.00000000000000000000000000000000000000000000000000000000000000000000000000000000000000000000000000000000000000000000000000000000000000000000000000000000000000000000000000000000000000000000000000000000000000000000000000000000000000000000000000000000000000000000000000000000000000000734506593321794	0	TE
Jak1	0.00000000000000000000000000000000000000000000000000000000000000000000000000000000000000000000000000000000000000000000000000000000000000000000000000000000000000000000000000000000000000000000000000000000000000000000000000000000000000000000000000000000000000000000000000000000000000000000247474724729891	2.41237	0.767	0.347	0.0000000000000000000000000000000000000000000000000000000000000000000000000000000000000000000000000000000000000000000000000000000000000000000000000000000000000000000000000000000000000000000000000000000000000000000000000000000000000000000000000000000000000000000000000000000000000000526032274885857	0	TE
Epb41	0.00000000000000000000000000000000000000000000000000000000000000000000000000000000000000000000000000000000000000000000000000000000000000000000000000000000000000000000000000000000000000000000000000000000000000000000000000000000000000000000000000000000000000000000000000000000000000000000446741638091014	1.68431	0.884	0.616	0.0000000000000000000000000000000000000000000000000000000000000000000000000000000000000000000000000000000000000000000000000000000000000000000000000000000000000000000000000000000000000000000000000000000000000000000000000000000000000000000000000000000000000000000000000000000000000000949594025926259	0	TE
Vgll4	0.00000000000000000000000000000000000000000000000000000000000000000000000000000000000000000000000000000000000000000000000000000000000000000000000000000000000000000000000000000000000000000000000000000000000000000000000000000000000000000000000000000000000000000000000000000000000000000000560778087340636	2.22696	0.77	0.343	0.000000000000000000000000000000000000000000000000000000000000000000000000000000000000000000000000000000000000000000000000000000000000000000000000000000000000000000000000000000000000000000000000000000000000000000000000000000000000000000000000000000000000000000000000000000000000000119198990245126	0	TE
Tcf20	0.000000000000000000000000000000000000000000000000000000000000000000000000000000000000000000000000000000000000000000000000000000000000000000000000000000000000000000000000000000000000000000000000000000000000000000000000000000000000000000000000000000000000000000000000000000000000000000276645639314558	1.25597	0.947	0.806	0.00000000000000000000000000000000000000000000000000000000000000000000000000000000000000000000000000000000000000000000000000000000000000000000000000000000000000000000000000000000000000000000000000000000000000000000000000000000000000000000000000000000000000000000000000000000000000588037970927024	0	TE
Rin3	0.0000000000000000000000000000000000000000000000000000000000000000000000000000000000000000000000000000000000000000000000000000000000000000000000000000000000000000000000000000000000000000000000000000000000000000000000000000000000000000000000000000000000000000000000000000000000000319243431600648	2.50188	0.71	0.26	0.000000000000000000000000000000000000000000000000000000000000000000000000000000000000000000000000000000000000000000000000000000000000000000000000000000000000000000000000000000000000000000000000000000000000000000000000000000000000000000000000000000000000000000000000000000000678583838210338	0	TE
Vgll3	0.0000000000000000000000000000000000000000000000000000000000000000000000000000000000000000000000000000000000000000000000000000000000000000000000000000000000000000000000000000000000000000000000000000000000000000000000000000000000000000000000000000000000000000000000000000000000000493355779374638	3.65792	0.558	0.084	0.00000000000000000000000000000000000000000000000000000000000000000000000000000000000000000000000000000000000000000000000000000000000000000000000000000000000000000000000000000000000000000000000000000000000000000000000000000000000000000000000000000000000000000000000000000000104867704463873	0	TE
Baz1a	0.000000000000000000000000000000000000000000000000000000000000000000000000000000000000000000000000000000000000000000000000000000000000000000000000000000000000000000000000000000000000000000000000000000000000000000000000000000000000000000000000000000000000000000000000000000000000797211146290175	1.84732	0.847	0.514	0.000000000000000000000000000000000000000000000000000000000000000000000000000000000000000000000000000000000000000000000000000000000000000000000000000000000000000000000000000000000000000000000000000000000000000000000000000000000000000000000000000000000000000000000000000000016945520125544	0	TE
Slc1a1	0.000000000000000000000000000000000000000000000000000000000000000000000000000000000000000000000000000000000000000000000000000000000000000000000000000000000000000000000000000000000000000000000000000000000000000000000000000000000000000000000000000000000000000000000000000000000000805341936461766	2.3838	0.736	0.272	0.0000000000000000000000000000000000000000000000000000000000000000000000000000000000000000000000000000000000000000000000000000000000000000000000000000000000000000000000000000000000000000000000000000000000000000000000000000000000000000000000000000000000000000000000000000000171183482014313	0	TE
Lurap1l	0.000000000000000000000000000000000000000000000000000000000000000000000000000000000000000000000000000000000000000000000000000000000000000000000000000000000000000000000000000000000000000000000000000000000000000000000000000000000000000000000000000000000000000000000000000000000000875206801591525	3.00921	0.619	0.139	0.0000000000000000000000000000000000000000000000000000000000000000000000000000000000000000000000000000000000000000000000000000000000000000000000000000000000000000000000000000000000000000000000000000000000000000000000000000000000000000000000000000000000000000000000000000000186033957746295	0	TE
Celf2	0.00000000000000000000000000000000000000000000000000000000000000000000000000000000000000000000000000000000000000000000000000000000000000000000000000000000000000000000000000000000000000000000000000000000000000000000000000000000000000000000000000000000000000000000000000000000000103444927026211	2.0716	0.795	0.382	0.0000000000000000000000000000000000000000000000000000000000000000000000000000000000000000000000000000000000000000000000000000000000000000000000000000000000000000000000000000000000000000000000000000000000000000000000000000000000000000000000000000000000000000000000000000000219882536886915	0	TE
Tmprss2	0.0000000000000000000000000000000000000000000000000000000000000000000000000000000000000000000000000000000000000000000000000000000000000000000000000000000000000000000000000000000000000000000000000000000000000000000000000000000000000000000000000000000000000000000000000000000000151401389695024	4.70704	0.511	0.048	0.000000000000000000000000000000000000000000000000000000000000000000000000000000000000000000000000000000000000000000000000000000000000000000000000000000000000000000000000000000000000000000000000000000000000000000000000000000000000000000000000000000000000000000000000000000321818793935744	0	TE
Myo5b	0.0000000000000000000000000000000000000000000000000000000000000000000000000000000000000000000000000000000000000000000000000000000000000000000000000000000000000000000000000000000000000000000000000000000000000000000000000000000000000000000000000000000000000000000000000000000205374904001986	1.39389	0.942	0.659	0.000000000000000000000000000000000000000000000000000000000000000000000000000000000000000000000000000000000000000000000000000000000000000000000000000000000000000000000000000000000000000000000000000000000000000000000000000000000000000000000000000000000000000000000000000436544895946622	0	TE
Plac1	0.000000000000000000000000000000000000000000000000000000000000000000000000000000000000000000000000000000000000000000000000000000000000000000000000000000000000000000000000000000000000000000000000000000000000000000000000000000000000000000000000000000000000000000000000000680361163455178	3.91701	0.567	0.113	0.0000000000000000000000000000000000000000000000000000000000000000000000000000000000000000000000000000000000000000000000000000000000000000000000000000000000000000000000000000000000000000000000000000000000000000000000000000000000000000000000000000000000000000000000144617568904033	0	TE
H2afy	0.0000000000000000000000000000000000000000000000000000000000000000000000000000000000000000000000000000000000000000000000000000000000000000000000000000000000000000000000000000000000000000000000000000000000000000000000000000000000000000000000000000000000000000000000245765077250459	1.98947	0.772	0.366	0.000000000000000000000000000000000000000000000000000000000000000000000000000000000000000000000000000000000000000000000000000000000000000000000000000000000000000000000000000000000000000000000000000000000000000000000000000000000000000000000000000000000000000000522398248203576	0	TE
Rfx4	0.0000000000000000000000000000000000000000000000000000000000000000000000000000000000000000000000000000000000000000000000000000000000000000000000000000000000000000000000000000000000000000000000000000000000000000000000000000000000000000000000000000000000000000000000253019703059232	4.06537	0.523	0.07	0.000000000000000000000000000000000000000000000000000000000000000000000000000000000000000000000000000000000000000000000000000000000000000000000000000000000000000000000000000000000000000000000000000000000000000000000000000000000000000000000000000000000000000000537818680822704	0	TE
Ppargc1b	0.0000000000000000000000000000000000000000000000000000000000000000000000000000000000000000000000000000000000000000000000000000000000000000000000000000000000000000000000000000000000000000000000000000000000000000000000000000000000000000000000000000000000000000000000314061391328076	2.47131	0.693	0.256	0.000000000000000000000000000000000000000000000000000000000000000000000000000000000000000000000000000000000000000000000000000000000000000000000000000000000000000000000000000000000000000000000000000000000000000000000000000000000000000000000000000000000000000000667568893406959	0	TE
Tmem62	0.0000000000000000000000000000000000000000000000000000000000000000000000000000000000000000000000000000000000000000000000000000000000000000000000000000000000000000000000000000000000000000000000000000000000000000000000000000000000000000000000000000000000000000000910427006499614	3.21256	0.557	0.096	0.00000000000000000000000000000000000000000000000000000000000000000000000000000000000000000000000000000000000000000000000000000000000000000000000000000000000000000000000000000000000000000000000000000000000000000000000000000000000000000000000000000000000000193520364501558	0	TE
Sgk3	0.00000000000000000000000000000000000000000000000000000000000000000000000000000000000000000000000000000000000000000000000000000000000000000000000000000000000000000000000000000000000000000000000000000000000000000000000000000000000000000000000000000000000000000281850087718792	2.32118	0.687	0.242	0.0000000000000000000000000000000000000000000000000000000000000000000000000000000000000000000000000000000000000000000000000000000000000000000000000000000000000000000000000000000000000000000000000000000000000000000000000000000000000000000000000000000000000599100546455065	0	TE
Dapk1	0.00000000000000000000000000000000000000000000000000000000000000000000000000000000000000000000000000000000000000000000000000000000000000000000000000000000000000000000000000000000000000000000000000000000000000000000000000000000000000000000000000000000000000000351783735762258	2.21297	0.738	0.314	0.0000000000000000000000000000000000000000000000000000000000000000000000000000000000000000000000000000000000000000000000000000000000000000000000000000000000000000000000000000000000000000000000000000000000000000000000000000000000000000000000000000000000000747751508736255	0	TE
Ndrg1	0.0000000000000000000000000000000000000000000000000000000000000000000000000000000000000000000000000000000000000000000000000000000000000000000000000000000000000000000000000000000000000000000000000000000000000000000000000000000000000000000000000000000000000000114271143455064	3.07485	0.624	0.181	0.000000000000000000000000000000000000000000000000000000000000000000000000000000000000000000000000000000000000000000000000000000000000000000000000000000000000000000000000000000000000000000000000000000000000000000000000000000000000000000000000000000000000242894742528084	0	TE
Prkcg	0.0000000000000000000000000000000000000000000000000000000000000000000000000000000000000000000000000000000000000000000000000000000000000000000000000000000000000000000000000000000000000000000000000000000000000000000000000000000000000000000000000000000000000000629261996254993	3.07937	0.604	0.16	0.00000000000000000000000000000000000000000000000000000000000000000000000000000000000000000000000000000000000000000000000000000000000000000000000000000000000000000000000000000000000000000000000000000000000000000000000000000000000000000000000000000000000133755929923961	0	TE
Pik3cb	0.000000000000000000000000000000000000000000000000000000000000000000000000000000000000000000000000000000000000000000000000000000000000000000000000000000000000000000000000000000000000000000000000000000000000000000000000000000000000000000000000000000000000265075115947837	1.82541	0.83	0.511	0.00000000000000000000000000000000000000000000000000000000000000000000000000000000000000000000000000000000000000000000000000000000000000000000000000000000000000000000000000000000000000000000000000000000000000000000000000000000000000000000000000000000563443666458723	0	TE
Ttc7b	0.0000000000000000000000000000000000000000000000000000000000000000000000000000000000000000000000000000000000000000000000000000000000000000000000000000000000000000000000000000000000000000000000000000000000000000000000000000000000000000000000000000000474902049941647	1.61528	0.85	0.551	0.00000000000000000000000000000000000000000000000000000000000000000000000000000000000000000000000000000000000000000000000000000000000000000000000000000000000000000000000000000000000000000000000000000000000000000000000000000000000000000000000000100945179735596	0	TE
Hs3st3b1	0.000000000000000000000000000000000000000000000000000000000000000000000000000000000000000000000000000000000000000000000000000000000000000000000000000000000000000000000000000000000000000000000000000000000000000000000000000000000000000000000000000000567836254879527	2.95215	0.602	0.164	0.0000000000000000000000000000000000000000000000000000000000000000000000000000000000000000000000000000000000000000000000000000000000000000000000000000000000000000000000000000000000000000000000000000000000000000000000000000000000000000000000000120699274337192	0	TE
Mtm1	0.00000000000000000000000000000000000000000000000000000000000000000000000000000000000000000000000000000000000000000000000000000000000000000000000000000000000000000000000000000000000000000000000000000000000000000000000000000000000000000000000000000226965981381596	1.81511	0.772	0.344	0.0000000000000000000000000000000000000000000000000000000000000000000000000000000000000000000000000000000000000000000000000000000000000000000000000000000000000000000000000000000000000000000000000000000000000000000000000000000000000000000000000482438890024721	0	TE
St3gal6	0.00000000000000000000000000000000000000000000000000000000000000000000000000000000000000000000000000000000000000000000000000000000000000000000000000000000000000000000000000000000000000000000000000000000000000000000000000000000000000000000000000000640868921744219	2.49985	0.666	0.242	0.000000000000000000000000000000000000000000000000000000000000000000000000000000000000000000000000000000000000000000000000000000000000000000000000000000000000000000000000000000000000000000000000000000000000000000000000000000000000000000000000136223098005951	0	TE
Sh3bgrl2	0.0000000000000000000000000000000000000000000000000000000000000000000000000000000000000000000000000000000000000000000000000000000000000000000000000000000000000000000000000000000000000000000000000000000000000000000000000000000000000000000000000000239460434137698	2.4036	0.664	0.223	0.000000000000000000000000000000000000000000000000000000000000000000000000000000000000000000000000000000000000000000000000000000000000000000000000000000000000000000000000000000000000000000000000000000000000000000000000000000000000000000000000508997098803091	0	TE
Tfap2a	0.00000000000000000000000000000000000000000000000000000000000000000000000000000000000000000000000000000000000000000000000000000000000000000000000000000000000000000000000000000000000000000000000000000000000000000000000000000000000000000000000000012400884697315	4.22383	0.481	0.052	0.00000000000000000000000000000000000000000000000000000000000000000000000000000000000000000000000000000000000000000000000000000000000000000000000000000000000000000000000000000000000000000000000000000000000000000000000000000000000000000000000263593205126128	0	TE
Sipa1l2	0.000000000000000000000000000000000000000000000000000000000000000000000000000000000000000000000000000000000000000000000000000000000000000000000000000000000000000000000000000000000000000000000000000000000000000000000000000000000000000000000000000761393747117848	1.58413	0.851	0.564	1.61842e-239	0	TE
Mast2	0.00000000000000000000000000000000000000000000000000000000000000000000000000000000000000000000000000000000000000000000000000000000000000000000000000000000000000000000000000000000000000000000000000000000000000000000000000000000000000000000000000156090324114996	1.55639	0.869	0.619	3.31786e-239	0	TE
Ap2b1	1.12179e-239	1.67324	0.821	0.532	2.38449e-235	0	TE
Hoxd4	4.60102e-239	4.47092	0.453	0.034	9.77992e-235	0	TE
Arhgap22	1.40959e-238	3.63155	0.515	0.087	2.99622e-234	0	TE
Gm4926	6.96134e-238	4.41643	0.483	0.063	1.4797e-233	0	TE
Slc5a11	5.30635e-237	2.61797	0.649	0.23	1.12792e-232	0	TE
Arih2	1.88236e-236	1.79522	0.886	0.694	4.00115e-232	0	TE
Tdrp	7.78278e-232	2.70224	0.576	0.139	1.65431e-227	0	TE
Cap1	4.24408e-230	2.38535	0.643	0.226	9.02121e-226	0	TE
Mark1	4.45946e-229	3.46911	0.51	0.089	9.47903e-225	0	TE
Abca3	9.41635e-229	3.14218	0.539	0.12	2.00154e-224	0	TE
Trpv5	4.33666e-227	4.39661	0.464	0.056	9.21801e-223	0	TE
B3gnt5	1.10732e-225	3.27578	0.521	0.106	2.35372e-221	0	TE
Prkcz	2.77445e-225	1.81367	0.755	0.371	5.89737e-221	0	TE
Zmiz1	6.59183e-222	1.85698	0.77	0.43	1.40116e-217	0	TE
Hip1	4.13035e-221	1.65401	0.807	0.492	8.77947e-217	0	TE
Elmo1	1.07007e-218	4.44311	0.465	0.067	2.27454e-214	0	TE
Erbin	2.66204e-218	1.77617	0.781	0.445	5.65843e-214	0	TE
Mta3	1.15794e-217	1.54441	0.818	0.512	2.46132e-213	0	TE
Jarid2	3.53204e-215	0.80312	0.989	0.947	7.5077e-211	0	TE
Rasa1	1.29707e-214	1.66404	0.788	0.467	2.75706e-210	0	TE
Tjp2	1.47852e-213	1.35488	0.878	0.623	3.14274e-209	0	TE
Cbl	6.35928e-213	1.70414	0.766	0.42	1.35173e-208	0	TE
Mtf2	1.59455e-211	1.1209	0.941	0.845	3.38938e-207	0	TE
Slc22a21	1.98678e-211	2.84398	0.555	0.149	4.2231e-207	0	TE
Adh1	6.62332e-211	4.89113	0.422	0.041	1.40785e-206	0	TE
Mllt10	7.74824e-211	0.799406	0.978	0.936	1.64697e-206	0	TE
Vcl	6.52907e-209	1.89491	0.766	0.46	1.38782e-204	0	TE
Mab21l3	7.3219e-208	4.5666	0.416	0.037	1.55634e-203	0	TE
Pon2	3.31005e-207	4.21081	0.417	0.037	7.03584e-203	0	TE
Rnf24	2.04939e-206	2.27999	0.603	0.198	4.35618e-202	0	TE
Sox6	2.28012e-206	2.09393	0.654	0.259	4.84663e-202	0	TE
Brd1	5.31143e-206	1.40706	0.836	0.582	1.129e-201	0	TE
P2rx3	1.72212e-205	2.89721	0.54	0.143	3.66055e-201	0	TE
Atg16l2	2.06049e-205	2.63002	0.571	0.173	4.37978e-201	0	TE
Supt20	5.6903e-204	1.79471	0.747	0.419	1.20953e-199	0	TE
Ptpra	3.75519e-203	1.78309	0.772	0.461	7.98202e-199	0	TE
Pdzk1	1.71861e-201	2.52621	0.553	0.149	3.65307e-197	0	TE
Wnt7b	1.94471e-200	4.17047	0.407	0.036	4.13368e-196	0	TE
F11r	5.43602e-200	2.32591	0.596	0.199	1.15548e-195	0	TE
Cdc14a	8.40354e-200	1.83221	0.719	0.359	1.78626e-195	0	TE
Peli2	2.94639e-199	2.67009	0.564	0.175	6.26284e-195	0	TE
Chsy3	3.46233e-199	3.40768	0.505	0.123	7.35952e-195	0	TE
Rbms1	8.10108e-198	2.37819	0.587	0.196	1.72197e-193	0	TE
Afdn	1.22239e-197	1.14779	0.914	0.728	2.5983e-193	0	TE
Faf1	2.64813e-196	0.802694	0.975	0.928	5.62887e-192	0	TE
Farp1	4.19081e-195	2.28486	0.618	0.233	8.90798e-191	0	TE
Frk	4.63636e-195	2.37646	0.547	0.151	9.85505e-191	0	TE
Efnb2	3.88805e-193	1.86021	0.702	0.356	8.26444e-189	0	TE
Brwd1	1.1194e-190	1.2274	0.887	0.71	2.37939e-186	0	TE
Arpc2	1.61793e-187	1.67495	0.745	0.411	3.43907e-183	0	TE
Akt3	3.80528e-187	1.58019	0.77	0.452	8.0885e-183	0	TE
Fam107b	1.05704e-185	2.47568	0.54	0.157	2.24685e-181	0	TE
Sh3rf1	1.47961e-184	1.31709	0.852	0.625	3.14506e-180	0	TE
Cgn	4.35671e-184	3.12997	0.464	0.099	9.26063e-180	0	TE
Ptgr1	6.46311e-184	2.74434	0.491	0.119	1.3738e-179	0	TE
Vtcn1	1.20974e-183	4.32566	0.389	0.041	2.57142e-179	0	TE
Ube2h	3.22073e-183	1.68406	0.785	0.533	6.84599e-179	0	TE
Mtmr10	1.66332e-182	2.18184	0.607	0.244	3.53556e-178	0	TE
Sh3d21	3.96191e-182	3.23569	0.447	0.085	8.42144e-178	0	TE
Rhbdl2	8.04575e-182	4.03341	0.405	0.057	1.7102e-177	0	TE
Tiam1	2.23414e-181	2.00472	0.636	0.277	4.74888e-177	0	TE
Kmt2c	1.33602e-179	0.801721	0.978	0.945	2.83984e-175	0	TE
Fgd6	2.71016e-179	2.59867	0.527	0.159	5.76071e-175	0	TE
Pramel7	7.93874e-179	2.33831	0.57	0.203	1.68746e-174	0	TE
Arhgef3	1.83102e-178	1.43304	0.829	0.619	3.89201e-174	0	TE
Cdh1	1.93793e-178	1.19452	0.857	0.618	4.11926e-174	0	TE
Rragd	2.05095e-178	3.36688	0.438	0.084	4.35951e-174	0	TE
Tmem131l	5.91837e-178	1.90133	0.68	0.35	1.25801e-173	0	TE
St14	7.42442e-177	2.54283	0.493	0.125	1.57813e-172	0	TE
Prdm2	8.6473e-176	1.10458	0.893	0.724	1.83807e-171	0	TE
Pik3c2a	9.30352e-176	1.73586	0.825	0.6	1.97756e-171	0	TE
Ctnna1	1.32746e-175	0.883362	0.953	0.872	2.82165e-171	0	TE
Actr3	2.88064e-175	1.55355	0.745	0.436	6.12309e-171	0	TE
Cd9	6.97642e-175	1.78475	0.693	0.356	1.48291e-170	0	TE
9330182L06Rik	1.7577e-173	4.10793	0.389	0.051	3.73616e-169	0	TE
Stk24	7.62986e-173	1.46186	0.776	0.498	1.6218e-168	0	TE
Gak	1.26141e-171	1.30453	0.812	0.563	2.68125e-167	0	TE
1600002D24Rik	2.45774e-171	4.30715	0.387	0.054	5.22418e-167	0	TE
Prkag2	3.4431e-171	2.73949	0.51	0.157	7.31866e-167	0	TE
Gca	4.76941e-171	2.47745	0.487	0.121	1.01379e-166	0	TE
Sh3bp5	5.23164e-171	2.88115	0.476	0.122	1.11204e-166	0	TE
Slc22a4	1.73171e-169	4.90373	0.349	0.028	3.68092e-165	0	TE
Nek6	1.30454e-167	2.86322	0.463	0.112	2.77292e-163	0	TE
Optn	4.98958e-167	2.32729	0.506	0.146	1.06058e-162	0	TE
Pcsk6	5.12948e-167	1.32646	0.812	0.565	1.09032e-162	0	TE
Hipk3	2.14687e-166	1.72563	0.676	0.346	4.56339e-162	0	TE
Wnt3a	2.66656e-166	4.19942	0.352	0.032	5.66804e-162	0	TE
Gm11077	2.03491e-165	4.65366	0.342	0.026	4.3254e-161	0	TE
Ptbp3	4.72152e-165	1.15664	0.854	0.616	1.00361e-160	0	TE
Sgk1	1.67841e-164	2.41858	0.519	0.171	3.56764e-160	0	TE
Kcnu1	2.07251e-164	4.32784	0.37	0.048	4.40532e-160	0	TE
Cnn3	2.58145e-164	1.51849	0.758	0.463	5.48713e-160	0	TE
Xylb	6.13744e-164	2.72668	0.479	0.133	1.30457e-159	0	TE
Ago4	2.13101e-162	3.55566	0.382	0.056	4.52968e-158	0	TE
Grhl1	1.50723e-160	3.77275	0.371	0.05	3.20377e-156	0	TE
Gm34276	2.40672e-160	4.13424	0.357	0.042	5.11572e-156	0	TE
Chst11	1.63946e-159	3.27954	0.422	0.09	3.48484e-155	0	TE
Klf5	3.2388e-159	0.986222	0.912	0.735	6.88439e-155	0	TE
Dmxl2	3.1634e-158	1.51907	0.722	0.422	6.72412e-154	0	TE
Ttyh2	5.78856e-158	2.59923	0.458	0.116	1.23042e-153	0	TE
Nav3	1.28064e-157	1.20957	0.66	0.275	2.72213e-153	0	TE
Dag1	1.98178e-157	1.9429	0.598	0.262	4.21248e-153	0	TE
Acadl	5.3696e-157	2.38369	0.471	0.127	1.14136e-152	0	TE
Slc6a14	1.56793e-156	3.88397	0.347	0.036	3.3328e-152	0	TE
Blnk	6.393e-156	4.20904	0.357	0.046	1.3589e-151	0	TE
Cd2ap	1.34302e-155	0.996577	0.892	0.755	2.85473e-151	0	TE
Malat1	1.9606e-155	0.751211	0.998	0.997	4.16745e-151	0	TE
Tle4	3.51497e-155	0.921543	0.954	0.865	7.47141e-151	0	TE
Gng2	2.15398e-154	1.41817	0.758	0.443	4.5785e-150	0	TE
1110019D14Rik	2.47895e-154	1.73592	0.663	0.349	5.26925e-150	0	TE
Sfmbt2	4.61136e-154	1.0721	0.852	0.581	9.8019e-150	0	TE
Akr1b8	1.24059e-153	3.06506	0.4	0.078	2.637e-149	0	TE
Wdr45b	2.15851e-153	1.72805	0.647	0.328	4.58812e-149	0	TE
Patj	3.0923e-153	0.826369	0.932	0.667	6.57299e-149	0	TE
Atp11a	6.01491e-153	2.24092	0.533	0.196	1.27853e-148	0	TE
Mgll	9.75504e-153	2.36357	0.489	0.15	2.07353e-148	0	TE
Cpeb2	4.01023e-152	1.64301	0.673	0.365	8.52414e-148	0	TE
Aqp9	1.28373e-151	4.39882	0.328	0.031	2.7287e-147	0	TE
Zfp280c	1.5578e-150	2.43454	0.455	0.119	3.31126e-146	0	TE
Gsk3b	4.69819e-150	1.03022	0.901	0.756	9.98647e-146	0	TE
Gm2a	5.58829e-150	3.56303	0.359	0.055	1.18785e-145	0	TE
Csrp1	7.39061e-150	3.03791	0.406	0.086	1.57095e-145	0	TE
BC051665	1.26582e-149	4.46502	0.339	0.042	2.69063e-145	0	TE
Ppp4r1	6.23366e-148	1.41852	0.733	0.44	1.32503e-143	0	TE
Zbtb10	2.80066e-147	1.2688	0.794	0.534	5.95308e-143	0	TE
Mras	3.03364e-147	1.82689	0.579	0.245	6.4483e-143	0	TE
Litaf	3.68176e-147	2.10815	0.526	0.195	7.82596e-143	0	TE
Pdzd2	3.21834e-146	3.14664	0.416	0.1	6.8409e-142	0	TE
Ptprf	7.49862e-145	2.14907	0.511	0.18	1.59391e-140	0	TE
Ncbp1	2.40141e-143	1.70657	0.605	0.279	5.10444e-139	0	TE
Epcam	4.53243e-143	2.11729	0.492	0.167	9.63412e-139	0	TE
Rflnb	4.85113e-143	3.53201	0.334	0.042	1.03116e-138	0	TE
Anxa3	2.43221e-142	4.25146	0.314	0.03	5.1699e-138	0	TE
Wdr1	6.68938e-142	1.69015	0.629	0.311	1.4219e-137	0	TE
Dock8	2.24661e-141	3.13113	0.397	0.091	4.7754e-137	0	TE
Fam160a1	3.31808e-141	3.31504	0.356	0.058	7.0529e-137	0	TE
Fras1	7.26498e-141	4.34968	0.321	0.038	1.54424e-136	0	TE
Lclat1	1.00745e-140	1.80386	0.594	0.272	2.14144e-136	0	TE
Btbd1	1.96428e-140	1.74094	0.617	0.307	4.17527e-136	0	TE
Atn1	2.29215e-140	1.66163	0.594	0.27	4.8722e-136	0	TE
Shroom3	4.25322e-140	1.96624	0.741	0.555	9.04065e-136	0	TE
Cct6b	6.04418e-140	3.20374	0.369	0.071	1.28475e-135	0	TE
Frs2	2.38182e-139	1.13158	0.844	0.666	5.06279e-135	0	TE
Ocln	1.04035e-138	2.98748	0.362	0.063	2.21136e-134	0	TE
Cgnl1	5.07665e-138	1.64754	0.671	0.397	1.07909e-133	0	TE
Smyd1	1.06157e-137	3.59221	0.33	0.044	2.25648e-133	0	TE
Stard10	1.14139e-137	2.61671	0.403	0.093	2.42613e-133	0	TE
Pla2g15	1.3744e-137	2.96162	0.388	0.086	2.92143e-133	0	TE
Exph5	3.22196e-135	3.2343	0.347	0.058	6.84859e-131	0	TE
Dsp	3.60091e-135	2.99345	0.39	0.094	7.65409e-131	0	TE
Abcc4	8.27089e-135	1.1619	0.825	0.625	1.75806e-130	0	TE
Capn2	4.91488e-134	3.56228	0.338	0.055	1.04471e-129	0	TE
Elf5	2.27888e-133	4.64131	0.292	0.025	4.844e-129	0	TE
Sugt1	4.60481e-133	1.50605	0.662	0.368	9.78798e-129	0	TE
Kdm3b	5.17479e-132	0.975645	0.858	0.706	1.09995e-127	0	TE
Sipa1l1	5.59724e-132	1.1156	0.835	0.667	1.18975e-127	0	TE
Sema5a	1.19101e-131	1.50893	0.69	0.416	2.5316e-127	0	TE
Atad2b	1.57806e-131	0.965401	0.858	0.717	3.35432e-127	0	TE
Ttll3	4.65632e-131	1.98153	0.498	0.185	9.89748e-127	0	TE
Ablim2	3.48848e-130	2.2672	0.437	0.131	7.41512e-126	0	TE
Gch1	7.22096e-130	4.14754	0.293	0.029	1.53489e-125	0	TE
Cx3cr1	1.20299e-129	2.76656	0.392	0.098	2.55708e-125	0	TE
Cldn7	4.46941e-129	3.71801	0.305	0.037	9.50018e-125	0	TE
Wipi2	2.04911e-127	1.5708	0.596	0.296	4.35559e-123	0	TE
Trip12	2.10466e-127	0.623777	0.974	0.955	4.47367e-123	0	TE
Hk2	4.08018e-127	1.28908	0.751	0.527	8.67282e-123	0	TE
Cers3	6.7864e-127	3.76378	0.304	0.038	1.44252e-122	0	TE
Crxos	2.55582e-125	2.66606	0.369	0.082	5.43264e-121	0	TE
Gm44699	2.5723e-125	1.81521	0.499	0.184	5.46768e-121	0	TE
Fgd3	5.96234e-125	4.89093	0.274	0.023	1.26736e-120	0	TE
C430049B03Rik	1.38977e-124	4.35923	0.28	0.026	2.9541e-120	0	TE
Abhd17c	1.63462e-124	1.82659	0.539	0.237	3.47456e-120	0	TE
Adgrl2	2.3795e-123	2.40008	0.439	0.146	5.05786e-119	0	TE
Usp43	8.79739e-123	2.42497	0.384	0.094	1.86997e-118	0	TE
Foxred2	3.42555e-122	2.95654	0.329	0.058	7.28134e-118	0	TE
Arhgef18	8.04916e-122	1.21364	0.731	0.475	1.71093e-117	0	TE
Ak7	1.73343e-121	3.74832	0.312	0.05	3.68458e-117	0	TE
Krt18	2.60195e-121	3.73764	0.282	0.03	5.5307e-117	0	TE
Slco2a1	6.16127e-121	2.22331	0.437	0.142	1.30964e-116	0	TE
Erbb3	2.15214e-120	3.23173	0.31	0.048	4.57458e-116	0	TE
Rab11fip1	2.28217e-120	1.93705	0.493	0.195	4.85097e-116	0	TE
Slc6a8	4.32568e-120	1.87439	0.502	0.205	9.19467e-116	0	TE
Nck2	8.00163e-120	1.22479	0.791	0.581	1.70083e-115	0	TE
Sdc4	1.27208e-118	1.61329	0.522	0.214	2.70394e-114	0	TE
B4galnt3	1.59974e-118	2.0857	0.663	0.436	3.4004e-114	0	TE
Sh3d19	3.02979e-118	0.771156	0.855	0.618	6.44013e-114	0	TE
Dapp1	1.08049e-117	2.59009	0.344	0.073	2.29668e-113	0	TE
Rad54b	1.4464e-117	1.27815	0.698	0.449	3.07447e-113	0	TE
Errfi1	4.7848e-117	2.77487	0.352	0.08	1.01706e-112	0	TE
Zfp568	1.03632e-116	1.08762	0.803	0.641	2.2028e-112	0	TE
Zmpste24	1.08394e-116	1.76225	0.55	0.277	2.30402e-112	0	TE
Cpeb3	4.65288e-116	1.27335	0.732	0.514	9.89015e-112	0	TE
Chst3	6.39025e-116	2.35753	0.387	0.107	1.35831e-111	0	TE
Lims1	9.46439e-116	1.10435	0.784	0.578	2.01175e-111	0	TE
Tpm4	2.91067e-115	1.87769	0.455	0.165	6.18693e-111	0	TE
Relch	3.39004e-115	1.00121	0.835	0.659	7.20586e-111	0	TE
Cpne3	3.61387e-115	1.87962	0.466	0.175	7.68164e-111	0	TE
Chdh	5.33072e-115	4.19262	0.253	0.019	1.1331e-110	0	TE
Sgcd	1.36424e-114	2.97889	0.331	0.07	2.89984e-110	0	TE
Ebf4	3.52307e-114	2.72803	0.332	0.068	7.48864e-110	0	TE
Rhobtb2	4.09692e-114	2.66303	0.349	0.081	8.70841e-110	0	TE
Smurf1	5.53887e-114	1.68681	0.59	0.319	1.17734e-109	0	TE
Atp8b1	6.40316e-114	2.74089	0.321	0.06	1.36106e-109	0	TE
Cept1	5.83961e-113	1.42898	0.636	0.368	1.24127e-108	0	TE
Fmnl3	9.35302e-112	2.3079	0.386	0.111	1.98808e-107	0	TE
Nr6a1	1.97045e-111	1.13057	0.808	0.627	4.18839e-107	0	TE
Crybg1	2.43677e-111	4.13781	0.267	0.032	5.1796e-107	0	TE
Zfp949	3.13246e-111	1.67088	0.545	0.268	6.65835e-107	0	TE
Mapre3	3.51683e-110	2.47967	0.352	0.088	7.47538e-106	0	TE
Znrf2	5.35254e-110	0.92292	0.84	0.683	1.13774e-105	0	TE
Esyt2	6.25967e-110	0.941886	0.835	0.668	1.33056e-105	0	TE
9830004L10Rik	9.05205e-110	2.82207	0.301	0.053	1.9241e-105	0	TE
Tmco4	1.31267e-109	2.18448	0.407	0.132	2.7902e-105	0	TE
Pramel5	2.14859e-109	3.72153	0.27	0.035	4.56704e-105	0	TE
Arhgap8	2.62186e-109	1.67462	0.503	0.215	5.57302e-105	0	TE
Tsc22d1	2.96085e-109	0.912242	0.877	0.755	6.29357e-105	0	TE
Aktip	1.23933e-108	2.37758	0.363	0.097	2.63432e-104	0	TE
Tfcp2l1	3.34986e-108	0.844627	0.801	0.533	7.12046e-104	0	TE
Clcn5	5.92689e-108	1.09073	0.712	0.453	1.25982e-103	0	TE
AU018091	2.30327e-107	2.05477	0.382	0.111	4.89583e-103	0	TE
Adap2	4.86488e-107	3.44331	0.261	0.031	1.03408e-102	0	TE
Cpd	9.81162e-107	1.73598	0.515	0.241	2.08556e-102	0	TE
Gabarapl2	3.1552e-106	1.35934	0.562	0.27	6.7067e-102	0	TE
Coil	4.95486e-106	1.23198	0.796	0.696	1.05321e-101	0	TE
Mier3	6.44894e-106	1.6831	0.56	0.299	1.37079e-101	0	TE
Epb41l4b	8.81336e-106	1.37465	0.626	0.364	1.87337e-101	0	TE
Ldlr	1.48004e-105	1.72862	0.502	0.223	3.14596e-101	0	TE
Vezt	2.95467e-105	1.8129	0.481	0.201	6.28045e-101	0	TE
Gls	9.9997e-105	1.00613	0.842	0.693	2.12554e-100	0	TE
Fam122b	7.18347e-104	1.75788	0.445	0.169	1.52692e-99	0	TE
Prps1	1.10971e-103	1.91312	0.383	0.116	2.35881e-99	0	TE
Arpc5	2.22938e-103	2.21743	0.388	0.125	4.73876e-99	0	TE
Iffo2	1.69932e-102	3.27714	0.281	0.049	3.61207e-98	0	TE
Rock2	3.21527e-102	0.938085	0.873	0.762	6.83437e-98	0	TE
Rpia	5.94094e-102	1.82167	0.448	0.176	1.26281e-97	0	TE
Psd4	1.6125e-101	1.82432	0.456	0.183	3.42752e-97	0	TE
Rims2	5.14096e-101	0.925055	0.83	0.648	1.09276e-96	0	TE
Tnrc18	4.69741e-100	1.26702	0.642	0.388	9.98481e-96	0	TE
Larp1b	5.0583e-100	1.6238	0.5	0.228	1.07519e-95	0	TE
Rnf38	8.90121e-100	1.20512	0.72	0.514	1.89204e-95	0	TE
Slk	3.0249e-98	1.24553	0.611	0.348	6.42972e-94	0	TE
Tjp3	7.49917e-98	2.83122	0.282	0.052	1.59402e-93	0	TE
Etv3	1.02215e-97	2.27662	0.351	0.1	2.17268e-93	0	TE
Dnmbp	1.11732e-97	1.60102	0.469	0.196	2.37498e-93	0	TE
Vrk2	2.14174e-97	1.4855	0.556	0.293	4.55248e-93	0	TE
Gla	3.36886e-97	2.77131	0.282	0.055	7.16084e-93	0	TE
Ap3b1	3.37393e-97	0.642041	0.926	0.861	7.17163e-93	0	TE
Osbpl10	9.52147e-97	1.29514	0.622	0.356	2.02388e-92	0	TE
Npr3	1.10424e-96	3.03018	0.264	0.042	2.34718e-92	0	TE
Trim43a	1.29702e-96	2.65181	0.275	0.049	2.75694e-92	0	TE
Rnf128	2.1572e-96	2.35396	0.336	0.093	4.58535e-92	0	TE
Cnst	2.784e-96	1.83365	0.422	0.162	5.91767e-92	0	TE
Tbc1d2	3.14337e-96	2.51481	0.32	0.081	6.68155e-92	0	TE
Rab11fip4	4.8183e-96	2.06978	0.442	0.19	1.02418e-91	0	TE
Ino80d	1.61365e-95	1.11008	0.693	0.46	3.42997e-91	0	TE
Ssh2	4.66767e-95	1.10138	0.694	0.46	9.9216e-91	0	TE
Actb	6.70374e-95	1.50082	0.662	0.474	1.42495e-90	0	TE
Zdhhc17	1.63772e-94	1.19293	0.653	0.408	3.48113e-90	0	TE
Rab20	2.23991e-94	2.29012	0.338	0.094	4.76115e-90	0	TE
Wwc2	3.36091e-94	0.791663	0.861	0.716	7.14394e-90	0	TE
Plekha5	4.02971e-94	0.999742	0.804	0.652	8.56555e-90	0	TE
Acadm	4.87876e-94	1.37829	0.586	0.344	1.03703e-89	0	TE
Usp25	5.36846e-94	1.15102	0.611	0.332	1.14112e-89	0	TE
Adam19	1.04297e-93	1.36322	0.568	0.307	2.21694e-89	0	TE
Diaph1	3.90931e-93	0.948359	0.756	0.547	8.30964e-89	0	TE
Sik3	3.96628e-93	1.23023	0.634	0.394	8.43073e-89	0	TE
Inpp5f	4.22702e-93	2.35872	0.309	0.077	8.98496e-89	0	TE
Coro1c	9.3971e-93	1.23408	0.655	0.423	1.99745e-88	0	TE
Psen1	9.77289e-93	1.20382	0.666	0.441	2.07733e-88	0	TE
Irak2	1.47109e-92	2.22463	0.356	0.113	3.12696e-88	0	TE
Carmil1	4.1593e-92	0.808813	0.842	0.637	8.84101e-88	0	TE
Cox10	1.34645e-91	1.13624	0.663	0.438	2.86201e-87	0	TE
Zswim5	6.26274e-91	1.94911	0.36	0.115	1.33121e-86	0	TE
Atxn7	9.32472e-91	1.17635	0.7	0.487	1.98206e-86	0	TE
Prep	2.3199e-90	0.955098	0.779	0.619	4.93118e-86	0	TE
Neu1	3.95454e-90	2.69813	0.274	0.056	8.40577e-86	0	TE
Fam118b	6.36058e-90	1.6825	0.451	0.194	1.352e-85	0	TE
Pard3	1.67252e-89	0.518859	0.967	0.914	3.5551e-85	0	TE
Anapc10	3.20453e-89	1.25795	0.591	0.349	6.81154e-85	0	TE
Bace1	4.04731e-89	2.10984	0.356	0.117	8.60297e-85	0	TE
Slmap	1.05128e-87	0.701379	0.894	0.8	2.23461e-83	0	TE
Copg2	1.2103e-87	1.11589	0.637	0.387	2.57262e-83	0	TE
Parp4	1.40496e-87	1.71693	0.436	0.187	2.98639e-83	0	TE
Flii	3.63075e-87	2.33959	0.305	0.08	7.71752e-83	0	TE
Pawr	9.32251e-87	0.996355	0.756	0.565	1.98159e-82	0	TE
Mb21d2	9.89096e-87	1.67039	0.463	0.216	2.10242e-82	0	TE
Rreb1	2.54815e-86	0.823113	0.873	0.795	5.41634e-82	0	TE
Gm37240	5.62574e-86	1.03211	0.743	0.564	1.19581e-81	0	TE
Abat	7.08127e-86	3.23208	0.28	0.068	1.50519e-81	0	TE
Mprip	8.70659e-86	0.953632	0.729	0.532	1.85067e-81	0	TE
Fnbp1l	1.07145e-85	1.01093	0.711	0.507	2.27748e-81	0	TE
Anxa6	2.73026e-85	1.9463	0.369	0.134	5.80344e-81	0	TE
Peak1	4.96186e-85	0.963097	0.779	0.644	1.05469e-80	0	TE
Acpp	7.64268e-85	2.23582	0.312	0.088	1.62453e-80	0	TE
Serinc3	2.62384e-84	1.32107	0.561	0.321	5.57723e-80	0	TE
Schip1	9.93374e-84	1.12055	0.63	0.384	2.11152e-79	0	TE
Faah	1.05614e-83	2.83756	0.257	0.053	2.24494e-79	0	TE
Tesk2	2.53788e-83	1.25172	0.558	0.31	5.39451e-79	0	TE
Ube2q2	4.62732e-83	0.935721	0.767	0.581	9.83583e-79	0	TE
Fsbp	6.81378e-83	1.78329	0.38	0.144	1.44834e-78	0	TE
Snx2	1.01738e-82	0.872836	0.813	0.653	2.16254e-78	0	TE
Esrp1	1.50913e-82	1.17742	0.545	0.288	3.20782e-78	0	TE
Cdc42	1.70008e-82	0.95316	0.731	0.525	3.61368e-78	0	TE
Acsl6	9.40146e-82	1.89614	0.337	0.108	1.99837e-77	0	TE
Gdap2	1.43834e-81	1.64383	0.437	0.196	3.05735e-77	0	TE
Lmbr1	4.13849e-81	0.781189	0.847	0.734	8.79677e-77	0	TE
Mgat4a	1.46499e-80	1.64972	0.408	0.169	3.11398e-76	0	TE
Pgm1	1.62803e-80	2.55233	0.266	0.062	3.46055e-76	0	TE
Usp53	2.45229e-80	1.30159	0.554	0.318	5.21258e-76	0	TE
Srgap1	3.07035e-80	1.39683	0.56	0.342	6.52635e-76	0	TE
Rb1cc1	3.56441e-80	1.05127	0.724	0.544	7.5765e-76	0	TE
Mtus1	3.61325e-80	0.841356	0.718	0.483	7.68033e-76	0	TE
Hsp90aa1	4.92965e-79	1.2139	0.628	0.431	1.04785e-74	0	TE
Flvcr2	7.68348e-79	2.27168	0.298	0.087	1.6332e-74	0	TE
Serpine2	8.99299e-79	2.10237	0.371	0.146	1.91155e-74	0	TE
Myl12b	2.16752e-78	1.38211	0.475	0.233	4.60728e-74	0	TE
Csnk1e	7.98308e-78	2.39944	0.287	0.08	1.69688e-73	0	TE
Mfn1	1.0335e-77	1.09822	0.638	0.428	2.19682e-73	0	TE
Magi3	1.14551e-77	0.993579	0.809	0.692	2.4349e-73	0	TE
Sod2	1.82036e-77	1.32608	0.427	0.188	3.86936e-73	0	TE
Sgms1	1.85554e-77	0.93187	0.79	0.637	3.94413e-73	0	TE
Smg1	3.84391e-77	0.578821	0.931	0.877	8.17062e-73	0	TE
Erc2	5.07786e-77	1.57356	0.537	0.317	1.07935e-72	0	TE
Ralbp1	8.75752e-77	1.43816	0.481	0.253	1.8615e-72	0	TE
Akap17b	4.52976e-76	1.76379	0.347	0.127	9.62845e-72	0	TE
Fabp3	2.50399e-74	2.05519	0.317	0.105	5.32249e-70	0	TE
Inf2	5.05539e-74	2.17756	0.272	0.072	1.07457e-69	0	TE
Larp4b	5.97592e-74	0.66035	0.885	0.81	1.27024e-69	0	TE
Ppip5k1	2.20576e-73	1.76561	0.332	0.119	4.68856e-69	0	TE
Tjp1	4.38474e-73	0.887455	0.724	0.538	9.3202e-69	0	TE
Vps54	5.05027e-73	0.651262	0.857	0.747	1.07348e-68	0	TE
Kctd1	5.90227e-73	2.01283	0.29	0.087	1.25459e-68	0	TE
Actr2	6.22505e-73	1.07874	0.64	0.442	1.3232e-68	0	TE
Tmem65	1.96274e-72	1.79522	0.372	0.152	4.17199e-68	0	TE
Prune1	2.89762e-72	1.94583	0.301	0.096	6.15919e-68	0	TE
Stat3	5.17564e-72	1.01626	0.701	0.535	1.10013e-67	0	TE
Snrpn	7.58571e-72	1.27022	0.498	0.267	1.61242e-67	0	TE
Slc20a1	1.03517e-71	1.23329	0.565	0.348	2.20035e-67	0	TE
E2f8	1.74115e-71	2.20203	0.255	0.065	3.70098e-67	0	TE
Utrn	2.51936e-71	0.795344	0.781	0.631	5.35515e-67	0	TE
Arap2	7.16176e-71	1.2603	0.489	0.257	1.5223e-66	0	TE
Rab3ip	5.04478e-70	1.26655	0.496	0.27	1.07232e-65	0	TE
Myof	6.09843e-70	1.60766	0.407	0.187	1.29628e-65	0	TE
Ctsc	6.34379e-70	1.67186	0.363	0.146	1.34844e-65	0	TE
Cab39	7.93891e-70	0.997201	0.663	0.464	1.6875e-65	0	TE
Scaper	9.10093e-70	0.741915	0.807	0.672	1.93449e-65	0	TE
Ddi2	1.29082e-69	0.911224	0.682	0.494	2.74377e-65	0	TE
Gm15446	1.43423e-69	1.75051	0.354	0.144	3.04859e-65	0	TE
Gas2l3	1.56204e-69	1.77465	0.387	0.177	3.32027e-65	0	TE
Slc38a4	1.7354e-69	1.46274	0.369	0.148	3.68877e-65	0	TE
Prom1	1.81337e-69	1.82214	0.345	0.135	3.8545e-65	0	TE
Zfand3	2.11585e-69	0.606379	0.932	0.881	4.49746e-65	0	TE
Pik3r3	2.90264e-69	2.01501	0.303	0.103	6.16985e-65	0	TE
Rmnd5a	3.36098e-69	1.13515	0.566	0.354	7.1441e-65	0	TE
Rassf8	5.02039e-69	1.15455	0.581	0.372	1.06713e-64	0	TE
Laptm4b	1.86856e-68	2.32054	0.264	0.076	3.97181e-64	0	TE
Wdfy2	2.24568e-68	1.28052	0.533	0.317	4.77342e-64	0	TE
Ipo7	3.23379e-68	0.728736	0.82	0.728	6.87374e-64	0	TE
Osbpl2	3.27323e-68	1.63203	0.356	0.147	6.95757e-64	0	TE
Sept8	8.14041e-68	2.06128	0.269	0.079	1.73033e-63	0	TE
Dap	1.22355e-67	1.48615	0.423	0.204	2.60078e-63	0	TE
Dennd4c	2.46313e-67	0.965113	0.674	0.491	5.23564e-63	0	TE
Fgfr2	2.90961e-67	0.353379	0.993	0.982	6.18466e-63	0	TE
Asap2	3.20851e-67	1.00698	0.659	0.481	6.82002e-63	0	TE
Crybg2	6.70789e-67	2.1194	0.281	0.09	1.42583e-62	0	TE
Arpc1b	8.22522e-67	1.45959	0.384	0.17	1.74835e-62	0	TE
Mdfic	8.59914e-67	1.04886	0.432	0.199	1.82783e-62	0	TE
Gbe1	9.1892e-67	1.22053	0.491	0.269	1.95326e-62	0	TE
Cdc42bpb	1.47054e-66	1.027	0.546	0.325	3.12579e-62	0	TE
Chd3	1.6532e-66	2.26653	0.253	0.07	3.51403e-62	0	TE
Slco4c1	1.87084e-66	1.41791	0.444	0.231	3.97666e-62	0	TE
Heca	3.64668e-66	1.2551	0.454	0.234	7.75139e-62	0	TE
Wasl	4.31278e-66	1.02625	0.621	0.422	9.16725e-62	0	TE
Igsf3	8.22129e-66	1.35027	0.427	0.208	1.74752e-61	0	TE
Arid1a	1.58472e-65	0.683466	0.846	0.76	3.36849e-61	0	TE
Olfr1459	1.59561e-65	1.85875	0.29	0.096	3.39163e-61	0	TE
Pepd	1.91044e-65	0.893552	0.668	0.472	4.06084e-61	0	TE
Ptprj	2.02237e-65	1.66905	0.434	0.226	4.29876e-61	0	TE
Magi1	2.46109e-65	0.69007	0.863	0.772	5.23128e-61	0	TE
Pkhd1	9.98865e-65	1.5276	0.352	0.144	2.12319e-60	0	TE
Prxl2a	2.16716e-64	2.04624	0.275	0.088	4.60652e-60	0	TE
Ctdspl	1.09901e-63	1.13867	0.546	0.335	2.33605e-59	0	TE
Lrp2	1.54385e-63	1.06301	0.75	0.619	3.2816e-59	0	TE
St7	2.30063e-63	1.26088	0.44	0.223	4.89023e-59	0	TE
Ndst1	2.54705e-63	1.81609	0.303	0.111	5.41402e-59	0	TE
Mindy1	3.24164e-63	2.19629	0.253	0.074	6.89044e-59	0	TE
Nid1	3.58488e-63	1.34818	0.583	0.4	7.62001e-59	0	TE
Anxa11	7.2497e-63	1.55779	0.331	0.129	1.541e-58	0	TE
Gss	2.94763e-62	2.12189	0.253	0.074	6.26548e-58	0	TE
Slc11a2	3.16134e-62	1.61755	0.332	0.135	6.71974e-58	0	TE
Timd2	3.69971e-62	1.44138	0.336	0.134	7.8641e-58	0	TE
Agfg2	4.24682e-62	1.8891	0.285	0.098	9.02704e-58	0	TE
Ythdf3	8.92698e-62	0.584146	0.864	0.769	1.89752e-57	0	TE
Nabp1	9.50335e-62	1.22873	0.506	0.306	2.02003e-57	0	TE
Tnks1bp1	1.10551e-61	1.59174	0.346	0.15	2.34987e-57	0	TE
Vps13d	1.16112e-61	0.80106	0.764	0.615	2.46809e-57	0	TE
Elf4	1.72328e-61	1.15861	0.468	0.252	3.663e-57	0	TE
Nox1	2.34186e-61	2.00561	0.254	0.076	4.97786e-57	0	TE
Epb41l1	4.71544e-61	0.815873	0.705	0.52	1.00231e-56	0	TE
Suclg2	4.88341e-61	0.520963	0.917	0.85	1.03802e-56	0	TE
Mbd2	7.41845e-61	1.13326	0.438	0.223	1.57686e-56	0	TE
Mroh1	1.20332e-60	1.18216	0.488	0.279	2.55777e-56	0	TE
Raph1	1.26055e-60	0.976023	0.663	0.495	2.67942e-56	0	TE
Tfeb	2.05996e-60	1.15461	0.465	0.255	4.37865e-56	0	TE
Wdr91	2.52773e-60	1.42052	0.354	0.156	5.37294e-56	0	TE
Slc7a6	2.67957e-60	0.692746	0.698	0.472	5.69569e-56	0	TE
Lats2	4.85543e-60	1.13611	0.492	0.281	1.03207e-55	0	TE
Gcnt1	7.556e-60	1.46047	0.36	0.159	1.6061e-55	0	TE
Arpc4	1.71824e-59	1.47394	0.333	0.137	3.65228e-55	0	TE
Tanc1	2.13212e-59	0.83136	0.782	0.681	4.53203e-55	0	TE
Osgin2	2.51428e-59	2.05182	0.259	0.084	5.34435e-55	0	TE
Pkig	9.19382e-59	1.39974	0.409	0.207	1.95424e-54	0	TE
Npc1	1.06944e-58	1.35438	0.455	0.253	2.2732e-54	0	TE
Kctd9	1.48613e-58	1.24049	0.46	0.258	3.15891e-54	0	TE
Ppfibp1	1.81965e-58	0.994896	0.575	0.367	3.86785e-54	0	TE
Kctd18	2.28078e-58	1.9547	0.253	0.081	4.84802e-54	0	TE
Mtf1	2.98067e-58	1.14567	0.436	0.231	6.33571e-54	0	TE
Eva1a	3.6777e-58	1.1921	0.443	0.231	7.81732e-54	0	TE
Sh3tc1	7.48133e-58	1.25626	0.419	0.215	1.59023e-53	0	TE
Myo1c	9.05083e-58	1.88173	0.25	0.078	1.92384e-53	0	TE
Wasf2	1.54838e-57	0.948958	0.623	0.444	3.29123e-53	0	TE
Calm2	1.84294e-57	0.991561	0.552	0.357	3.91735e-53	0	TE
Tmem41b	2.10187e-57	1.22016	0.419	0.218	4.46774e-53	0	TE
Ostf1	1.95114e-56	1.11984	0.538	0.342	4.14735e-52	0	TE
Stx17	2.3827e-56	1.34125	0.361	0.167	5.06466e-52	0	TE
Srgap3	2.49823e-56	1.17705	0.454	0.252	5.31023e-52	0	TE
Sfi1	2.80192e-56	0.761355	0.64	0.429	5.95575e-52	0	TE
4930402H24Rik	3.08477e-56	0.758088	0.739	0.567	6.55699e-52	0	TE
Fry	4.47894e-56	0.763315	0.689	0.49	9.52044e-52	0	TE
Map3k20	1.28768e-55	1.3406	0.373	0.178	2.73709e-51	0	TE
Swap70	1.96186e-55	1.0461	0.544	0.354	4.17012e-51	0	TE
Tbc1d5	2.42258e-55	0.559006	0.881	0.781	5.14944e-51	0	TE
Mkln1	1.93483e-54	0.619811	0.811	0.694	4.11268e-50	0	TE
Fat1	2.36408e-54	0.980602	0.401	0.196	5.02508e-50	0	TE
Ckap2	2.66494e-54	1.29185	0.381	0.192	5.66459e-50	0	TE
Cdcp1	4.79175e-54	1.55469	0.267	0.095	1.01853e-49	0	TE
Soat1	8.54444e-54	1.30945	0.463	0.268	1.81621e-49	0	TE
Zdhhc21	1.06942e-53	0.996961	0.53	0.335	2.27316e-49	0	TE
Reep1	1.09884e-53	1.53079	0.332	0.147	2.3357e-49	0	TE
Fchsd2	1.21662e-53	1.92501	0.611	0.5	2.58604e-49	0	TE
Idh3a	2.32727e-53	1.46644	0.311	0.13	4.94685e-49	0	TE
Rere	3.34906e-53	0.451839	0.946	0.921	7.11877e-49	0	TE
Kremen1	5.32486e-53	1.43355	0.353	0.166	1.13185e-48	0	TE
Kank4	8.95451e-53	1.784	0.295	0.122	1.90337e-48	0	TE
Amph	1.00099e-52	1.26685	0.516	0.337	2.1277e-48	0	TE
Frrs1l	1.18745e-52	1.51886	0.29	0.115	2.52405e-48	0	TE
Homer2	1.18871e-52	1.54123	0.317	0.137	2.52671e-48	0	TE
Kdsr	1.18921e-52	1.19823	0.422	0.231	2.52779e-48	0	TE
Ano6	1.3937e-52	0.896744	0.62	0.441	2.96244e-48	0	TE
Sox13	1.81913e-52	1.71789	0.269	0.101	3.86675e-48	0	TE
Mef2d	2.74618e-52	1.3478	0.408	0.218	5.83729e-48	0	TE
Nav2	5.50162e-52	1.1763	0.37	0.178	1.16942e-47	0	TE
Frrs1	1.29625e-51	0.837249	0.623	0.458	2.7553e-47	0	TE
Mccc2	1.75898e-51	1.06289	0.466	0.267	3.73889e-47	0	TE
Lrrc8d	1.85856e-51	0.846939	0.602	0.407	3.95055e-47	0	TE
Shroom4	2.10023e-51	0.976164	0.438	0.241	4.46425e-47	0	TE
Cnep1r1	3.39846e-51	1.65986	0.296	0.124	7.22376e-47	0	TE
Numa1	6.54005e-51	0.890716	0.551	0.365	1.39015e-46	0	TE
Lima1	7.50159e-51	0.700746	0.63	0.431	1.59454e-46	0	TE
Arfgef2	7.64783e-51	1.04937	0.511	0.322	1.62562e-46	0	TE
Cast	9.28016e-51	1.00562	0.475	0.282	1.97259e-46	0	TE
Kdm5a	1.04478e-50	0.866541	0.761	0.671	2.22079e-46	0	TE
Cdc5l	2.06402e-50	0.78524	0.646	0.482	4.38727e-46	0	TE
Ppfibp2	2.24294e-50	0.794382	0.623	0.444	4.7676e-46	0	TE
Slc9a1	2.36708e-50	1.07916	0.492	0.304	5.03146e-46	0	TE
Gm20732	2.38407e-50	1.54215	0.305	0.132	5.06759e-46	0	TE
Capzb	6.07463e-50	0.889496	0.655	0.506	1.29122e-45	0	TE
Ikzf2	1.01683e-49	1.467	0.294	0.123	2.16137e-45	0	TE
Atrn	2.17443e-49	0.990075	0.686	0.54	4.62196e-45	0	TE
Ctnnd1	6.77817e-49	0.673053	0.779	0.674	1.44077e-44	0	TE
Uggt1	7.13525e-49	0.747983	0.674	0.523	1.51667e-44	0	TE
Maea	9.8318e-49	1.32179	0.395	0.215	2.08985e-44	0	TE
Sh3tc2	1.01444e-48	0.726274	0.607	0.402	2.1563e-44	0	TE
Chmp4b	1.29544e-48	1.21627	0.41	0.223	2.75358e-44	0	TE
Ppfia1	3.52777e-48	0.980706	0.578	0.41	7.49864e-44	0	TE
Flot2	3.60625e-48	1.2248	0.317	0.143	7.66544e-44	0	TE
Fam234a	3.77686e-48	1.39285	0.311	0.14	8.02809e-44	0	TE
Syne2	3.78994e-48	0.815742	0.625	0.453	8.05589e-44	0	TE
Macf1	5.34421e-48	0.37491	0.966	0.933	1.13596e-43	0	TE
Tead4	6.25527e-48	0.759825	0.698	0.55	1.32962e-43	0	TE
Ass1	1.02129e-47	1.28272	0.346	0.171	2.17086e-43	0	TE
Zfp971	1.18674e-47	1.34315	0.32	0.147	2.52253e-43	0	TE
Eepd1	1.29602e-47	1.1513	0.425	0.238	2.75481e-43	0	TE
Itch	1.34033e-47	0.685696	0.741	0.621	2.849e-43	0	TE
Atrnl1	1.86057e-47	0.919374	0.718	0.628	3.95482e-43	0	TE
Arhgap5	2.51228e-47	0.66533	0.76	0.657	5.34011e-43	0	TE
Ube4a	2.77858e-47	0.792577	0.586	0.424	5.90614e-43	0	TE
Tpm3	4.07054e-47	0.754985	0.645	0.486	8.65235e-43	0	TE
Ehd4	4.57209e-47	1.19707	0.437	0.259	9.71844e-43	0	TE
Anln	5.4079e-47	1.06879	0.634	0.549	1.1495e-42	0	TE
Ryk	2.30968e-46	0.932191	0.56	0.384	4.90945e-42	0	TE
Fam172a	2.39125e-46	0.447102	0.926	0.891	5.08284e-42	0	TE
Sptlc2	4.00007e-46	0.784005	0.716	0.592	8.50256e-42	0	TE
Rnf13	9.82449e-46	0.988143	0.472	0.288	2.08829e-41	0	TE
Ranbp9	1.43808e-45	0.657891	0.733	0.598	3.05678e-41	0	TE
Ist1	2.96857e-45	0.94815	0.488	0.309	6.31e-41	0	TE
Capza1	3.04926e-45	0.848717	0.584	0.411	6.4815e-41	0	TE
Apol8	6.83388e-45	1.47326	0.265	0.111	1.45261e-40	0	TE
Plekhh1	1.22616e-44	1.03278	0.418	0.241	2.60632e-40	0	TE
Npepps	2.63087e-44	0.645913	0.785	0.688	5.59218e-40	0	TE
Nhlrc2	3.18995e-44	0.907658	0.57	0.41	6.78056e-40	0	TE
Tmod3	6.31206e-44	0.702584	0.644	0.487	1.34169e-39	0	TE
Nos1ap	7.71338e-44	1.71833	0.271	0.118	1.63956e-39	0	TE
Camsap2	1.27461e-43	0.968766	0.52	0.357	2.70931e-39	0	TE
Cyp2s1	1.8958e-43	1.37856	0.279	0.122	4.02971e-39	0	TE
Plpp3	1.98175e-43	0.787109	0.652	0.514	4.21241e-39	0	TE
Stag2	2.15414e-43	0.750811	0.687	0.561	4.57885e-39	0	TE
B4galt5	2.79726e-43	0.982036	0.469	0.29	5.94586e-39	0	TE
Arhgap17	3.23451e-43	0.72058	0.723	0.604	6.87527e-39	0	TE
Galnt3	4.38351e-43	1.26131	0.269	0.111	9.31758e-39	0	TE
Papola	4.93157e-43	0.500235	0.859	0.802	1.04825e-38	0	TE
Pank3	7.65964e-43	1.11636	0.437	0.279	1.62813e-38	0	TE
Smg5	1.69797e-42	0.927559	0.51	0.336	3.6092e-38	0	TE
Babam2	1.73861e-42	0.599483	0.82	0.71	3.69559e-38	0	TE
Ube2e3	1.81146e-42	0.911223	0.527	0.356	3.85043e-38	0	TE
Pdcd6ip	2.12554e-42	0.827889	0.6	0.438	4.51805e-38	0	TE
Rnpep	6.11447e-42	1.08404	0.401	0.231	1.29969e-37	0	TE
Otud7b	8.57381e-42	0.825098	0.561	0.396	1.82245e-37	0	TE
Nynrin	4.05984e-41	1.2122	0.283	0.129	8.62959e-37	0	TE
Lemd3	5.56457e-41	0.726783	0.634	0.473	1.1828e-36	0	TE
Dennd1a	7.61655e-41	0.51958	0.907	0.866	1.61897e-36	0	TE
Wdr26	2.36025e-40	0.770008	0.648	0.516	5.01695e-36	0	TE
Atg4b	4.42375e-40	1.04252	0.46	0.294	9.40312e-36	0	TE
Wsb1	6.05921e-40	0.738813	0.691	0.567	1.28794e-35	0	TE
Slc49a4	1.20592e-39	0.93675	0.461	0.295	2.5633e-35	0	TE
Dnajb6	1.55215e-39	0.479118	0.865	0.817	3.29926e-35	0	TE
Stau2	1.58979e-39	0.804387	0.485	0.318	3.37925e-35	0	TE
Zbtb20	2.05811e-39	0.578834	0.734	0.594	4.37472e-35	0	TE
Atg7	3.27078e-39	0.993244	0.549	0.398	6.95237e-35	0	TE
Acsf2	5.26754e-39	1.5339	0.279	0.133	1.11967e-34	0	TE
Gpat3	6.22738e-39	0.826734	0.412	0.241	1.32369e-34	0	TE
Rad54l2	6.62465e-39	0.744348	0.645	0.518	1.40814e-34	0	TE
Fbln1	7.58732e-39	1.37685	0.344	0.187	1.61276e-34	0	TE
Mrps6	7.75197e-39	0.925145	0.465	0.295	1.64776e-34	0	TE
Ccser2	7.90034e-39	0.959719	0.487	0.325	1.6793e-34	0	TE
Pxn	1.91013e-38	1.46314	0.273	0.128	4.06018e-34	0	TE
Mark3	3.08977e-38	0.561399	0.807	0.733	6.56761e-34	0	TE
Dop1a	3.18079e-38	0.797195	0.555	0.393	6.76108e-34	0	TE
Ift43	3.72699e-38	1.0275	0.347	0.187	7.92209e-34	0	TE
Kif13b	3.74225e-38	0.698173	0.691	0.578	7.95452e-34	0	TE
Prex1	4.57225e-38	1.64239	0.282	0.14	9.71878e-34	0	TE
Hlcs	4.60687e-38	0.918061	0.483	0.326	9.79237e-34	0	TE
Folr1	1.04219e-37	1.05171	0.378	0.218	2.21527e-33	0	TE
Atp1a1	1.1804e-37	0.76179	0.507	0.351	2.50905e-33	0	TE
Ide	1.38805e-37	0.78584	0.574	0.42	2.95043e-33	0	TE
Ogdh	1.40086e-37	0.647131	0.616	0.462	2.97767e-33	0	TE
2700054A10Rik	2.06612e-37	1.38779	0.266	0.125	4.39175e-33	0	TE
Dclre1c	2.89965e-37	1.15983	0.379	0.22	6.16349e-33	0	TE
Pi4k2b	4.38311e-37	1.32902	0.274	0.129	9.31674e-33	0	TE
Atg4c	7.1891e-37	1.05922	0.416	0.261	1.52812e-32	0	TE
Osbpl11	1.631e-36	0.925246	0.397	0.235	3.46686e-32	0	TE
Kras	1.69815e-36	0.690184	0.584	0.431	3.60959e-32	0	TE
Stk40	2.41773e-36	1.16551	0.294	0.146	5.13912e-32	0	TE
Specc1	3.25119e-36	0.958247	0.492	0.339	6.91073e-32	0	TE
Dnm2	3.3971e-36	0.767137	0.607	0.471	7.22087e-32	0	TE
Vill	3.9095e-36	1.02137	0.29	0.14	8.31004e-32	0	TE
Cpped1	4.12222e-36	0.980699	0.372	0.213	8.7622e-32	0	TE
Ralgds	4.91307e-36	0.797723	0.489	0.325	1.04432e-31	0	TE
Hdgf	6.10609e-36	1.24662	0.261	0.121	1.29791e-31	0	TE
Cspp1	8.48014e-36	0.564165	0.768	0.674	1.80254e-31	0	TE
Ifrd1	1.05053e-35	0.769265	0.594	0.457	2.23302e-31	0	TE
Lpgat1	1.10478e-35	0.819406	0.519	0.371	2.34831e-31	0	TE
Kif13a	1.13309e-35	0.797421	0.51	0.35	2.40849e-31	0	TE
Plekha7	1.18329e-35	0.250517	0.682	0.456	2.51521e-31	0	TE
Zcchc2	1.77243e-35	0.915666	0.335	0.181	3.76748e-31	0	TE
Tet2	2.8101e-35	0.500129	0.831	0.752	5.97315e-31	0	TE
Ppard	3.31853e-35	1.00844	0.368	0.213	7.05387e-31	0	TE
Mical3	5.1995e-35	0.856912	0.526	0.385	1.10521e-30	0	TE
Add1	6.86953e-35	1.03945	0.4	0.25	1.46019e-30	0	TE
Stx3	7.11418e-35	0.909826	0.448	0.294	1.51219e-30	0	TE
Sema4b	7.64076e-35	0.984332	0.335	0.183	1.62412e-30	0	TE
Plec	1.18801e-34	1.38779	0.292	0.157	2.52524e-30	0	TE
Tmem241	1.35355e-34	0.816056	0.457	0.297	2.8771e-30	0	TE
Sdk1	1.64166e-34	1.51382	0.354	0.214	3.48952e-30	0	TE
Cramp1l	5.52993e-34	0.760819	0.521	0.373	1.17544e-29	0	TE
Arhgap12	5.59698e-34	0.641572	0.654	0.521	1.18969e-29	0	TE
Secisbp2l	6.8791e-34	0.875659	0.374	0.218	1.46222e-29	0	TE
Neat1	7.75572e-34	1.08175	0.557	0.419	1.64856e-29	0	TE
Hivep1	7.82936e-34	0.824713	0.522	0.372	1.66421e-29	0	TE
Ppp1cb	1.23137e-33	0.500928	0.779	0.698	2.61739e-29	0	TE
Lyn	1.6549e-33	0.653241	0.51	0.338	3.51765e-29	0	TE
Clpx	1.65775e-33	0.799658	0.476	0.323	3.52372e-29	0	TE
Pxk	2.461e-33	0.731314	0.505	0.351	5.23109e-29	0	TE
Bloc1s5	2.54305e-33	1.09811	0.253	0.118	5.40551e-29	0	TE
Pip4k2c	3.13963e-33	1.14406	0.255	0.121	6.67361e-29	0	TE
Cox5a	3.65139e-33	1.11311	0.254	0.12	7.76139e-29	0	TE
Mpped2	7.54277e-33	0.420211	0.677	0.545	1.60329e-28	0	TE
Tollip	1.79314e-32	0.883129	0.312	0.168	3.8115e-28	0	TE
Ap1b1	1.9632e-32	0.870947	0.461	0.312	4.17297e-28	0	TE
Eif4g3	2.39232e-32	0.410986	0.751	0.575	5.08512e-28	0	TE
Mageb16	2.92396e-32	0.879837	0.261	0.127	6.21517e-28	0	TE
Tpk1	5.44467e-32	0.467099	0.822	0.741	1.15732e-27	0	TE
Pcmtd1	7.59769e-32	0.483945	0.831	0.761	1.61497e-27	0	TE
Ptk2	8.20499e-32	0.469295	0.804	0.722	1.74405e-27	0	TE
Kdm6b	1.06702e-31	1.10299	0.282	0.146	2.26805e-27	0	TE
Folr2	1.4217e-31	0.970477	0.326	0.183	3.02196e-27	0	TE
Nxf7	1.76635e-31	1.03048	0.277	0.142	3.75454e-27	0	TE
Gm26542	1.91926e-31	1.15515	0.256	0.126	4.07958e-27	0	TE
App	2.36204e-31	0.682239	0.502	0.351	5.02074e-27	0	TE
Lcor	2.62237e-31	0.399787	0.857	0.799	5.57411e-27	0	TE
Ocrl	3.51073e-31	0.692969	0.573	0.431	7.46241e-27	0	TE
Ybx3	3.60874e-31	0.617351	0.654	0.531	7.67073e-27	0	TE
Wdtc1	7.79457e-31	0.828848	0.434	0.28	1.65681e-26	0	TE
Slbp	7.91456e-31	0.721932	0.492	0.351	1.68232e-26	0	TE
Wwp1	1.58557e-30	0.649182	0.601	0.473	3.37028e-26	0	TE
Wdr20	3.18139e-30	0.632649	0.62	0.502	6.76236e-26	0	TE
Chd7	3.5616e-30	0.65241	0.579	0.43	7.57053e-26	0	TE
Snx9	4.68178e-30	0.612292	0.607	0.469	9.95159e-26	0	TE
Aebp2	5.02209e-30	0.520912	0.67	0.537	1.0675e-25	0	TE
Cmip	5.33014e-30	0.585234	0.821	0.768	1.13297e-25	0	TE
Rab11fip5	6.35402e-30	0.825307	0.389	0.244	1.35061e-25	0	TE
Dab2ip	9.21638e-30	1.00156	0.363	0.221	1.95903e-25	0	TE
Heatr5a	1.09907e-29	0.755665	0.614	0.518	2.33617e-25	0	TE
Gkap1	1.10047e-29	0.756112	0.464	0.32	2.33916e-25	0	TE
Maml3	1.19093e-29	0.506716	0.627	0.47	2.53143e-25	0	TE
Snx29	1.54165e-29	0.699446	0.581	0.449	3.27693e-25	0	TE
Chp1	1.85457e-29	0.993441	0.276	0.146	3.94208e-25	0	TE
Dock9	2.03232e-29	0.461097	0.775	0.685	4.31989e-25	0	TE
Chchd3	2.23768e-29	0.465925	0.818	0.763	4.75641e-25	0	TE
Pls3	2.71598e-29	1.20047	0.303	0.174	5.7731e-25	0	TE
Ppm1b	2.98636e-29	0.510454	0.767	0.695	6.3478e-25	0	TE
Map3k2	4.12452e-29	0.636567	0.539	0.4	8.76708e-25	0	TE
Ugcg	4.24927e-29	0.822133	0.321	0.183	9.03225e-25	0	TE
Erf	4.81839e-29	1.03648	0.328	0.192	1.0242e-24	0	TE
Samd8	5.75187e-29	1.07861	0.278	0.151	1.22262e-24	0	TE
Ubr1	6.1717e-29	0.612266	0.698	0.607	1.31186e-24	0	TE
Luzp1	8.92947e-29	0.600621	0.681	0.586	1.89805e-24	0	TE
Dgka	1.05763e-28	1.00931	0.292	0.162	2.24809e-24	0	TE
Trak1	1.38071e-28	0.681836	0.559	0.422	2.93483e-24	0	TE
4930522L14Rik	1.61244e-28	0.760824	0.363	0.223	3.4274e-24	0	TE
Trim33	1.86062e-28	0.567989	0.699	0.61	3.95494e-24	0	TE
Slc5a3	2.11439e-28	0.930486	0.372	0.233	4.49435e-24	0	TE
Ccdc93	2.15423e-28	0.714598	0.555	0.428	4.57903e-24	0	TE
Slc2a3	2.63726e-28	0.68734	0.545	0.42	5.60577e-24	0	TE
Cd55	3.00671e-28	0.955784	0.282	0.153	6.39107e-24	0	TE
Rbl1	3.52536e-28	0.787514	0.402	0.261	7.49351e-24	0	TE
Caprin1	3.75329e-28	0.415053	0.866	0.827	7.97799e-24	0	TE
Piezo1	3.75378e-28	0.824442	0.322	0.187	7.97903e-24	0	TE
Clta	3.88652e-28	0.798515	0.462	0.327	8.26119e-24	0	TE
Skap2	4.44352e-28	0.656627	0.661	0.562	9.44514e-24	0	TE
Hic2	5.16375e-28	0.578963	0.559	0.43	1.09761e-23	0	TE
Bcorl1	6.17578e-28	1.22531	0.276	0.151	1.31272e-23	0	TE
Pcnx	7.15708e-28	0.669856	0.54	0.399	1.52131e-23	0	TE
Rufy3	7.42609e-28	0.672856	0.531	0.389	1.57849e-23	0	TE
Zfp592	7.5127e-28	0.824785	0.413	0.272	1.5969e-23	0	TE
Ap1g1	7.87261e-28	0.48431	0.755	0.674	1.6734e-23	0	TE
Mapk6	9.00859e-28	0.945515	0.32	0.189	1.91487e-23	0	TE
Pip4p2	1.07863e-27	0.738793	0.446	0.304	2.29274e-23	0	TE
Baiap2l1	1.38753e-27	0.657949	0.548	0.414	2.94934e-23	0	TE
Zfp160	1.40185e-27	0.602076	0.469	0.332	2.97976e-23	0	TE
Limk2	1.42175e-27	0.704897	0.496	0.361	3.02207e-23	0	TE
Actg1	1.757e-27	0.961285	0.296	0.167	3.73468e-23	0	TE
Serpinb6a	3.55767e-27	0.759916	0.431	0.292	7.56219e-23	0	TE
Atg10	3.63586e-27	0.566997	0.357	0.214	7.72838e-23	0	TE
Ralgapa2	3.84126e-27	0.483632	0.849	0.824	8.16499e-23	0	TE
Eml6	3.98676e-27	1.06037	0.308	0.177	8.47425e-23	0	TE
Ap4s1	4.62739e-27	1.0685	0.272	0.148	9.83598e-23	0	TE
Rapgef2	5.45869e-27	0.532063	0.669	0.555	1.1603e-22	0	TE
Dync1h1	6.1494e-27	0.578004	0.612	0.511	1.30712e-22	0	TE
Fyttd1	6.91797e-27	0.876457	0.373	0.24	1.47048e-22	0	TE
Fez2	8.65497e-27	0.899183	0.313	0.185	1.8397e-22	0	TE
Arnt	9.39076e-27	0.543706	0.656	0.548	1.9961e-22	0	TE
Slc25a18	1.04615e-26	1.23517	0.257	0.138	2.22371e-22	0	TE
Etfa	1.58519e-26	0.5783	0.562	0.438	3.36947e-22	0	TE
Ptdss1	1.79352e-26	0.656337	0.581	0.462	3.8123e-22	0	TE
Cmtm7	2.04822e-26	0.679183	0.55	0.423	4.35369e-22	0	TE
Lrp5	2.71872e-26	0.756612	0.388	0.253	5.77891e-22	0	TE
Klf7	3.23618e-26	0.977877	0.261	0.139	6.87882e-22	0	TE
Ccdc73	4.13573e-26	0.724074	0.486	0.351	8.79091e-22	0	TE
Tut7	4.34926e-26	0.689971	0.55	0.427	9.24479e-22	0	TE
Tns1	4.44583e-26	0.616902	0.47	0.321	9.45005e-22	0	TE
Capza2	4.7992e-26	0.582184	0.562	0.43	1.02012e-21	0	TE
Zfat	6.21596e-26	0.684751	0.506	0.368	1.32127e-21	0	TE
Fermt2	8.48767e-26	0.607128	0.537	0.405	1.80414e-21	0	TE
Dlgap4	8.49315e-26	0.875798	0.374	0.246	1.8053e-21	0	TE
Cpeb4	1.04555e-25	0.75013	0.471	0.345	2.22241e-21	0	TE
Arhgap1	1.12337e-25	0.940634	0.289	0.165	2.38784e-21	0	TE
Snx30	1.20146e-25	0.603096	0.588	0.461	2.55383e-21	0	TE
Papolg	1.89487e-25	0.836502	0.369	0.237	4.02773e-21	0	TE
Wbp1l	1.98429e-25	0.738783	0.476	0.347	4.2178e-21	0	TE
Apaf1	2.61281e-25	0.657556	0.511	0.386	5.55379e-21	0	TE
Vps37b	3.55886e-25	0.994314	0.289	0.168	7.56472e-21	0	TE
Ddah1	4.40076e-25	1.08797	0.731	0.767	9.35424e-21	0	TE
Aven	4.50074e-25	0.740971	0.486	0.361	9.56676e-21	0	TE
Stx7	4.94122e-25	0.815523	0.339	0.209	1.05031e-20	0	TE
Cables1	5.4582e-25	0.859282	0.499	0.376	1.1602e-20	0	TE
Brap	2.34436e-24	0.916896	0.256	0.141	4.98317e-20	0	TE
Npc2	2.54343e-24	0.8501	0.317	0.196	5.40631e-20	0	TE
Gm49527	2.84591e-24	0.981128	0.25	0.137	6.04926e-20	0	TE
Sbno2	2.855e-24	0.825455	0.346	0.22	6.0686e-20	0	TE
Arih1	2.92824e-24	0.332991	0.887	0.847	6.22426e-20	0	TE
Diaph3	5.54417e-24	0.487351	0.883	0.893	1.17847e-19	0	TE
Cep350	8.28658e-24	0.516427	0.6	0.478	1.7614e-19	0	TE
Plekhg3	1.12015e-23	0.636283	0.455	0.326	2.38098e-19	0	TE
Pi4k2a	1.26697e-23	0.778944	0.33	0.206	2.69308e-19	0	TE
Mpp5	1.34599e-23	0.677262	0.468	0.341	2.86103e-19	0	TE
Akap1	1.41821e-23	0.647748	0.45	0.321	3.01455e-19	0	TE
Jade3	1.6913e-23	0.509048	0.606	0.486	3.59503e-19	0	TE
Mef2a	2.10128e-23	0.529614	0.599	0.476	4.46648e-19	0	TE
Kcnq5	2.28427e-23	0.469917	0.301	0.177	4.85545e-19	0	TE
Frmd8	2.29578e-23	0.637473	0.404	0.279	4.87991e-19	0	TE
Clmn	2.65545e-23	0.743832	0.402	0.282	5.64443e-19	0	TE
Ankrd13a	2.8632e-23	0.966925	0.286	0.172	6.08601e-19	0	TE
Azi2	3.9783e-23	0.831007	0.335	0.213	8.45627e-19	0	TE
Paip2b	4.32493e-23	1.10737	0.269	0.16	9.19308e-19	0	TE
Brwd3	4.38598e-23	0.712966	0.439	0.313	9.32283e-19	0	TE
Nfyc	5.11889e-23	0.448913	0.722	0.64	1.08807e-18	0	TE
Lrrfip2	7.38181e-23	0.566475	0.58	0.465	1.56908e-18	0	TE
Crot	1.06597e-22	0.699894	0.352	0.228	2.26583e-18	0	TE
Mtx2	1.12399e-22	0.664026	0.39	0.262	2.38916e-18	0	TE
Renbp	1.2161e-22	0.662985	0.428	0.303	2.58495e-18	0	TE
Glb1	1.71196e-22	0.55653	0.681	0.592	3.63894e-18	0	TE
Gm48286	2.62254e-22	0.595247	0.534	0.42	5.57446e-18	0	TE
Dusp16	3.93996e-22	0.822079	0.348	0.23	8.37478e-18	0	TE
Shroom2	4.50435e-22	0.580236	0.471	0.344	9.57444e-18	0	TE
Bend4	6.28425e-22	0.820416	0.323	0.208	1.33578e-17	0	TE
Tpr	6.9778e-22	0.374719	0.819	0.778	1.4832e-17	0	TE
Xist	7.12304e-22	0.753835	0.662	0.604	1.51407e-17	0	TE
Gpatch2l	7.47096e-22	0.639142	0.357	0.229	1.58803e-17	0	TE
Slc25a3	9.59818e-22	0.697278	0.41	0.285	2.04019e-17	0	TE
Kcmf1	1.18607e-21	0.375206	0.774	0.698	2.52111e-17	0	TE
Lgals8	1.33876e-21	0.999845	0.27	0.162	2.84566e-17	0	TE
Smg7	1.42537e-21	0.437156	0.776	0.712	3.02976e-17	0	TE
Lrif1	1.46141e-21	0.746907	0.253	0.145	3.10636e-17	0	TE
Ube2f	1.49555e-21	0.644129	0.362	0.237	3.17894e-17	0	TE
Dnajc13	1.65115e-21	0.317924	0.881	0.836	3.50967e-17	0	TE
Pknox1	1.84087e-21	0.740672	0.396	0.276	3.91296e-17	0	TE
Pccb	1.89501e-21	0.88813	0.254	0.145	4.02804e-17	0	TE
Taf4b	2.09097e-21	0.557364	0.608	0.505	4.44457e-17	0	TE
Abhd12	2.2186e-21	0.843305	0.421	0.307	4.71585e-17	0	TE
Arhgef11	2.42507e-21	0.628607	0.582	0.477	5.15472e-17	0	TE
Klf13	2.82019e-21	0.647822	0.411	0.289	5.9946e-17	0	TE
Btaf1	2.8708e-21	0.394338	0.728	0.633	6.10217e-17	0	TE
Tab3	2.90395e-21	0.605614	0.474	0.357	6.17263e-17	0	TE
Zc3h7a	5.04843e-21	0.672866	0.471	0.356	1.07309e-16	0	TE
Ubac2	5.12509e-21	0.501847	0.612	0.5	1.08939e-16	0	TE
Sord	6.06105e-21	1.30112	0.345	0.246	1.28834e-16	0	TE
Limd1	9.83543e-21	0.736689	0.276	0.164	2.09062e-16	0	TE
Hibadh	1.38187e-20	0.439607	0.728	0.64	2.9373e-16	0	TE
Clcn3	1.54834e-20	0.511342	0.568	0.454	3.29115e-16	0	TE
Sf3b1	1.55464e-20	0.422594	0.724	0.656	3.30454e-16	0	TE
Ranbp10	1.66899e-20	0.679344	0.457	0.341	3.5476e-16	0	TE
Col4a3bp	1.74383e-20	0.476946	0.689	0.599	3.70669e-16	0	TE
Lpp	2.78697e-20	0.325379	0.918	0.848	5.92398e-16	0	TE
Arhgap29	3.12627e-20	0.497233	0.512	0.386	6.64519e-16	0	TE
Dleu2	3.58362e-20	0.383343	0.797	0.76	7.61735e-16	0	TE
Ccdc77	4.51668e-20	0.734637	0.363	0.248	9.60066e-16	0	TE
Jdp2	5.12722e-20	0.97905	0.251	0.149	1.08984e-15	0	TE
Cep85l	6.16201e-20	1.02394	0.384	0.285	1.3098e-15	0	TE
Mipep	8.33004e-20	0.670935	0.424	0.307	1.77063e-15	0	TE
Ern1	8.78821e-20	0.571053	0.424	0.306	1.86802e-15	0	TE
Tpst2	1.16576e-19	0.854732	0.291	0.185	2.47794e-15	0	TE
Cdk2	1.19218e-19	0.83136	0.322	0.21	2.5341e-15	0	TE
Syap1	1.39323e-19	0.823932	0.283	0.176	2.96146e-15	0	TE
Arap1	1.69429e-19	0.819522	0.3	0.191	3.60139e-15	0	TE
Agl	1.71028e-19	0.688814	0.315	0.204	3.63536e-15	0	TE
Ccdc50	2.42779e-19	0.502973	0.537	0.419	5.16052e-15	0	TE
Coro7	2.76537e-19	0.796365	0.284	0.178	5.87808e-15	0	TE
Parva	3.14132e-19	1.08035	0.254	0.154	6.67718e-15	0	TE
March6	3.24106e-19	0.565604	0.531	0.424	6.88921e-15	0	TE
Creb1	3.27247e-19	0.566302	0.582	0.484	6.95596e-15	0	TE
Actn1	3.5724e-19	0.478158	0.595	0.491	7.59349e-15	0	TE
Foxj3	3.65776e-19	0.435804	0.779	0.716	7.77492e-15	0	TE
Eif3c	3.9423e-19	0.644938	0.452	0.342	8.37975e-15	0	TE
Foxo1	4.79408e-19	0.486015	0.597	0.479	1.01903e-14	0	TE
Herc3	5.09773e-19	0.720905	0.319	0.211	1.08357e-14	0	TE
Nt5dc1	6.96107e-19	0.612894	0.399	0.286	1.47964e-14	0	TE
Atxn2	8.22763e-19	0.431473	0.666	0.571	1.74887e-14	0	TE
Rcor3	9.96226e-19	0.69469	0.282	0.176	2.11758e-14	0	TE
Fbxo22	1.18839e-18	0.699664	0.373	0.265	2.52604e-14	0	TE
Ehd1	1.27912e-18	0.665897	0.283	0.176	2.71891e-14	0	TE
Mon2	1.3813e-18	0.472941	0.675	0.603	2.9361e-14	0	TE
Slc45a4	1.5037e-18	0.741379	0.381	0.273	3.19627e-14	0	TE
Ktn1	1.77799e-18	0.293375	0.775	0.714	3.77929e-14	0	TE
1810013L24Rik	1.77802e-18	0.46585	0.654	0.563	3.77936e-14	0	TE
Otud5	1.87369e-18	0.642794	0.418	0.306	3.98271e-14	0	TE
Adk	2.51352e-18	0.497747	0.725	0.662	5.34273e-14	0	TE
Vapa	2.76726e-18	0.44659	0.635	0.548	5.8821e-14	0	TE
Hint3	3.67101e-18	0.372855	0.464	0.345	7.8031e-14	0	TE
Lta4h	3.87671e-18	0.762644	0.343	0.237	8.24034e-14	0	TE
Nbeal1	3.87816e-18	0.348109	0.738	0.668	8.24342e-14	0	TE
Slc6a6	4.0811e-18	0.649678	0.493	0.395	8.67478e-14	0	TE
B230354K17Rik	1.29866e-17	0.574111	0.276	0.17	2.76042e-13	0	TE
Brd3	1.63797e-17	0.743836	0.29	0.19	3.48167e-13	0	TE
Lmo7	1.77347e-17	0.514666	0.541	0.442	3.76968e-13	0	TE
Zxdc	1.9051e-17	0.794833	0.32	0.218	4.04948e-13	0	TE
Itsn2	2.19647e-17	0.458192	0.592	0.488	4.66882e-13	0	TE
Ski	2.51687e-17	0.45823	0.621	0.524	5.34985e-13	0	TE
Vcpip1	2.60771e-17	0.557454	0.38	0.272	5.54295e-13	0	TE
Foxn2	3.12247e-17	0.520825	0.613	0.525	6.63712e-13	0	TE
Herc4	5.65221e-17	0.286151	0.854	0.813	1.20143e-12	0	TE
Ubxn2a	5.68372e-17	0.345563	0.506	0.384	1.20813e-12	0	TE
Alcam	5.7284e-17	1.10064	0.364	0.274	1.21763e-12	0	TE
Bcl2l13	6.0975e-17	0.606607	0.359	0.253	1.29609e-12	0	TE
Itga6	8.88371e-17	0.374624	0.495	0.381	1.88832e-12	0	TE
Dram2	8.94248e-17	0.728462	0.298	0.199	1.90081e-12	0	TE
Rab11a	9.68587e-17	0.667407	0.31	0.209	2.05883e-12	0	TE
Fam13b	1.06481e-16	0.367691	0.771	0.709	2.26336e-12	0	TE
Bmpr1a	1.26941e-16	0.406871	0.699	0.626	2.69825e-12	0	TE
Sos2	1.28657e-16	0.610066	0.431	0.33	2.73472e-12	0	TE
Ahcyl2	1.47915e-16	0.418498	0.791	0.743	3.14408e-12	0	TE
Gm45894	1.82236e-16	0.640315	0.275	0.174	3.87361e-12	0	TE
Oip5os1	1.87502e-16	0.763694	0.264	0.171	3.98555e-12	0	TE
Lrig2	2.56734e-16	0.439723	0.465	0.357	5.45715e-12	0	TE
Unc13b	2.84944e-16	0.603399	0.258	0.162	6.05676e-12	0	TE
Capn15	3.16912e-16	0.663706	0.34	0.239	6.73627e-12	0	TE
Ankib1	4.33267e-16	0.338128	0.711	0.633	9.20952e-12	0	TE
Mtrex	5.07103e-16	0.438736	0.65	0.591	1.0779e-11	0	TE
Fig4	5.75676e-16	0.432518	0.5	0.389	1.22366e-11	0	TE
Kmt5a	7.36146e-16	0.598798	0.283	0.186	1.56475e-11	0	TE
Gclc	7.52692e-16	0.710279	0.264	0.172	1.59992e-11	0	TE
Setd3	1.32098e-15	0.365909	0.591	0.493	2.80788e-11	0	TE
Cecr2	1.43434e-15	0.479508	0.705	0.667	3.04884e-11	0	TE
Eif2ak4	1.73768e-15	0.604131	0.448	0.352	3.69361e-11	0	TE
Ppp2r3a	1.74582e-15	0.518117	0.385	0.279	3.71091e-11	0	TE
Epb41l5	1.84195e-15	0.45119	0.603	0.505	3.91524e-11	0	TE
Hadh	1.88088e-15	0.593555	0.335	0.235	3.998e-11	0	TE
Eif4g1	1.92391e-15	0.381067	0.707	0.66	4.08946e-11	0	TE
Snx13	2.05772e-15	0.453567	0.519	0.427	4.37388e-11	0	TE
Tom1l2	2.10238e-15	0.558643	0.458	0.362	4.46882e-11	0	TE
Ralgps1	2.80744e-15	0.529815	0.262	0.168	5.9675e-11	0	TE
Scyl2	3.25949e-15	0.447518	0.41	0.303	6.92838e-11	0	TE
Chd2	3.29696e-15	0.310967	0.857	0.831	7.00801e-11	0	TE
Rnf19a	3.6014e-15	0.680972	0.308	0.211	7.65513e-11	0	TE
Gpbp1l1	3.99994e-15	0.48792	0.565	0.47	8.50227e-11	0	TE
Vps13a	4.09287e-15	0.366297	0.707	0.638	8.6998e-11	0	TE
Ppp1cc	4.18209e-15	0.564134	0.408	0.306	8.88946e-11	0	TE
Rabggtb	9.76278e-15	0.46699	0.471	0.37	2.07518e-10	0	TE
Rtn3	1.36558e-14	0.384588	0.634	0.551	2.90269e-10	0	TE
Shld1	1.642e-14	0.680707	0.259	0.169	3.49024e-10	0	TE
Thap4	1.79321e-14	0.60752	0.264	0.172	3.81166e-10	0	TE
Xpr1	2.05653e-14	0.464532	0.591	0.507	4.37135e-10	0	TE
Ubqln1	2.15923e-14	0.482516	0.479	0.384	4.58965e-10	0	TE
Snx3	2.28439e-14	0.60579	0.467	0.378	4.85569e-10	0	TE
Aopep	3.23058e-14	0.3361	0.668	0.585	6.86692e-10	0	TE
Pdpr	3.70638e-14	0.646617	0.251	0.165	7.87828e-10	0	TE
Rab12	3.98761e-14	0.699718	0.353	0.26	8.47606e-10	0	TE
Oxct1	5.19065e-14	0.704077	0.409	0.325	1.10332e-09	0	TE
Tes	5.44059e-14	0.349231	0.285	0.189	1.15645e-09	0	TE
Tmem168	5.60413e-14	0.626103	0.258	0.17	1.19121e-09	0	TE
Lnx2	7.15342e-14	0.670617	0.253	0.168	1.52053e-09	0	TE
Cmtm4	9.17672e-14	0.502117	0.4	0.303	1.9506e-09	0	TE
Hprt	9.43705e-14	0.487676	0.356	0.259	2.00594e-09	0	TE
Fbxo11	1.01065e-13	0.496931	0.737	0.692	2.14824e-09	0	TE
Ddb1	1.05146e-13	0.360702	0.676	0.614	2.23498e-09	0	TE
Pptc7	1.11289e-13	0.69866	0.296	0.206	2.36556e-09	0	TE
Prdm10	1.22864e-13	0.568218	0.506	0.414	2.6116e-09	0	TE
Mpp1	1.23223e-13	0.619134	0.317	0.226	2.61923e-09	0	TE
Zfp277	1.23398e-13	0.550068	0.519	0.437	2.62295e-09	0	TE
Ubtf	1.23706e-13	0.632743	0.356	0.262	2.62949e-09	0	TE
4833420G17Rik	1.27622e-13	0.47263	0.292	0.198	2.71273e-09	0	TE
Cblb	1.32913e-13	0.433771	0.508	0.421	2.82521e-09	0	TE
Gpatch2	2.51697e-13	0.419111	0.652	0.593	5.35007e-09	0	TE
Lamp1	2.58941e-13	0.465244	0.401	0.311	5.50405e-09	0	TE
Oxsr1	3.23443e-13	0.355592	0.672	0.604	6.87511e-09	0	TE
Sos1	3.277e-13	0.432927	0.589	0.505	6.9656e-09	0	TE
Hbp1	3.67046e-13	0.567457	0.314	0.223	7.80194e-09	0	TE
Lmtk2	5.42358e-13	0.400332	0.593	0.514	1.15284e-08	0	TE
Dcaf5	6.6092e-13	0.418973	0.477	0.379	1.40485e-08	0	TE
Nudt4	6.8368e-13	0.482109	0.385	0.291	1.45323e-08	0	TE
Zdhhc20	6.84333e-13	0.374647	0.528	0.45	1.45462e-08	0	TE
Spag9	7.94923e-13	0.403828	0.675	0.61	1.68969e-08	0	TE
Casc4	8.53991e-13	1.05302	0.451	0.412	1.81524e-08	0	TE
Zfand6	9.24689e-13	0.404014	0.602	0.523	1.96552e-08	0	TE
Alpl	1.04964e-12	1.38473	0.311	0.244	2.23112e-08	0	TE
Trappc9	1.37812e-12	0.342135	0.653	0.576	2.92933e-08	0	TE
Elf1	1.38752e-12	0.406885	0.482	0.386	2.94932e-08	0	TE
Phlpp2	1.48093e-12	0.39826	0.422	0.326	3.14786e-08	0	TE
Sptan1	1.60251e-12	0.378304	0.682	0.636	3.4063e-08	0	TE
Rassf3	1.69477e-12	0.775766	0.287	0.205	3.60241e-08	0	TE
Kdm2a	1.82525e-12	0.36406	0.655	0.581	3.87974e-08	0	TE
AC149090.1	1.89698e-12	0.626722	0.268	0.183	4.03222e-08	0	TE
Riok3	1.99616e-12	0.471454	0.456	0.369	4.24303e-08	0	TE
Scamp1	2.54698e-12	0.493304	0.306	0.22	5.41386e-08	0	TE
Cndp2	3.24381e-12	0.353592	0.302	0.213	6.89504e-08	0	TE
Mlxip	3.38155e-12	0.712341	0.26	0.182	7.18781e-08	0	TE
Selenoi	3.42118e-12	0.512012	0.336	0.244	7.27205e-08	0	TE
Tax1bp1	3.53334e-12	0.395835	0.501	0.41	7.51047e-08	0	TE
Shoc1	3.56348e-12	0.437795	0.456	0.362	7.57453e-08	0	TE
Brk1	3.81949e-12	0.61122	0.276	0.193	8.11871e-08	0	TE
Desi2	3.97362e-12	0.473062	0.534	0.454	8.44633e-08	0	TE
Rragc	4.30849e-12	0.575697	0.279	0.195	9.15813e-08	0	TE
St7l	6.85287e-12	0.47308	0.48	0.399	1.45665e-07	0	TE
Pphln1	8.53742e-12	0.297767	0.522	0.429	1.81471e-07	0	TE
Cttn	8.90846e-12	0.457058	0.337	0.25	1.89358e-07	0	TE
Trpc4ap	1.0955e-11	0.487663	0.347	0.261	2.3286e-07	0	TE
Frmpd1	1.1931e-11	0.340903	0.315	0.224	2.53606e-07	0	TE
Nck1	1.19608e-11	0.55968	0.368	0.28	2.5424e-07	0	TE
Zfp516	1.27634e-11	0.712463	0.286	0.206	2.71298e-07	0	TE
Chpt1	1.2986e-11	0.410081	0.359	0.271	2.76031e-07	0	TE
Atf7	1.34589e-11	0.370073	0.65	0.581	2.86083e-07	0	TE
Dync1li2	1.36638e-11	0.527478	0.362	0.273	2.90438e-07	0	TE
Ccdc6	1.56002e-11	0.39371	0.466	0.379	3.31598e-07	0	TE
Tab2	1.89566e-11	0.325233	0.618	0.535	4.02942e-07	0	TE
Gng12	2.06551e-11	0.328224	0.489	0.397	4.39044e-07	0	TE
Tnpo2	2.08962e-11	0.383714	0.408	0.324	4.44169e-07	0	TE
Eif5	2.29043e-11	0.366375	0.688	0.641	4.86853e-07	0	TE
Sltm	2.38945e-11	0.289269	0.825	0.822	5.07902e-07	0	TE
Tep1	2.5876e-11	0.668117	0.283	0.203	5.50021e-07	0	TE
Usp33	2.76696e-11	0.501685	0.479	0.4	5.88146e-07	0	TE
Hps3	2.89045e-11	0.472999	0.31	0.225	6.14395e-07	0	TE
Neo1	3.44851e-11	0.283257	0.544	0.457	7.33016e-07	0	TE
Zfand5	3.72803e-11	0.482626	0.428	0.344	7.9243e-07	0	TE
Tcf25	3.76917e-11	0.406538	0.424	0.339	8.01174e-07	0	TE
Rap1a	3.843e-11	0.367241	0.574	0.498	8.16868e-07	0	TE
Baz2a	4.20165e-11	0.340775	0.514	0.43	8.93102e-07	0	TE
Ndufa10	4.9444e-11	0.455216	0.274	0.195	1.05098e-06	0	TE
Prelid2	5.36591e-11	0.446304	0.274	0.195	1.14058e-06	0	TE
Trappc11	5.80685e-11	0.497833	0.269	0.189	1.2343e-06	0	TE
Ubp1	9.16884e-11	0.288062	0.619	0.547	1.94893e-06	0	TE
Kifap3	1.40027e-10	0.340785	0.465	0.377	2.97641e-06	0	TE
Map2k6	1.49353e-10	0.526953	0.518	0.453	3.17464e-06	0	TE
Mast4	1.74605e-10	0.574199	0.273	0.197	3.7114e-06	0	TE
Mapkap1	2.2202e-10	0.270476	0.681	0.607	4.71925e-06	0	TE
Dtnbp1	3.43712e-10	0.545287	0.374	0.297	7.30595e-06	0	TE
Trp53bp2	3.47543e-10	0.508482	0.254	0.179	7.38737e-06	0	TE
Tyro3	3.69193e-10	0.526056	0.283	0.205	7.84758e-06	0	TE
Dnajc7	4.12694e-10	0.299869	0.616	0.548	8.77222e-06	0	TE
Bend3	4.18805e-10	0.533096	0.35	0.27	8.90212e-06	0	TE
Shmt1	4.88607e-10	0.559294	0.367	0.289	1.03858e-05	0	TE
Rab40c	5.16706e-10	0.463077	0.411	0.331	1.09831e-05	0	TE
Uevld	5.28738e-10	0.435921	0.348	0.269	1.12389e-05	0	TE
Atp1b1	5.46755e-10	0.505654	0.41	0.33	1.16218e-05	0	TE
Grik3	5.93058e-10	0.54906	0.533	0.475	1.2606e-05	0	TE
Tln1	6.38514e-10	0.469149	0.275	0.202	1.35723e-05	0	TE
Hp1bp3	6.80511e-10	0.571169	0.324	0.247	1.44649e-05	0	TE
Rabgef1	6.80765e-10	0.560247	0.264	0.19	1.44703e-05	0	TE
Wwc1	7.6826e-10	0.401653	0.679	0.626	1.63301e-05	0	TE
Rab7	1.03763e-09	0.30713	0.601	0.528	2.20558e-05	0	TE
Pabpn1	1.11694e-09	0.45773	0.368	0.289	2.37416e-05	0	TE
Nat10	1.20674e-09	0.407589	0.576	0.508	2.56504e-05	0	TE
Dcbld2	1.53614e-09	0.694513	0.267	0.198	3.26522e-05	0	TE
Atp5a1	1.77448e-09	0.546166	0.374	0.297	3.77184e-05	0	TE
Mgrn1	1.82564e-09	0.724401	0.264	0.196	3.88057e-05	0	TE
Rhoa	1.87956e-09	0.432135	0.408	0.328	3.99518e-05	0	TE
Esco1	2.42715e-09	0.362126	0.41	0.333	5.15916e-05	0	TE
Bach1	2.4431e-09	0.477365	0.417	0.349	5.19306e-05	0	TE
Pik3c2b	2.51913e-09	0.332556	0.284	0.207	5.35466e-05	0	TE
Nhs	2.54589e-09	0.329673	0.369	0.285	5.41155e-05	0	TE
Med13	2.59642e-09	0.262734	0.745	0.702	5.51895e-05	0	TE
Pnpt1	2.76313e-09	0.808929	0.429	0.377	5.87331e-05	0	TE
Mov10	2.82553e-09	0.310749	0.314	0.237	6.00594e-05	0	TE
Xpo6	3.59341e-09	0.282116	0.715	0.673	7.63815e-05	0	TE
Sun1	4.15952e-09	0.292993	0.435	0.353	8.84148e-05	0	TE
Sirt1	4.60484e-09	0.334541	0.497	0.414	9.78805e-05	0	TE
Trappc8	6.75663e-09	0.290413	0.675	0.631	0.000143619	0	TE
Micu2	1.02037e-08	0.41185	0.351	0.279	0.00021689	0	TE
Map3k4	1.02859e-08	0.340166	0.517	0.446	0.000218638	0	TE
Ap1s3	1.0499e-08	0.336492	0.293	0.219	0.000223167	0	TE
Slc22a14	1.0834e-08	0.251737	0.729	0.679	0.000230288	0	TE
Kidins220	1.27598e-08	0.27907	0.625	0.576	0.000271223	0	TE
Nadk	1.29154e-08	0.39721	0.34	0.269	0.00027453	0	TE
Xrn1	1.31405e-08	0.265913	0.731	0.708	0.000279315	0	TE
Snx27	1.42745e-08	0.340733	0.713	0.695	0.000303418	0	TE
C1galt1	1.61266e-08	0.542674	0.253	0.185	0.000342787	0	TE
Ndfip2	1.87599e-08	0.384096	0.285	0.214	0.000398761	0	TE
Elmsan1	2.04702e-08	0.477513	0.35	0.279	0.000435114	0	TE
Mob1b	2.34021e-08	0.34919	0.394	0.321	0.000497435	0	TE
Srebf2	3.23639e-08	0.347055	0.391	0.316	0.000687928	0	TE
Zfp777	3.25917e-08	0.4784	0.262	0.197	0.000692769	0	TE
Mfsd14b	3.55156e-08	0.319684	0.305	0.234	0.00075492	0	TE
Fgfr1	3.56705e-08	0.502577	0.31	0.247	0.000758211	0	TE
Nub1	3.60235e-08	0.410248	0.306	0.236	0.000765715	0	TE
Rala	3.83666e-08	0.359796	0.381	0.305	0.000815521	0	TE
Nfya	3.89557e-08	0.461135	0.332	0.262	0.000828042	0	TE
Ttll5	4.3007e-08	0.286132	0.731	0.702	0.000914156	0	TE
Cep164	4.70657e-08	0.506961	0.313	0.247	0.00100043	0	TE
Acer3	4.71075e-08	0.408192	0.305	0.236	0.00100132	0	TE
Tgfbr1	5.38677e-08	0.373457	0.467	0.395	0.00114501	0	TE
Ammecr1l	5.44784e-08	0.580749	0.295	0.23	0.00115799	0	TE
Rheb	5.63851e-08	0.430486	0.44	0.374	0.00119852	0	TE
Nsmaf	5.66253e-08	0.484221	0.273	0.209	0.00120363	0	TE
Umad1	5.98909e-08	0.287569	0.488	0.416	0.00127304	0	TE
Trim36	7.0534e-08	0.454803	0.255	0.189	0.00149927	0	TE
Ppp2r5a	8.5254e-08	0.367715	0.347	0.279	0.00181216	0	TE
Setdb1	8.52894e-08	0.294371	0.597	0.548	0.00181291	0	TE
Lonp2	8.67911e-08	0.37746	0.41	0.342	0.00184483	0	TE
Nsd3	1.04973e-07	0.29086	0.686	0.638	0.0022313	0	TE
Spint2	1.14001e-07	0.354544	0.401	0.331	0.0024232	0	TE
Nckap1	1.21413e-07	0.256341	0.734	0.707	0.00258075	0	TE
Nhsl1	1.35065e-07	0.251278	0.488	0.417	0.00287094	0	TE
Usp4	1.46987e-07	0.438831	0.344	0.275	0.00312436	0	TE
Ddx5	1.51112e-07	0.273988	0.683	0.644	0.00321205	0	TE
Arhgef26	1.5656e-07	0.531348	0.283	0.218	0.00332785	0	TE
Adam10	1.57615e-07	0.476529	0.486	0.43	0.00335027	0	TE
Atp6v0d1	1.71579e-07	0.368295	0.335	0.268	0.00364708	0	TE
Slain2	2.23978e-07	0.366669	0.418	0.352	0.00476087	0	TE
Ccar1	2.98479e-07	0.26331	0.662	0.626	0.00634447	0	TE
Eloc	3.60545e-07	0.374239	0.47	0.412	0.00766375	0	TE
Gdi2	3.67971e-07	0.266596	0.547	0.49	0.0078216	0	TE
Trappc10	4.32556e-07	0.363617	0.3	0.234	0.00919441	0	TE
Zfp800	5.74858e-07	0.420851	0.294	0.23	0.0122192	0	TE
Zzef1	5.80696e-07	0.288993	0.615	0.568	0.0123433	0	TE
Aco2	7.43251e-07	0.411377	0.389	0.332	0.0157985	0	TE
Sp4	8.05071e-07	0.366718	0.376	0.31	0.0171126	0	TE
Fam3c	1.01977e-06	0.37247	0.281	0.221	0.0216762	0	TE
Adgra3	1.12296e-06	0.37011	0.282	0.221	0.0238696	0	TE
Adcy9	1.12938e-06	0.355577	0.406	0.343	0.0240062	0	TE
Ilrun	1.43584e-06	0.358204	0.511	0.456	0.0305203	0	TE
Adam17	1.44683e-06	0.263981	0.328	0.264	0.0307538	0	TE
Micu1	1.66479e-06	0.265767	0.66	0.607	0.0353867	0	TE
Eif5b	1.69936e-06	0.315137	0.516	0.465	0.0361216	0	TE
Mia3	1.77938e-06	0.250434	0.295	0.233	0.0378226	0	TE
Mdm2	1.89671e-06	0.30763	0.27	0.214	0.0403165	0	TE
Emc2	2.19186e-06	0.33885	0.263	0.202	0.0465902	0	TE
Vdac2	2.36756e-06	0.353505	0.303	0.239	0.0503249	0	TE
Eif2ak3	2.57623e-06	0.327771	0.344	0.282	0.0547604	0	TE
Ndufs1	3.07876e-06	0.375177	0.347	0.289	0.0654421	0	TE
Ppp3r1	3.9799e-06	0.355688	0.349	0.287	0.0845968	0	TE
Pggt1b	4.10593e-06	0.270311	0.429	0.367	0.0872756	0	TE
Ccz1	4.86804e-06	0.331285	0.335	0.278	0.103475	0	TE
0610010F05Rik	5.16689e-06	0.294925	0.303	0.244	0.109827	0	TE
Gfm1	5.32649e-06	0.347136	0.283	0.227	0.11322	0	TE
Tacc2	6.07501e-06	0.331607	0.616	0.566	0.12913	0	TE
Ift140	6.20346e-06	0.378846	0.267	0.211	0.131861	0	TE
Pdhx	6.29024e-06	0.393352	0.351	0.294	0.133705	0	TE
Swt1	6.76875e-06	0.27312	0.509	0.455	0.143877	0	TE
Spast	7.38007e-06	0.282043	0.306	0.249	0.156871	0	TE
1810026B05Rik	7.73299e-06	0.275598	0.392	0.333	0.164373	0	TE
Alg9	7.91784e-06	0.316736	0.315	0.257	0.168302	0	TE
Rab6a	9.94427e-06	0.316561	0.416	0.357	0.211375	0	TE
Chfr	1.23729e-05	0.265959	0.312	0.253	0.262998	0	TE
Rap1b	1.35076e-05	0.322148	0.356	0.297	0.287117	0	TE
Ell	1.37245e-05	0.489169	0.271	0.22	0.291727	0	TE
Vps53	1.37753e-05	0.30205	0.546	0.499	0.292808	0	TE
Hipk1	1.47822e-05	0.288529	0.393	0.336	0.31421	0	TE
Brd2	1.66522e-05	0.309354	0.459	0.399	0.35396	0	TE
Nedd1	1.72534e-05	0.304985	0.277	0.226	0.366737	0	TE
Gm47283	1.89539e-05	0.267522	0.839	0.814	0.402885	0	TE
Sel1l	1.93906e-05	0.317571	0.303	0.249	0.412166	0	TE
Oxr1	2.17035e-05	0.267525	0.562	0.524	0.461329	0	TE
Noct	2.61309e-05	0.513319	0.386	0.342	0.555438	0	TE
Gabpa	2.81997e-05	0.314331	0.366	0.311	0.599414	0	TE
Chmp3	3.20395e-05	0.389488	0.316	0.265	0.681033	0	TE
Katna1	3.29532e-05	0.318671	0.25	0.198	0.700453	0	TE
Maml1	3.48037e-05	0.292306	0.307	0.251	0.739787	0	TE
Cul4a	4.14598e-05	0.252614	0.372	0.319	0.88127	0	TE
AU040320	4.60915e-05	0.408145	0.269	0.22	0.97972	0	TE
Cers6	6.66165e-05	0.255456	0.757	0.751	1	0	TE
Calm1	6.97288e-05	0.396175	0.299	0.25	1	0	TE
Lrig1	7.06524e-05	0.452283	0.345	0.297	1	0	TE
Ccnl1	7.75622e-05	0.291577	0.523	0.48	1	0	TE
Atp5b	9.82835e-05	0.424919	0.326	0.282	1	0	TE
Iqgap3	0.000127206	0.425483	0.267	0.227	1	0	TE
Myo9b	0.00014064	0.354899	0.408	0.365	1	0	TE
Ldah	0.00014802	0.265888	0.504	0.45	1	0	TE
Rbms2	0.000149069	0.412908	0.259	0.214	1	0	TE
Tmbim6	0.000151459	0.276916	0.29	0.244	1	0	TE
Brpf1	0.000160016	0.336196	0.277	0.228	1	0	TE
Atp6ap2	0.000172592	0.338555	0.363	0.317	1	0	TE
Stk4	0.000186293	0.267821	0.429	0.381	1	0	TE
Hmg20a	0.000189466	0.274856	0.506	0.466	1	0	TE
Arhgap42	0.000238267	0.285719	0.556	0.529	1	0	TE
Aplp2	0.000282097	0.2892	0.448	0.405	1	0	TE
Rsrp1	0.000285427	0.256626	0.394	0.349	1	0	TE
Klhl15	0.000352687	0.357626	0.363	0.317	1	0	TE
Dcp1a	0.00035692	0.283621	0.411	0.367	1	0	TE
Sh3glb1	0.000520116	0.256997	0.278	0.233	1	0	TE
Ywhaz	0.000588565	0.256982	0.596	0.564	1	0	TE
Plekhm1	0.000699065	0.261806	0.303	0.263	1	0	TE
Snx24	0.000790405	0.270854	0.358	0.318	1	0	TE
Pgap1	0.000816193	0.587886	0.446	0.432	1	0	TE
Hdx	0.000856111	0.319419	0.314	0.269	1	0	TE
Samd4b	0.000987576	0.281828	0.362	0.321	1	0	TE
Ctdp1	0.00103363	0.32334	0.39	0.353	1	0	TE
Mau2	0.00116704	0.303066	0.344	0.303	1	0	TE
Dock11	0.00136797	0.381271	0.309	0.272	1	0	TE
Dcun1d1	0.00156774	0.252926	0.364	0.319	1	0	TE
Plaa	0.00161922	0.265386	0.396	0.358	1	0	TE
5031425E22Rik	0.00172213	0.2533	0.391	0.35	1	0	TE
Large1	0.00214321	0.465457	0.786	0.811	1	0	TE
Afg3l2	0.0028312	0.27441	0.354	0.316	1	0	TE
Prpsap1	0.00376993	0.284764	0.271	0.237	1	0	TE
Kdm7a	0.0039438	0.288327	0.258	0.222	1	0	TE
Api5	0.0040368	0.259133	0.38	0.342	1	0	TE
Eps15	0.00521142	0.256004	0.434	0.402	1	0	TE
Camk2d	0.00540295	0.343996	0.467	0.451	1	0	TE
Tex2	0.00557563	0.282074	0.401	0.371	1	0	TE
Strap	0.00566896	0.251072	0.253	0.217	1	0	TE
Jph1	0.00669259	0.358955	0.3	0.267	1	0	TE
Col4a1	0	6.12744	0.966	0.1	0	1	PE
Col4a2	0	6.28817	0.974	0.111	0	1	PE
Gata4	0	6.21614	0.897	0.051	0	1	PE
Bmper	0	6.9105	0.882	0.056	0	1	PE
Cubn	0	7.23189	0.975	0.153	0	1	PE
Pdgfra	0	5.54109	0.852	0.041	0	1	PE
Prickle2	0	5.66253	0.942	0.141	0	1	PE
Fgf10	0	4.9301	0.896	0.096	0	1	PE
Plod2	0	5.59852	0.84	0.043	0	1	PE
Nrg2	0	4.95506	0.886	0.098	0	1	PE
Creb3l2	0	5.06169	0.892	0.105	0	1	PE
Nostrin	0	5.99742	0.779	0.052	0	1	PE
Nrg1	0	6.93177	0.775	0.051	0	1	PE
Ghr	0	6.17934	0.747	0.041	0	1	PE
Slc1a3	0	4.26991	0.831	0.137	0	1	PE
Hspg2	0	4.02977	0.917	0.237	0	1	PE
St6galnac3	0	3.52199	0.866	0.189	0	1	PE
P4ha1	0	4.1632	0.76	0.089	0	1	PE
Bmp6	0	6.1203	0.696	0.03	0	1	PE
Cacna1d	0	4.55701	0.779	0.116	0	1	PE
Mvb12b	0	5.74259	0.704	0.044	0	1	PE
Agbl4	0	5.46486	0.705	0.055	0	1	PE
Prdm6	0	6.18693	0.681	0.037	0	1	PE
Lifr	0	3.52832	0.874	0.234	0	1	PE
Srgn	0	6.86687	0.664	0.024	0	1	PE
Eps8	0	2.88562	0.926	0.29	0	1	PE
Xylt1	0	4.93006	0.716	0.08	0	1	PE
Lamb1	0	4.77769	0.991	0.363	0	1	PE
9030622O22Rik	0	7.44795	0.644	0.018	0	1	PE
Ldlrad3	0	4.57345	0.688	0.069	0	1	PE
Uggt2	0	2.34624	0.792	0.175	0	1	PE
Chn2	0	3.53616	0.755	0.152	0	1	PE
Ptpn14	0	4.41701	0.698	0.095	0	1	PE
Tspan5	0	4.77869	0.71	0.107	0	1	PE
Cdh4	0	2.83283	0.903	0.306	0	1	PE
Trim44	0	2.69213	0.813	0.223	0	1	PE
Cachd1	0	2.54056	0.737	0.149	0	1	PE
Lama1	0	5.56507	0.999	0.414	0	1	PE
Frmd4a	0	5.98063	0.622	0.046	0	1	PE
Ankrd33b	0	2.90937	0.859	0.286	0	1	PE
Phactr1	0	6.33077	0.591	0.026	0	1	PE
Gdpd5	0	3.76352	0.666	0.103	0	1	PE
Eda	0	4.01217	0.796	0.234	0	1	PE
Bend5	0	6.19343	0.582	0.025	0	1	PE
Cemip	0	4.93069	0.634	0.078	0	1	PE
Meis1	0	3.64542	0.705	0.153	0	1	PE
P3h2	0	6.45573	0.561	0.021	0	1	PE
Clmp	0	4.54481	0.605	0.069	0	1	PE
Egflam	0	5.95044	0.56	0.025	0	1	PE
Scube2	0	5.88934	0.561	0.026	0	1	PE
Gask1b	0	3.67403	0.637	0.103	0	1	PE
Lrrc8c	0	5.77608	0.555	0.03	0	1	PE
Htra1	0	2.79817	0.7	0.181	0	1	PE
Flrt3	0	6.41578	0.534	0.016	0	1	PE
Sparc	0	4.38299	0.568	0.053	0	1	PE
Pde4d	0	2.61989	0.916	0.402	0	1	PE
Pag1	0	2.87171	0.777	0.267	0	1	PE
Hnf1b	0	6.19664	0.529	0.023	0	1	PE
Dpp4	0	4.08771	0.553	0.057	0	1	PE
Runx1	0	2.38533	0.923	0.431	0	1	PE
Myo7a	0	4.70028	0.536	0.048	0	1	PE
Tfpi	0	3.90607	0.544	0.06	0	1	PE
Stard8	0	5.79176	0.504	0.025	0	1	PE
Cdh6	0	5.29842	0.511	0.038	0	1	PE
Lrrk1	0	6.57225	0.49	0.017	0	1	PE
Hs3st1	0	3.74818	0.552	0.08	0	1	PE
Slc44a3	0	4.05651	0.543	0.072	0	1	PE
Adamts9	0	4.03622	0.554	0.085	0	1	PE
Npl	0	3.65153	0.528	0.071	0	1	PE
Hecw2	0	3.87936	0.541	0.085	0	1	PE
Emb	0	4.53955	0.487	0.035	0	1	PE
Kcnk13	0	6.12726	0.427	0.017	0	1	PE
Chst15	0	4.91933	0.432	0.027	0	1	PE
Ppp2r2b	0	5.07357	0.443	0.04	0	1	PE
Lamc1	0	3.81104	0.989	0.592	0	1	PE
Bicc1	0	5.99865	0.404	0.018	0	1	PE
Pth1r	0	6.78624	0.342	0.008	0	1	PE
9030404E10Rik	0.000000000000000000000000000000000000000000000000000000000000000000000000000000000000000000000000000000000000000000000000000000000000000000000000000000000000000000000000000000000000000000000000000000000000000000000000000000000000000000000000000000000000000000000000000000000000000000000000000000000000000735120224294615	5.22999	0.35	0.014	0.0000000000000000000000000000000000000000000000000000000000000000000000000000000000000000000000000000000000000000000000000000000000000000000000000000000000000000000000000000000000000000000000000000000000000000000000000000000000000000000000000000000000000000000000000000000000000000000000000000000000156257154876063	1	PE
Sec24d	0.000000000000000000000000000000000000000000000000000000000000000000000000000000000000000000000000000000000000000000000000000000000000000000000000000000000000000000000000000000000000000000000000000000000000000000000000000000000000000000000000000000000000000000000000000000000000000000000000000000000000000930832343606601	4.27436	0.466	0.054	0.0000000000000000000000000000000000000000000000000000000000000000000000000000000000000000000000000000000000000000000000000000000000000000000000000000000000000000000000000000000000000000000000000000000000000000000000000000000000000000000000000000000000000000000000000000000000000000000000000000000000197857722957019	1	PE
4930588A03Rik	0.00000000000000000000000000000000000000000000000000000000000000000000000000000000000000000000000000000000000000000000000000000000000000000000000000000000000000000000000000000000000000000000000000000000000000000000000000000000000000000000000000000000000000000000000000000000000000000000000000000000000000269561017909462	5.08357	0.404	0.031	0.0000000000000000000000000000000000000000000000000000000000000000000000000000000000000000000000000000000000000000000000000000000000000000000000000000000000000000000000000000000000000000000000000000000000000000000000000000000000000000000000000000000000000000000000000000000000000000000000000000000000572978899668351	1	PE
Lhfpl2	0.0000000000000000000000000000000000000000000000000000000000000000000000000000000000000000000000000000000000000000000000000000000000000000000000000000000000000000000000000000000000000000000000000000000000000000000000000000000000000000000000000000000000000000000000000000000000000000000000000000000000000362806894041364	3.2463	0.602	0.118	0.000000000000000000000000000000000000000000000000000000000000000000000000000000000000000000000000000000000000000000000000000000000000000000000000000000000000000000000000000000000000000000000000000000000000000000000000000000000000000000000000000000000000000000000000000000000000000000000000000000000771182333974324	1	PE
Arhgap6	0.00000000000000000000000000000000000000000000000000000000000000000000000000000000000000000000000000000000000000000000000000000000000000000000000000000000000000000000000000000000000000000000000000000000000000000000000000000000000000000000000000000000000000000000000000000000000000000000000000000000408554819432555	4.01024	0.646	0.172	0.0000000000000000000000000000000000000000000000000000000000000000000000000000000000000000000000000000000000000000000000000000000000000000000000000000000000000000000000000000000000000000000000000000000000000000000000000000000000000000000000000000000000000000000000000000000000000000000000000000868424124185839	1	PE
Gmds	0.000000000000000000000000000000000000000000000000000000000000000000000000000000000000000000000000000000000000000000000000000000000000000000000000000000000000000000000000000000000000000000000000000000000000000000000000000000000000000000000000000000000000000000000000000000000000000000000000000000259548468611605	2.38924	0.837	0.331	0.00000000000000000000000000000000000000000000000000000000000000000000000000000000000000000000000000000000000000000000000000000000000000000000000000000000000000000000000000000000000000000000000000000000000000000000000000000000000000000000000000000000000000000000000000000000000000000000000000551696224880829	1	PE
Asph	0.00000000000000000000000000000000000000000000000000000000000000000000000000000000000000000000000000000000000000000000000000000000000000000000000000000000000000000000000000000000000000000000000000000000000000000000000000000000000000000000000000000000000000000000000000000000000000000000000000000403696671302601	2.96045	0.661	0.167	0.0000000000000000000000000000000000000000000000000000000000000000000000000000000000000000000000000000000000000000000000000000000000000000000000000000000000000000000000000000000000000000000000000000000000000000000000000000000000000000000000000000000000000000000000000000000000000000000000000858097644520809	1	PE
Rnf165	0.00000000000000000000000000000000000000000000000000000000000000000000000000000000000000000000000000000000000000000000000000000000000000000000000000000000000000000000000000000000000000000000000000000000000000000000000000000000000000000000000000000000000000000000000000000000000000000000000000000562819443917525	3.84312	0.425	0.039	0.000000000000000000000000000000000000000000000000000000000000000000000000000000000000000000000000000000000000000000000000000000000000000000000000000000000000000000000000000000000000000000000000000000000000000000000000000000000000000000000000000000000000000000000000000000000000000000000000119632900999109	1	PE
Mme	0.0000000000000000000000000000000000000000000000000000000000000000000000000000000000000000000000000000000000000000000000000000000000000000000000000000000000000000000000000000000000000000000000000000000000000000000000000000000000000000000000000000000000000000000000000000000000000000000000000000151194745119582	2.61547	0.673	0.159	0.000000000000000000000000000000000000000000000000000000000000000000000000000000000000000000000000000000000000000000000000000000000000000000000000000000000000000000000000000000000000000000000000000000000000000000000000000000000000000000000000000000000000000000000000000000000000000000000000321379550226184	1	PE
Dennd2c	0.000000000000000000000000000000000000000000000000000000000000000000000000000000000000000000000000000000000000000000000000000000000000000000000000000000000000000000000000000000000000000000000000000000000000000000000000000000000000000000000000000000000000000000000000000000000000000000000000000119277094676739	3.15168	0.59	0.117	0.00000000000000000000000000000000000000000000000000000000000000000000000000000000000000000000000000000000000000000000000000000000000000000000000000000000000000000000000000000000000000000000000000000000000000000000000000000000000000000000000000000000000000000000000000000000000000000000000253535392444877	1	PE
Rab30	0.00000000000000000000000000000000000000000000000000000000000000000000000000000000000000000000000000000000000000000000000000000000000000000000000000000000000000000000000000000000000000000000000000000000000000000000000000000000000000000000000000000000000000000000000000000000000000000000000000998199017498325	2.48662	0.796	0.306	0.000000000000000000000000000000000000000000000000000000000000000000000000000000000000000000000000000000000000000000000000000000000000000000000000000000000000000000000000000000000000000000000000000000000000000000000000000000000000000000000000000000000000000000000000000000000000000000000212177183159444	1	PE
Snd1	0.00000000000000000000000000000000000000000000000000000000000000000000000000000000000000000000000000000000000000000000000000000000000000000000000000000000000000000000000000000000000000000000000000000000000000000000000000000000000000000000000000000000000000000000000000000000000000000000000216725044905411	1.40947	0.98	0.912	0.0000000000000000000000000000000000000000000000000000000000000000000000000000000000000000000000000000000000000000000000000000000000000000000000000000000000000000000000000000000000000000000000000000000000000000000000000000000000000000000000000000000000000000000000000000000000000000000460670755450942	1	PE
Rai1	0.00000000000000000000000000000000000000000000000000000000000000000000000000000000000000000000000000000000000000000000000000000000000000000000000000000000000000000000000000000000000000000000000000000000000000000000000000000000000000000000000000000000000000000000000000000000000000000000000491727652335917	3.62282	0.525	0.087	0.000000000000000000000000000000000000000000000000000000000000000000000000000000000000000000000000000000000000000000000000000000000000000000000000000000000000000000000000000000000000000000000000000000000000000000000000000000000000000000000000000000000000000000000000000000000000000000104521629780522	1	PE
Arhgef28	0.00000000000000000000000000000000000000000000000000000000000000000000000000000000000000000000000000000000000000000000000000000000000000000000000000000000000000000000000000000000000000000000000000000000000000000000000000000000000000000000000000000000000000000000000000000000000000000000000583621847383969	5.66985	0.338	0.015	0.000000000000000000000000000000000000000000000000000000000000000000000000000000000000000000000000000000000000000000000000000000000000000000000000000000000000000000000000000000000000000000000000000000000000000000000000000000000000000000000000000000000000000000000000000000000000000000124054659879937	1	PE
Rgs12	0.000000000000000000000000000000000000000000000000000000000000000000000000000000000000000000000000000000000000000000000000000000000000000000000000000000000000000000000000000000000000000000000000000000000000000000000000000000000000000000000000000000000000000000000000000000000000000000020073104643331	5.5432	0.333	0.015	0.000000000000000000000000000000000000000000000000000000000000000000000000000000000000000000000000000000000000000000000000000000000000000000000000000000000000000000000000000000000000000000000000000000000000000000000000000000000000000000000000000000000000000000000000000000000000000426673912298644	1	PE
Clic5	0.00000000000000000000000000000000000000000000000000000000000000000000000000000000000000000000000000000000000000000000000000000000000000000000000000000000000000000000000000000000000000000000000000000000000000000000000000000000000000000000000000000000000000000000000000000000000000000111748853216627	6.70942	0.308	0.009	0.0000000000000000000000000000000000000000000000000000000000000000000000000000000000000000000000000000000000000000000000000000000000000000000000000000000000000000000000000000000000000000000000000000000000000000000000000000000000000000000000000000000000000000000000000000000000000237533362397262	1	PE
Nedd9	0.00000000000000000000000000000000000000000000000000000000000000000000000000000000000000000000000000000000000000000000000000000000000000000000000000000000000000000000000000000000000000000000000000000000000000000000000000000000000000000000000000000000000000000000000000000000000000000336630352348346	5.53298	0.323	0.012	0.0000000000000000000000000000000000000000000000000000000000000000000000000000000000000000000000000000000000000000000000000000000000000000000000000000000000000000000000000000000000000000000000000000000000000000000000000000000000000000000000000000000000000000000000000000000000000715541476951644	1	PE
Fndc3a	0.000000000000000000000000000000000000000000000000000000000000000000000000000000000000000000000000000000000000000000000000000000000000000000000000000000000000000000000000000000000000000000000000000000000000000000000000000000000000000000000000000000000000000000000000000000000000000129130309222156	1.82277	0.934	0.674	0.00000000000000000000000000000000000000000000000000000000000000000000000000000000000000000000000000000000000000000000000000000000000000000000000000000000000000000000000000000000000000000000000000000000000000000000000000000000000000000000000000000000000000000000000000000000000274479385282614	1	PE
Nfxl1	0.000000000000000000000000000000000000000000000000000000000000000000000000000000000000000000000000000000000000000000000000000000000000000000000000000000000000000000000000000000000000000000000000000000000000000000000000000000000000000000000000000000000000000000000000000567132507597039	3.20153	0.575	0.127	0.0000000000000000000000000000000000000000000000000000000000000000000000000000000000000000000000000000000000000000000000000000000000000000000000000000000000000000000000000000000000000000000000000000000000000000000000000000000000000000000000000000000000000000000000120549685814827	1	PE
Col13a1	0.0000000000000000000000000000000000000000000000000000000000000000000000000000000000000000000000000000000000000000000000000000000000000000000000000000000000000000000000000000000000000000000000000000000000000000000000000000000000000000000000000000000000000000000000638171754536861	3.89498	0.42	0.05	0.00000000000000000000000000000000000000000000000000000000000000000000000000000000000000000000000000000000000000000000000000000000000000000000000000000000000000000000000000000000000000000000000000000000000000000000000000000000000000000000000000000000000000000135649788144355	1	PE
Ext1	0.000000000000000000000000000000000000000000000000000000000000000000000000000000000000000000000000000000000000000000000000000000000000000000000000000000000000000000000000000000000000000000000000000000000000000000000000000000000000000000000000000000000000000000000078494101495962	1.92994	0.906	0.495	0.00000000000000000000000000000000000000000000000000000000000000000000000000000000000000000000000000000000000000000000000000000000000000000000000000000000000000000000000000000000000000000000000000000000000000000000000000000000000000000000000000000000000000000166847062139817	1	PE
St5	0.000000000000000000000000000000000000000000000000000000000000000000000000000000000000000000000000000000000000000000000000000000000000000000000000000000000000000000000000000000000000000000000000000000000000000000000000000000000000000000000000000000000000000000000152341703938175	2.35696	0.724	0.228	0.00000000000000000000000000000000000000000000000000000000000000000000000000000000000000000000000000000000000000000000000000000000000000000000000000000000000000000000000000000000000000000000000000000000000000000000000000000000000000000000000000000000000000000323817525890985	1	PE
Klb	0.00000000000000000000000000000000000000000000000000000000000000000000000000000000000000000000000000000000000000000000000000000000000000000000000000000000000000000000000000000000000000000000000000000000000000000000000000000000000000000000000000000000000000000000237334045680103	5.75013	0.304	0.013	0.0000000000000000000000000000000000000000000000000000000000000000000000000000000000000000000000000000000000000000000000000000000000000000000000000000000000000000000000000000000000000000000000000000000000000000000000000000000000000000000000000000000000000000504477247497627	1	PE
Dip2c	0.0000000000000000000000000000000000000000000000000000000000000000000000000000000000000000000000000000000000000000000000000000000000000000000000000000000000000000000000000000000000000000000000000000000000000000000000000000000000000000000000000000000000000000000085326411560146	1.88548	0.916	0.565	0.000000000000000000000000000000000000000000000000000000000000000000000000000000000000000000000000000000000000000000000000000000000000000000000000000000000000000000000000000000000000000000000000000000000000000000000000000000000000000000000000000000000000000181369820412246	1	PE
Dgkh	0.00000000000000000000000000000000000000000000000000000000000000000000000000000000000000000000000000000000000000000000000000000000000000000000000000000000000000000000000000000000000000000000000000000000000000000000000000000000000000000000000000000000000000000148302386284353	2.54739	0.6	0.135	0.000000000000000000000000000000000000000000000000000000000000000000000000000000000000000000000000000000000000000000000000000000000000000000000000000000000000000000000000000000000000000000000000000000000000000000000000000000000000000000000000000000000000031523155228602	1	PE
Fndc3b	0.0000000000000000000000000000000000000000000000000000000000000000000000000000000000000000000000000000000000000000000000000000000000000000000000000000000000000000000000000000000000000000000000000000000000000000000000000000000000000000000000000000000000000217474181293277	2.04782	0.874	0.483	0.00000000000000000000000000000000000000000000000000000000000000000000000000000000000000000000000000000000000000000000000000000000000000000000000000000000000000000000000000000000000000000000000000000000000000000000000000000000000000000000000000000000046226311975699	1	PE
Fut8	0.0000000000000000000000000000000000000000000000000000000000000000000000000000000000000000000000000000000000000000000000000000000000000000000000000000000000000000000000000000000000000000000000000000000000000000000000000000000000000000000000000000000000000693198867674026	1.93934	0.839	0.368	0.00000000000000000000000000000000000000000000000000000000000000000000000000000000000000000000000000000000000000000000000000000000000000000000000000000000000000000000000000000000000000000000000000000000000000000000000000000000000000000000000000000000147346351312791	1	PE
Ankrd31	0.000000000000000000000000000000000000000000000000000000000000000000000000000000000000000000000000000000000000000000000000000000000000000000000000000000000000000000000000000000000000000000000000000000000000000000000000000000000000000000000000000000000000126130195034111	2.46243	0.672	0.193	0.00000000000000000000000000000000000000000000000000000000000000000000000000000000000000000000000000000000000000000000000000000000000000000000000000000000000000000000000000000000000000000000000000000000000000000000000000000000000000000000000000000000268102342564506	1	PE
Cpn1	0.00000000000000000000000000000000000000000000000000000000000000000000000000000000000000000000000000000000000000000000000000000000000000000000000000000000000000000000000000000000000000000000000000000000000000000000000000000000000000000000000000000000000130281088530182	5.0845	0.302	0.014	0.0000000000000000000000000000000000000000000000000000000000000000000000000000000000000000000000000000000000000000000000000000000000000000000000000000000000000000000000000000000000000000000000000000000000000000000000000000000000000000000000000000000276925481779754	1	PE
Rhpn1	0.000000000000000000000000000000000000000000000000000000000000000000000000000000000000000000000000000000000000000000000000000000000000000000000000000000000000000000000000000000000000000000000000000000000000000000000000000000000000000000000000000000000710113186983293	7.12907	0.261	0.005	0.0000000000000000000000000000000000000000000000000000000000000000000000000000000000000000000000000000000000000000000000000000000000000000000000000000000000000000000000000000000000000000000000000000000000000000000000000000000000000000000000000000150941659025169	1	PE
Etv6	0.0000000000000000000000000000000000000000000000000000000000000000000000000000000000000000000000000000000000000000000000000000000000000000000000000000000000000000000000000000000000000000000000000000000000000000000000000000000000000000000000000000000228473728360914	2.04891	0.833	0.367	0.000000000000000000000000000000000000000000000000000000000000000000000000000000000000000000000000000000000000000000000000000000000000000000000000000000000000000000000000000000000000000000000000000000000000000000000000000000000000000000000000000485643757003959	1	PE
Pcdh19	0.0000000000000000000000000000000000000000000000000000000000000000000000000000000000000000000000000000000000000000000000000000000000000000000000000000000000000000000000000000000000000000000000000000000000000000000000000000000000000000000000000000000276761530195747	3.44	0.394	0.043	0.00000000000000000000000000000000000000000000000000000000000000000000000000000000000000000000000000000000000000000000000000000000000000000000000000000000000000000000000000000000000000000000000000000000000000000000000000000000000000000000000000058828430858408	1	PE
Hs6st3	0.000000000000000000000000000000000000000000000000000000000000000000000000000000000000000000000000000000000000000000000000000000000000000000000000000000000000000000000000000000000000000000000000000000000000000000000000000000000000000000000000113751122438987	2.1036	0.673	0.186	2.41789e-237	1	PE
Pmepa1	2.72465e-237	2.58848	0.552	0.122	5.79153e-233	1	PE
1700025G04Rik	3.79368e-236	2.11633	0.806	0.367	8.06384e-232	1	PE
Atf6	3.02423e-235	1.98194	0.865	0.52	6.42829e-231	1	PE
Jam3	1.05045e-232	4.95933	0.296	0.018	2.23283e-228	1	PE
Rin2	1.34829e-230	4.73306	0.301	0.019	2.86593e-226	1	PE
Ephb2	3.59137e-229	3.07179	0.492	0.099	7.63381e-225	1	PE
Mllt3	6.73091e-227	3.30991	0.496	0.103	1.43072e-222	1	PE
Zbtb7c	2.69216e-223	3.82116	0.402	0.059	5.72244e-219	1	PE
Ppm1l	1.61688e-220	2.36125	0.848	0.537	3.43685e-216	1	PE
Slc7a1	1.91126e-219	1.9187	0.811	0.372	4.06257e-215	1	PE
Spats2	2.54348e-219	2.07425	0.782	0.364	5.40643e-215	1	PE
Iqgap2	2.5616e-219	3.97651	0.395	0.058	5.44493e-215	1	PE
Rian	5.03915e-215	2.09428	0.564	0.138	1.07112e-210	1	PE
Rnf152	6.56972e-215	3.40412	0.411	0.066	1.39646e-210	1	PE
Smco4	2.06132e-213	3.58433	0.408	0.066	4.38154e-209	1	PE
Lrrc1	5.37653e-213	3.2855	0.444	0.083	1.14283e-208	1	PE
Mthfd1l	1.65839e-208	1.86991	0.817	0.406	3.52507e-204	1	PE
Rcn1	1.55838e-206	4.5985	0.261	0.014	3.3125e-202	1	PE
Airn	3.90772e-205	2.08293	0.778	0.365	8.30625e-201	1	PE
Ftx	2.57034e-199	2.06474	0.712	0.288	5.46352e-195	1	PE
Nox4	6.34931e-199	4.9534	0.26	0.016	1.34961e-194	1	PE
B3glct	2.37423e-197	2.07413	0.628	0.203	5.04665e-193	1	PE
Ptprm	5.63016e-197	3.75745	0.359	0.052	1.19675e-192	1	PE
Rrbp1	3.57969e-193	1.54182	0.908	0.653	7.60899e-189	1	PE
Myo6	4.16476e-192	2.37388	0.662	0.267	8.85262e-188	1	PE
Mapre2	6.50232e-191	3.43463	0.365	0.056	1.38213e-186	1	PE
Podxl	1.37825e-189	4.40811	0.261	0.019	2.9296e-185	1	PE
Gna12	1.75951e-186	2.40121	0.565	0.175	3.74003e-182	1	PE
Slc44a5	2.52482e-185	5.6468	0.269	0.024	5.36675e-181	1	PE
Mtcl1	8.84649e-185	1.99052	0.682	0.265	1.88041e-180	1	PE
B4galt6	3.61216e-184	1.84979	0.698	0.275	7.67802e-180	1	PE
Ryr2	4.28756e-184	2.04375	0.625	0.211	9.11365e-180	1	PE
Dnajc10	6.88335e-183	2.34434	0.595	0.206	1.46313e-178	1	PE
Meg3	2.43768e-182	1.9102	0.548	0.154	5.18152e-178	1	PE
Gpc4	1.05497e-180	1.78214	0.572	0.161	2.24245e-176	1	PE
Ust	1.92806e-176	2.77267	0.407	0.081	4.09828e-172	1	PE
Dse	3.91091e-174	2.62811	0.418	0.086	8.31303e-170	1	PE
Ddr2	4.5246e-174	1.89095	0.711	0.307	9.6175e-170	1	PE
Glud1	1.63405e-172	1.69831	0.775	0.405	3.47334e-168	1	PE
Ncoa7	1.96582e-171	1.98179	0.718	0.336	4.17854e-167	1	PE
Pakap	8.2346e-171	2.51889	0.51	0.151	1.75035e-166	1	PE
Tc2n	1.78271e-170	3.21899	0.319	0.046	3.78932e-166	1	PE
Rras2	1.06104e-168	1.52981	0.848	0.541	2.25534e-164	1	PE
Arid5b	3.16606e-167	1.17837	0.956	0.84	6.72979e-163	1	PE
Tmeff1	1.34479e-166	1.66777	0.661	0.244	2.85848e-162	1	PE
Slc7a2	3.01589e-163	3.64536	0.303	0.043	6.41058e-159	1	PE
Tnks	1.39712e-161	1.26106	0.913	0.701	2.96972e-157	1	PE
Kirrel	2.66129e-159	1.75874	0.711	0.334	5.65683e-155	1	PE
Tbx3	3.44582e-159	2.1031	0.514	0.155	7.32444e-155	1	PE
Galnt2	1.40837e-158	2.22932	0.529	0.173	2.99364e-154	1	PE
Ube2d1	3.66826e-155	3.06781	0.323	0.054	7.79726e-151	1	PE
Evl	7.24877e-155	1.97861	0.586	0.217	1.5408e-150	1	PE
Klf8	7.65466e-155	2.25441	0.539	0.183	1.62707e-150	1	PE
Ptprg	3.2094e-154	1.06663	0.962	0.772	6.8219e-150	1	PE
Dcbld1	2.34979e-153	1.4013	0.84	0.527	4.99471e-149	1	PE
Tmem132d	1.06327e-150	3.77144	0.275	0.037	2.26009e-146	1	PE
Galntl6	2.4569e-148	4.27032	0.263	0.034	5.22239e-144	1	PE
Upp1	1.72368e-146	2.54255	0.342	0.066	3.66385e-142	1	PE
Ube2e2	1.8248e-145	1.72408	0.752	0.415	3.8788e-141	1	PE
Arhgap28	3.93763e-144	2.18307	0.432	0.115	8.36982e-140	1	PE
Zfp704	4.52242e-143	1.23094	0.933	0.785	9.61285e-139	1	PE
Slc13a5	2.25573e-141	2.45931	0.343	0.069	4.79477e-137	1	PE
Xpo7	2.70267e-141	1.13197	0.909	0.702	5.7448e-137	1	PE
Retreg1	4.93218e-140	3.33519	0.271	0.04	1.04838e-135	1	PE
Galnt10	5.70617e-140	2.44019	0.389	0.096	1.2129e-135	1	PE
Znrf3	1.51957e-138	1.21076	0.875	0.602	3.22999e-134	1	PE
Nxn	6.04868e-136	2.07761	0.497	0.169	1.28571e-131	1	PE
Tbc1d1	6.97997e-135	1.82836	0.567	0.223	1.48366e-130	1	PE
Pde4dip	5.81615e-133	1.88827	0.562	0.223	1.23628e-128	1	PE
Vps13c	5.8093e-130	1.39405	0.812	0.522	1.23483e-125	1	PE
Tnfrsf21	1.17413e-129	2.41748	0.344	0.077	2.49573e-125	1	PE
Gfpt1	2.11365e-129	2.36001	0.387	0.104	4.49278e-125	1	PE
Mob3b	2.11046e-128	1.01733	0.927	0.724	4.48599e-124	1	PE
Glipr2	5.3311e-128	2.14003	0.454	0.145	1.13318e-123	1	PE
Plce1	5.36582e-127	2.40008	0.323	0.068	1.14056e-122	1	PE
Uap1	5.48671e-127	2.76811	0.344	0.082	1.16626e-122	1	PE
P4ha2	7.45089e-127	2.07371	0.473	0.16	1.58376e-122	1	PE
Smad2	8.72062e-127	1.29778	0.832	0.584	1.85365e-122	1	PE
Ctif	1.68574e-125	1.75406	0.57	0.239	3.58322e-121	1	PE
Tcf12	2.56502e-123	0.975607	0.918	0.698	5.4522e-119	1	PE
Add3	8.23573e-123	1.88658	0.578	0.253	1.75059e-118	1	PE
D630045J12Rik	1.39846e-122	3.39744	0.251	0.04	2.97256e-118	1	PE
Mep1b	2.56627e-121	1.60286	0.476	0.154	5.45486e-117	1	PE
Wwox	7.12534e-121	1.29916	0.884	0.714	1.51456e-116	1	PE
Epha4	1.15477e-120	0.49146	0.67	0.244	2.45457e-116	1	PE
Hormad2	2.28697e-120	1.7136	0.529	0.203	4.86119e-116	1	PE
Wwtr1	2.29781e-120	1.59459	0.662	0.335	4.88423e-116	1	PE
Parp8	2.77693e-120	1.90539	0.409	0.119	5.90265e-116	1	PE
Uhrf2	3.80802e-120	1.68001	0.621	0.289	8.09434e-116	1	PE
Mertk	4.71662e-120	2.04125	0.492	0.183	1.00256e-115	1	PE
Akap12	1.77367e-118	1.2774	0.718	0.364	3.77011e-114	1	PE
Naaladl2	1.82384e-117	3.35472	0.283	0.058	3.87675e-113	1	PE
Slc6a15	1.85437e-116	1.84631	0.384	0.104	3.94165e-112	1	PE
Agpat4	5.45986e-116	1.65788	0.589	0.264	1.16055e-111	1	PE
Arf4	8.63951e-116	1.70453	0.608	0.295	1.83641e-111	1	PE
Arntl	5.74214e-115	2.11371	0.443	0.151	1.22055e-110	1	PE
Fam129b	2.09655e-114	2.55616	0.375	0.11	4.45643e-110	1	PE
Rcbtb1	5.26302e-114	2.41045	0.352	0.094	1.11871e-109	1	PE
Tnpo1	1.81411e-113	1.10565	0.864	0.633	3.85608e-109	1	PE
Terf1	1.82762e-113	1.07645	0.822	0.54	3.8848e-109	1	PE
A630089N07Rik	2.92816e-113	1.73651	0.589	0.274	6.22409e-109	1	PE
Crybg3	3.09144e-112	2.57442	0.283	0.059	6.57117e-108	1	PE
Mtmr7	6.6318e-112	1.60178	0.603	0.28	1.40966e-107	1	PE
Tmem245	9.28949e-112	0.879704	0.942	0.826	1.97457e-107	1	PE
Rad51b	1.0536e-111	1.0327	0.895	0.67	2.23953e-107	1	PE
Tcf4	2.3138e-111	1.68194	0.504	0.191	4.91822e-107	1	PE
Cobll1	2.60122e-111	2.13342	0.464	0.171	5.52915e-107	1	PE
Fkbp9	1.81543e-110	1.7756	0.504	0.201	3.85888e-106	1	PE
Ror1	6.83323e-110	2.95632	0.296	0.07	1.45247e-105	1	PE
Slc38a2	1.24282e-109	1.6106	0.604	0.287	2.64174e-105	1	PE
Gorasp2	1.44867e-109	1.75148	0.539	0.233	3.07929e-105	1	PE
Uck2	2.14001e-108	1.31495	0.75	0.448	4.54881e-104	1	PE
Wdfy1	6.25275e-108	1.44175	0.626	0.311	1.32908e-103	1	PE
Fnip2	7.0209e-108	1.18338	0.715	0.393	1.49236e-103	1	PE
Tango2	5.45812e-106	1.96076	0.455	0.173	1.16018e-101	1	PE
Etl4	1.33098e-104	0.745018	0.971	0.904	2.82913e-100	1	PE
Rap1gds1	2.25675e-104	1.24957	0.815	0.573	4.79694e-100	1	PE
Pros1	2.53929e-103	1.4544	0.724	0.43	5.39751e-99	1	PE
Pid1	3.24735e-103	2.199	0.287	0.065	6.90257e-99	1	PE
B830012L14Rik	4.44385e-103	2.06206	0.284	0.064	9.44584e-99	1	PE
Phf21a	8.12003e-103	1.30348	0.765	0.482	1.72599e-98	1	PE
Dab2	3.26066e-102	1.0537	0.918	0.73	6.93085e-98	1	PE
Grid1	3.85104e-102	2.49191	0.339	0.098	8.18577e-98	1	PE
Mipol1	4.57224e-102	1.49498	0.608	0.303	9.71875e-98	1	PE
Shtn1	5.88761e-102	1.23194	0.718	0.396	1.25147e-97	1	PE
Tspan9	2.48637e-100	1.71569	0.574	0.281	5.28503e-96	1	PE
Tmem263	5.0299e-100	2.08601	0.404	0.143	1.06916e-95	1	PE
Rnd3	1.60894e-99	2.35743	0.288	0.069	3.41995e-95	1	PE
Pdlim1	3.10729e-99	1.5817	0.551	0.256	6.60487e-95	1	PE
Dst	5.40253e-99	0.844549	0.899	0.645	1.14836e-94	1	PE
Lcorl	1.71601e-98	1.22022	0.776	0.516	3.64756e-94	1	PE
Tbc1d24	4.51096e-98	2.24425	0.335	0.097	9.58851e-94	1	PE
Txndc5	6.44998e-98	2.2709	0.311	0.083	1.37101e-93	1	PE
Rnf216	9.78565e-97	1.07647	0.843	0.654	2.08004e-92	1	PE
Dnmt3b	3.7953e-96	1.31387	0.771	0.537	8.06728e-92	1	PE
Golga4	9.88753e-96	0.899675	0.897	0.737	2.10169e-91	1	PE
Vangl1	6.48989e-95	1.37524	0.632	0.342	1.37949e-90	1	PE
Slc4a7	9.22158e-95	1.41112	0.599	0.29	1.96014e-90	1	PE
Dlc1	3.49509e-94	1.64352	0.476	0.193	7.42916e-90	1	PE
Plscr1	1.72299e-93	1.88754	0.33	0.094	3.6624e-89	1	PE
Svil	2.51325e-93	1.24134	0.684	0.386	5.34215e-89	1	PE
Atp13a3	9.16891e-93	0.955991	0.868	0.651	1.94894e-88	1	PE
Chchd6	1.06392e-92	1.82652	0.391	0.135	2.26146e-88	1	PE
Ablim1	1.67928e-92	2.00524	0.4	0.143	3.56948e-88	1	PE
Zscan10	4.67795e-91	2.10438	0.263	0.061	9.94346e-87	1	PE
Smarca2	2.48163e-90	2.30517	0.279	0.071	5.27496e-86	1	PE
Map3k5	2.48864e-90	1.22944	0.69	0.406	5.28985e-86	1	PE
Taf1d	3.58816e-90	0.812057	0.918	0.789	7.62699e-86	1	PE
Lrp12	6.31023e-90	1.93471	0.404	0.15	1.3413e-85	1	PE
Abcc1	9.46455e-90	1.51221	0.566	0.285	2.01178e-85	1	PE
Supt3	1.73337e-89	1.0138	0.804	0.56	3.68445e-85	1	PE
Ccser1	2.1842e-89	0.966394	0.868	0.67	4.64274e-85	1	PE
Adgrg6	5.21966e-88	1.65838	0.348	0.109	1.10949e-83	1	PE
Gata6	6.79929e-88	1.09895	0.701	0.39	1.44526e-83	1	PE
Ccdc88a	9.88375e-87	1.64445	0.396	0.143	2.10089e-82	1	PE
Sntb1	2.22837e-86	2.65694	0.383	0.147	4.73662e-82	1	PE
Gnl3	3.61888e-86	1.16069	0.686	0.415	7.69229e-82	1	PE
Map4k4	4.91509e-86	1.20421	0.612	0.319	1.04475e-81	1	PE
Tle1	9.74594e-86	1.5496	0.565	0.291	2.0716e-81	1	PE
Sulf2	2.11748e-85	1.3266	0.44	0.167	4.50092e-81	1	PE
Fam178b	2.44901e-84	1.92569	0.339	0.11	5.20562e-80	1	PE
Stt3a	6.59148e-83	1.32774	0.598	0.33	1.40109e-78	1	PE
Phf14	6.64776e-83	0.907317	0.856	0.665	1.41305e-78	1	PE
Efcab11	8.20674e-83	1.22741	0.603	0.318	1.74442e-78	1	PE
Nav1	2.16672e-82	1.46973	0.499	0.228	4.60558e-78	1	PE
Dnmt3a	2.28688e-82	1.19235	0.671	0.396	4.86099e-78	1	PE
Prkci	5.52063e-82	1.47588	0.58	0.317	1.17346e-77	1	PE
Pdia5	6.92066e-82	1.55232	0.499	0.237	1.47105e-77	1	PE
Igf2bp1	7.46324e-82	1.22144	0.662	0.396	1.58639e-77	1	PE
Sept9	8.78547e-82	1.56877	0.364	0.127	1.86744e-77	1	PE
Dym	2.04635e-81	0.975511	0.835	0.617	4.34971e-77	1	PE
Bcr	3.46042e-81	1.18049	0.723	0.471	7.35546e-77	1	PE
Colgalt1	4.12745e-81	2.43703	0.26	0.069	8.7733e-77	1	PE
Aatf	5.23811e-81	1.10917	0.771	0.545	1.11341e-76	1	PE
Hpcal1	2.14616e-80	1.30046	0.596	0.331	4.56188e-76	1	PE
Hipk2	2.31258e-80	1.35334	0.618	0.356	4.91561e-76	1	PE
Tasp1	3.90275e-80	1.18511	0.691	0.437	8.29568e-76	1	PE
Sufu	7.45907e-80	1.85009	0.308	0.096	1.5855e-75	1	PE
Slc1a5	1.78562e-79	1.45687	0.396	0.148	3.7955e-75	1	PE
H13	2.51326e-79	1.48752	0.52	0.259	5.34218e-75	1	PE
Zswim6	4.21857e-79	1.3734	0.587	0.325	8.96699e-75	1	PE
Copa	1.02918e-78	1.15237	0.663	0.398	2.18762e-74	1	PE
Atp6v0a1	6.85987e-77	1.70186	0.433	0.189	1.45813e-72	1	PE
Plch1	7.11471e-77	1.98348	0.262	0.072	1.5123e-72	1	PE
Tlr4	1.66061e-76	1.80857	0.263	0.072	3.5298e-72	1	PE
Focad	2.34205e-76	1.31154	0.627	0.373	4.97826e-72	1	PE
Cdc42se2	3.05447e-76	1.2632	0.661	0.415	6.49258e-72	1	PE
Abcd3	1.10868e-75	1.43215	0.485	0.231	2.35662e-71	1	PE
Snx5	3.15784e-75	0.778815	0.879	0.705	6.71231e-71	1	PE
Ubash3b	3.69237e-75	0.97586	0.729	0.459	7.84849e-71	1	PE
Parvb	2.0191e-74	1.52632	0.538	0.292	4.29181e-70	1	PE
Adam22	4.73524e-74	2.03323	0.32	0.111	1.00652e-69	1	PE
Crim1	7.70279e-74	2.16309	0.28	0.085	1.63731e-69	1	PE
Atxn7l1	1.21408e-73	1.02985	0.745	0.506	2.58066e-69	1	PE
Kdelr2	2.434e-73	1.92189	0.321	0.112	5.17372e-69	1	PE
Arcn1	3.33356e-73	1.12387	0.596	0.334	7.08582e-69	1	PE
Usp32	4.62816e-73	0.897503	0.837	0.647	9.83762e-69	1	PE
1700019A02Rik	1.1514e-72	2.2209	0.271	0.082	2.44741e-68	1	PE
Fam135a	2.78695e-72	1.19482	0.618	0.356	5.92394e-68	1	PE
Pvt1	6.08871e-72	0.994352	0.666	0.394	1.29422e-67	1	PE
Btg3	8.18065e-72	1.53791	0.455	0.217	1.73888e-67	1	PE
Snhg4	1.35563e-71	0.706756	0.899	0.763	2.88152e-67	1	PE
4930447C04Rik	3.06644e-71	1.65588	0.321	0.112	6.51804e-67	1	PE
Colec12	1.24665e-70	2.03595	0.312	0.108	2.64988e-66	1	PE
Pam	1.98249e-70	1.84403	0.271	0.084	4.21398e-66	1	PE
Asap1	2.11556e-70	1.19546	0.621	0.367	4.49683e-66	1	PE
Mgmt	2.49966e-70	1.70787	0.341	0.126	5.31328e-66	1	PE
Dock10	3.58616e-70	1.90144	0.327	0.12	7.62274e-66	1	PE
Cit	9.76909e-70	1.16034	0.678	0.44	2.07652e-65	1	PE
Hectd4	1.08357e-69	0.999982	0.765	0.57	2.30323e-65	1	PE
Ivns1abp	3.1362e-69	1.25645	0.586	0.345	6.66631e-65	1	PE
Stxbp5	4.79885e-69	1.22819	0.585	0.337	1.02004e-64	1	PE
Dnmt3l	1.11665e-68	1.30689	0.522	0.27	2.37355e-64	1	PE
Slc25a13	2.27112e-68	0.686444	0.703	0.408	4.8275e-64	1	PE
Kifc3	3.04227e-68	2.06851	0.347	0.14	6.46664e-64	1	PE
Ank3	5.45438e-68	2.39006	0.266	0.084	1.15938e-63	1	PE
Gas5	6.31871e-68	0.946952	0.699	0.455	1.34311e-63	1	PE
Il6st	6.63526e-68	1.16925	0.427	0.184	1.41039e-63	1	PE
Zfp608	7.4026e-68	1.42673	0.476	0.234	1.5735e-63	1	PE
Prkca	1.50994e-67	1.8958	0.325	0.123	3.20953e-63	1	PE
Ptpn13	4.29819e-67	1.06982	0.561	0.295	9.13624e-63	1	PE
Prkaa2	6.15327e-67	1.63935	0.433	0.206	1.30794e-62	1	PE
Snx25	1.9302e-66	1.63917	0.404	0.18	4.10284e-62	1	PE
Trim71	2.11048e-66	1.05346	0.445	0.197	4.48604e-62	1	PE
Mapk1ip1l	2.20862e-66	1.13024	0.623	0.381	4.69463e-62	1	PE
Wdr43	3.01289e-66	0.903468	0.788	0.575	6.40419e-62	1	PE
Ctdspl2	4.41534e-65	0.836025	0.852	0.686	9.38524e-61	1	PE
Ncl	7.42765e-65	0.75936	0.861	0.692	1.57882e-60	1	PE
Zfp992	1.12525e-64	0.99705	0.646	0.407	2.39182e-60	1	PE
Rpe	1.5602e-64	1.17114	0.559	0.312	3.31637e-60	1	PE
Gramd1b	2.21799e-64	1.49673	0.405	0.182	4.71457e-60	1	PE
Calu	3.53805e-64	1.28408	0.589	0.352	7.52047e-60	1	PE
Dip2b	6.58077e-64	0.94216	0.768	0.571	1.39881e-59	1	PE
Cwc27	8.1813e-64	0.815794	0.839	0.68	1.73902e-59	1	PE
Prim2	1.10749e-63	0.850165	0.786	0.581	2.35408e-59	1	PE
Aasdh	1.39558e-63	1.6857	0.359	0.151	2.96645e-59	1	PE
Flnb	1.57536e-63	0.546499	0.97	0.882	3.34859e-59	1	PE
Rabgap1l	3.45098e-63	1.00966	0.587	0.336	7.3354e-59	1	PE
Chd6	1.43332e-62	0.737635	0.888	0.738	3.04666e-58	1	PE
P4hb	1.47081e-62	1.63161	0.364	0.157	3.12636e-58	1	PE
Frmd6	1.48379e-62	1.63989	0.394	0.18	3.15395e-58	1	PE
Tmem164	1.74764e-62	1.1953	0.566	0.326	3.71478e-58	1	PE
Sulf1	1.90124e-62	1.36972	0.354	0.144	4.04128e-58	1	PE
Invs	2.09086e-62	1.63203	0.325	0.127	4.44433e-58	1	PE
Far1	6.76596e-62	1.54888	0.361	0.151	1.43817e-57	1	PE
Platr16	6.95633e-62	0.830726	0.759	0.527	1.47864e-57	1	PE
Hdlbp	9.29715e-62	0.84823	0.821	0.638	1.9762e-57	1	PE
Atp8a1	9.74458e-62	1.44803	0.482	0.255	2.07131e-57	1	PE
Dennd2a	9.87816e-62	1.86179	0.26	0.084	2.0997e-57	1	PE
Aldh18a1	4.85237e-61	1.14617	0.547	0.311	1.03142e-56	1	PE
Tln2	6.31166e-60	0.8872	0.815	0.656	1.34161e-55	1	PE
Rttn	8.63958e-60	0.886929	0.662	0.432	1.83643e-55	1	PE
Spred1	1.10126e-59	1.6133	0.332	0.131	2.34084e-55	1	PE
Cplane1	1.24121e-59	0.755047	0.758	0.529	2.63833e-55	1	PE
Ssr3	1.63918e-59	1.63946	0.361	0.159	3.48424e-55	1	PE
A4galt	1.69237e-59	1.68809	0.323	0.129	3.59731e-55	1	PE
Lrpap1	2.40112e-59	0.936833	0.712	0.488	5.10382e-55	1	PE
Asah1	2.48538e-59	1.40164	0.502	0.28	5.28293e-55	1	PE
Sfxn1	5.12751e-59	1.65983	0.314	0.125	1.0899e-54	1	PE
Chic1	5.45642e-59	1.29487	0.343	0.137	1.15982e-54	1	PE
Acaca	5.56791e-59	0.925388	0.738	0.528	1.18352e-54	1	PE
Hmga2	6.53674e-59	0.722206	0.802	0.584	1.38945e-54	1	PE
Ptpn3	7.1736e-59	0.720803	0.828	0.621	1.52482e-54	1	PE
Morf4l2	2.01293e-58	1.70017	0.37	0.169	4.27869e-54	1	PE
Arhgap10	3.54836e-58	0.933865	0.736	0.53	7.5424e-54	1	PE
Rbm41	7.31253e-58	1.41838	0.367	0.161	1.55435e-53	1	PE
Sec31a	8.53232e-58	1.1189	0.641	0.429	1.81363e-53	1	PE
Zfp984	1.28165e-57	0.743911	0.803	0.597	2.72428e-53	1	PE
Dock6	2.43719e-57	1.38874	0.32	0.125	5.18049e-53	1	PE
Trrap	3.38024e-57	0.993243	0.654	0.43	7.18504e-53	1	PE
Ttc37	4.20072e-57	0.853898	0.718	0.497	8.92905e-53	1	PE
Gm15398	5.39424e-57	2.04576	0.304	0.122	1.1466e-52	1	PE
Immp2l	6.28739e-57	0.800506	0.786	0.571	1.33645e-52	1	PE
Pef1	3.16478e-56	1.63262	0.295	0.114	6.72705e-52	1	PE
Thada	3.20474e-56	0.686929	0.881	0.756	6.812e-52	1	PE
Rffl	4.51652e-56	1.23752	0.531	0.311	9.60031e-52	1	PE
Ctsl	4.58612e-56	1.31121	0.444	0.227	9.74825e-52	1	PE
Fhl1	1.79888e-54	1.59403	0.275	0.102	3.82371e-50	1	PE
Icosl	4.26925e-54	1.25771	0.499	0.282	9.07472e-50	1	PE
Snhg5	4.80511e-54	1.528	0.313	0.129	1.02137e-49	1	PE
B230307C23Rik	8.47244e-54	1.40014	0.363	0.165	1.8009e-49	1	PE
1110051M20Rik	2.1888e-53	1.48535	0.354	0.16	4.65251e-49	1	PE
Abca1	2.52286e-53	1.84931	0.263	0.097	5.36259e-49	1	PE
Ssr1	3.09281e-53	1.29966	0.461	0.253	6.57408e-49	1	PE
Mib1	1.07924e-52	1.02671	0.679	0.475	2.29404e-48	1	PE
Exoc6	1.34608e-52	1.0731	0.614	0.402	2.86123e-48	1	PE
Arfgef1	1.88237e-52	0.659763	0.873	0.723	4.00116e-48	1	PE
Cenpp	4.52437e-52	0.700398	0.807	0.628	9.61701e-48	1	PE
Srpr	5.2286e-52	1.3976	0.378	0.181	1.11139e-47	1	PE
Stxbp4	2.11028e-51	1.30757	0.308	0.127	4.48562e-47	1	PE
Slc38a6	5.27207e-51	1.12008	0.621	0.429	1.12063e-46	1	PE
Pfkfb2	6.0405e-51	1.34132	0.387	0.187	1.28397e-46	1	PE
Ptbp1	7.98525e-51	0.996912	0.586	0.37	1.69734e-46	1	PE
Srek1	1.04972e-50	0.724342	0.808	0.649	2.23129e-46	1	PE
Cr1l	1.19534e-50	1.36395	0.39	0.193	2.54081e-46	1	PE
Phldb2	1.20063e-50	1.0681	0.592	0.384	2.55206e-46	1	PE
Npm2	1.2163e-50	1.55598	0.286	0.115	2.58537e-46	1	PE
Zfp451	2.81294e-50	0.936438	0.592	0.379	5.97919e-46	1	PE
Nap1l1	3.71319e-50	0.864478	0.625	0.401	7.89275e-46	1	PE
Fto	7.01492e-50	0.676596	0.854	0.704	1.49109e-45	1	PE
Eri3	7.76452e-50	0.891099	0.639	0.428	1.65043e-45	1	PE
Dennd5b	1.31526e-49	1.03591	0.595	0.389	2.79572e-45	1	PE
Ubr2	1.54372e-49	0.872799	0.676	0.48	3.28134e-45	1	PE
Slc1a4	1.79579e-49	1.66853	0.299	0.127	3.81713e-45	1	PE
Mcph1	2.60454e-49	0.62602	0.834	0.659	5.53621e-45	1	PE
Dock7	3.51117e-49	0.791424	0.755	0.564	7.46334e-45	1	PE
Dido1	5.10772e-49	0.610511	0.828	0.645	1.0857e-44	1	PE
Spidr	8.48036e-49	0.85574	0.621	0.414	1.80259e-44	1	PE
Osbpl1a	9.46251e-49	0.962578	0.622	0.411	2.01135e-44	1	PE
Ypel2	1.35478e-48	0.918189	0.718	0.538	2.87972e-44	1	PE
Foxn3	1.55252e-48	0.784612	0.788	0.602	3.30004e-44	1	PE
Crtc3	2.64854e-48	1.33554	0.394	0.201	5.62973e-44	1	PE
Itsn1	2.65296e-48	0.866017	0.754	0.605	5.63914e-44	1	PE
Rfx3	2.96074e-48	1.08846	0.496	0.286	6.29335e-44	1	PE
Washc3	5.12321e-48	1.3981	0.359	0.174	1.08899e-43	1	PE
Eml5	5.47398e-48	1.15706	0.432	0.227	1.16355e-43	1	PE
G3bp1	6.29737e-48	0.875809	0.666	0.458	1.33857e-43	1	PE
Rora	9.9919e-48	0.850279	0.668	0.451	2.12388e-43	1	PE
Nsmce2	1.17809e-47	0.562851	0.919	0.84	2.50414e-43	1	PE
Tle3	1.87122e-47	1.31097	0.346	0.163	3.97747e-43	1	PE
Fdft1	3.27507e-47	1.6435	0.326	0.152	6.96149e-43	1	PE
Zfp981	3.36929e-47	0.953615	0.443	0.239	7.16175e-43	1	PE
Sec24a	5.53064e-47	0.926176	0.639	0.441	1.17559e-42	1	PE
Triml2	1.38873e-46	1.18662	0.404	0.212	2.95189e-42	1	PE
Nf1	2.89884e-46	0.633734	0.78	0.573	6.16177e-42	1	PE
Snx10	3.63989e-46	0.909395	0.361	0.168	7.73696e-42	1	PE
Hnrnpf	9.52069e-46	0.753497	0.736	0.549	2.02372e-41	1	PE
Alkbh1	1.38271e-45	0.859091	0.633	0.439	2.9391e-41	1	PE
Myo9a	2.78361e-45	0.671734	0.825	0.665	5.91685e-41	1	PE
Cpne1	3.26464e-45	0.824153	0.742	0.586	6.93933e-41	1	PE
Wars	4.13061e-45	1.42336	0.404	0.219	8.78003e-41	1	PE
Eif4e	6.53891e-45	0.791385	0.668	0.464	1.38991e-40	1	PE
Aco1	1.23659e-44	1.4521	0.343	0.167	2.62849e-40	1	PE
Pabpc4	1.87123e-44	1.0028	0.553	0.351	3.97749e-40	1	PE
Usp31	3.64727e-44	1.35964	0.384	0.203	7.75263e-40	1	PE
Eprs	5.33198e-44	0.637668	0.818	0.656	1.13337e-39	1	PE
Ryr1	1.11796e-43	1.07415	0.391	0.202	2.37633e-39	1	PE
Zfp934	1.12521e-43	0.955933	0.585	0.392	2.39175e-39	1	PE
Ppat	1.83372e-43	0.793871	0.688	0.498	3.89776e-39	1	PE
Zfp982	2.308e-43	0.865457	0.597	0.395	4.90589e-39	1	PE
Hsd17b12	2.3171e-43	0.866992	0.691	0.517	4.92522e-39	1	PE
Pdxdc1	2.92713e-43	0.875509	0.654	0.474	6.22192e-39	1	PE
Matr3	4.25033e-43	0.504123	0.892	0.772	9.03451e-39	1	PE
Zdhhc2	6.00775e-43	1.35118	0.291	0.129	1.27701e-38	1	PE
Cd38	6.05168e-43	1.03981	0.366	0.179	1.28635e-38	1	PE
Slc17a5	2.72954e-42	1.3815	0.425	0.244	5.80191e-38	1	PE
Rtn1	3.18761e-42	0.886279	0.473	0.268	6.77559e-38	1	PE
Man1a2	3.39617e-42	0.713371	0.79	0.638	7.21891e-38	1	PE
Aak1	3.84966e-42	0.645233	0.818	0.669	8.18285e-38	1	PE
Snx18	9.41957e-42	1.34301	0.376	0.199	2.00222e-37	1	PE
Sash1	1.90267e-41	0.695681	0.707	0.52	4.04432e-37	1	PE
Sergef	2.91031e-41	1.26232	0.361	0.187	6.18615e-37	1	PE
Farsb	3.93679e-41	0.780129	0.675	0.492	8.36804e-37	1	PE
Lpcat1	4.81136e-41	1.06639	0.354	0.175	1.0227e-36	1	PE
Klc1	6.21855e-41	0.864158	0.541	0.348	1.32181e-36	1	PE
Arfip1	1.14312e-40	0.875091	0.597	0.408	2.42981e-36	1	PE
Tada2a	1.38983e-40	0.87114	0.636	0.459	2.95422e-36	1	PE
Ybx1	2.26835e-40	0.71519	0.66	0.473	4.8216e-36	1	PE
Phc3	2.37462e-40	0.939033	0.499	0.308	5.04749e-36	1	PE
Ppme1	2.74579e-40	1.23764	0.332	0.164	5.83645e-36	1	PE
Nid2	3.79549e-40	0.903967	0.434	0.239	8.0677e-36	1	PE
Rnf130	5.33551e-40	0.992029	0.355	0.178	1.13412e-35	1	PE
Nop58	6.00551e-40	0.556943	0.818	0.67	1.27653e-35	1	PE
Pgm2	1.06534e-39	1.86588	0.25	0.107	2.26448e-35	1	PE
Cdkl5	1.3773e-39	1.10543	0.312	0.147	2.92758e-35	1	PE
Cul5	1.44446e-39	0.704556	0.641	0.446	3.07035e-35	1	PE
Mki67	3.1116e-39	0.691518	0.711	0.535	6.61401e-35	1	PE
Zfp948	5.04788e-39	1.3752	0.32	0.159	1.07298e-34	1	PE
Cdkal1	5.40087e-39	0.529778	0.896	0.812	1.14801e-34	1	PE
Msh3	5.97978e-39	0.965355	0.54	0.349	1.27106e-34	1	PE
Chek1	6.42016e-39	1.05316	0.413	0.234	1.36467e-34	1	PE
Copg1	6.51961e-39	1.38135	0.322	0.159	1.38581e-34	1	PE
Npm1	8.23808e-39	0.614445	0.796	0.646	1.75109e-34	1	PE
Srgap2	1.00264e-38	0.644022	0.744	0.582	2.1312e-34	1	PE
Micu3	1.26954e-38	0.872568	0.475	0.278	2.69854e-34	1	PE
Nisch	2.12836e-38	1.08662	0.436	0.253	4.52404e-34	1	PE
Nfat5	2.19827e-38	0.852582	0.516	0.326	4.67264e-34	1	PE
Cdyl2	2.98353e-38	0.650846	0.567	0.366	6.3418e-34	1	PE
Caprin2	3.21818e-38	1.13574	0.353	0.185	6.84057e-34	1	PE
Khdrbs1	4.32648e-38	0.911645	0.575	0.392	9.19636e-34	1	PE
Snhg17	4.34676e-38	1.51027	0.254	0.111	9.23948e-34	1	PE
Ubap2l	4.9885e-38	0.697951	0.784	0.628	1.06036e-33	1	PE
E2f3	5.34037e-38	1.11655	0.408	0.23	1.13515e-33	1	PE
Ezh1	8.46744e-38	1.22223	0.346	0.185	1.79984e-33	1	PE
Lats1	1.13272e-37	0.973832	0.436	0.256	2.4077e-33	1	PE
Zfp326	1.35991e-37	1.03918	0.43	0.251	2.89062e-33	1	PE
Impa2	1.4286e-37	1.02933	0.376	0.203	3.03663e-33	1	PE
Map4	1.67409e-37	0.526131	0.906	0.827	3.55844e-33	1	PE
Elovl5	1.8826e-37	1.42682	0.261	0.117	4.00164e-33	1	PE
Vps8	2.2823e-37	0.775323	0.702	0.548	4.85125e-33	1	PE
Xpnpep1	4.2553e-37	0.916443	0.562	0.381	9.04507e-33	1	PE
Eps15l1	4.49832e-37	0.705443	0.731	0.598	9.56162e-33	1	PE
Sec23a	4.84737e-37	1.01146	0.501	0.321	1.03036e-32	1	PE
Dtd1	5.31148e-37	1.33307	0.29	0.139	1.12901e-32	1	PE
Dmd	5.65391e-37	0.81261	0.529	0.343	1.20179e-32	1	PE
Rbpms	8.33463e-37	0.443994	0.921	0.813	1.77161e-32	1	PE
Arid1b	1.14628e-36	0.63371	0.701	0.514	2.43654e-32	1	PE
Helq	3.69508e-36	0.999607	0.44	0.262	7.85426e-32	1	PE
Pdss2	4.27199e-36	0.53069	0.809	0.66	9.08054e-32	1	PE
Galnt1	1.16692e-35	0.849803	0.477	0.297	2.4804e-31	1	PE
Arfgap1	1.56612e-35	1.2048	0.369	0.206	3.32895e-31	1	PE
Usp47	2.12684e-35	0.813585	0.587	0.413	4.52081e-31	1	PE
Rab31	2.34011e-35	1.44921	0.368	0.21	4.97414e-31	1	PE
Ttc3	2.60163e-35	0.83214	0.564	0.38	5.53002e-31	1	PE
Uvrag	2.62987e-35	0.774054	0.686	0.534	5.59006e-31	1	PE
Shcbp1	2.97804e-35	1.23125	0.371	0.209	6.33013e-31	1	PE
Prmt3	3.02668e-35	0.641729	0.684	0.506	6.43352e-31	1	PE
Skp2	3.81697e-35	1.41073	0.25	0.112	8.11335e-31	1	PE
Ptpn9	4.04339e-35	1.38182	0.278	0.133	8.59464e-31	1	PE
Basp1	5.40486e-35	0.77729	0.54	0.36	1.14886e-30	1	PE
Scp2	9.58042e-35	0.864198	0.632	0.465	2.03641e-30	1	PE
Pik3r1	1.17944e-34	0.870194	0.549	0.375	2.50702e-30	1	PE
Nfx1	1.30334e-34	0.652265	0.711	0.55	2.77038e-30	1	PE
Prrc1	1.36004e-34	1.14489	0.353	0.191	2.8909e-30	1	PE
Dhx57	1.59125e-34	0.871562	0.501	0.326	3.38235e-30	1	PE
Fhit	1.75386e-34	0.704937	0.616	0.44	3.72801e-30	1	PE
Wnk3	1.85609e-34	0.829985	0.293	0.138	3.94531e-30	1	PE
Trim2	2.27877e-34	1.31569	0.342	0.189	4.84375e-30	1	PE
Rnf111	2.96175e-34	0.557364	0.795	0.655	6.29549e-30	1	PE
Ipo5	6.33108e-34	0.814392	0.618	0.46	1.34573e-29	1	PE
Setd5	7.7407e-34	0.495113	0.857	0.751	1.64536e-29	1	PE
Bbs9	9.34007e-34	0.792993	0.618	0.454	1.98532e-29	1	PE
Nup107	1.17692e-33	0.947132	0.433	0.265	2.50166e-29	1	PE
Hnrnpc	1.20007e-33	0.471902	0.868	0.778	2.55088e-29	1	PE
Dzip3	1.41203e-33	1.02632	0.368	0.208	3.0014e-29	1	PE
Ggta1	1.61342e-33	0.846316	0.565	0.393	3.42949e-29	1	PE
Parn	1.64138e-33	0.687386	0.662	0.504	3.48892e-29	1	PE
Tlk1	1.70594e-33	0.535644	0.858	0.765	3.62616e-29	1	PE
Zfp991	6.82897e-33	0.967963	0.351	0.191	1.45157e-28	1	PE
Gse1	7.17886e-33	1.2344	0.346	0.192	1.52594e-28	1	PE
Insr	1.3535e-32	0.837682	0.576	0.41	2.87699e-28	1	PE
AW554918	1.44808e-32	0.584182	0.799	0.673	3.07804e-28	1	PE
Dtl	1.78798e-32	0.657106	0.574	0.378	3.80053e-28	1	PE
Oma1	2.03857e-32	1.01878	0.407	0.242	4.33318e-28	1	PE
Senp7	2.53626e-32	0.791147	0.495	0.32	5.39108e-28	1	PE
Copb1	3.36862e-32	0.94146	0.409	0.244	7.16033e-28	1	PE
Smchd1	6.67188e-32	0.590121	0.733	0.571	1.41818e-27	1	PE
Slc25a12	7.00715e-32	1.46848	0.269	0.133	1.48944e-27	1	PE
Xpo4	7.22681e-32	0.534605	0.79	0.641	1.53613e-27	1	PE
4930452B06Rik	7.64699e-32	0.971361	0.294	0.146	1.62544e-27	1	PE
Tnks2	7.7819e-32	0.601102	0.772	0.639	1.65412e-27	1	PE
Mapk8ip3	1.18946e-31	0.964069	0.409	0.245	2.52832e-27	1	PE
Kif20b	1.41238e-31	0.644056	0.625	0.446	3.00215e-27	1	PE
Zfp600	1.41641e-31	0.813306	0.43	0.257	3.01073e-27	1	PE
Paxbp1	1.84925e-31	0.652088	0.616	0.437	3.93076e-27	1	PE
Pabpc1	1.9681e-31	0.575573	0.735	0.571	4.1834e-27	1	PE
Pms1	3.08855e-31	0.966597	0.465	0.301	6.56501e-27	1	PE
Apex2	3.41578e-31	0.859356	0.513	0.349	7.26058e-27	1	PE
Smc4	5.28188e-31	0.547199	0.759	0.588	1.12272e-26	1	PE
Hnrnpr	9.52704e-31	0.639257	0.615	0.447	2.02507e-26	1	PE
Atp2a2	1.15264e-30	0.799632	0.596	0.435	2.45005e-26	1	PE
Mis18bp1	1.99598e-30	0.736832	0.486	0.318	4.24265e-26	1	PE
Pkd2	2.17348e-30	0.855589	0.451	0.288	4.61995e-26	1	PE
Gm21411	2.79917e-30	0.855032	0.356	0.202	5.94991e-26	1	PE
Fam222b	3.1593e-30	0.867738	0.459	0.293	6.71541e-26	1	PE
Purg	3.31135e-30	1.26718	0.265	0.133	7.0386e-26	1	PE
Fbxo34	3.91666e-30	1.05154	0.313	0.17	8.32526e-26	1	PE
Trip11	3.96316e-30	0.721932	0.645	0.496	8.4241e-26	1	PE
Pla2g4c	4.03887e-30	1.26437	0.293	0.155	8.58501e-26	1	PE
Srsf6	4.27437e-30	0.782901	0.565	0.404	9.08559e-26	1	PE
Nt5dc3	5.84786e-30	0.640553	0.594	0.425	1.24302e-25	1	PE
2310057M21Rik	5.90937e-30	1.14168	0.323	0.179	1.2561e-25	1	PE
Rcc1	9.27341e-30	0.874691	0.48	0.317	1.97116e-25	1	PE
Sdad1	1.12299e-29	0.95784	0.376	0.224	2.38704e-25	1	PE
Rsl1d1	1.1929e-29	1.02915	0.34	0.195	2.53562e-25	1	PE
L3mbtl3	1.21506e-29	0.895385	0.567	0.417	2.58273e-25	1	PE
Map7	1.24607e-29	0.563808	0.832	0.743	2.64865e-25	1	PE
Cdk19	1.71105e-29	0.675187	0.681	0.539	3.637e-25	1	PE
Tmem144	1.97098e-29	0.867357	0.471	0.306	4.18953e-25	1	PE
Lgmn	3.37079e-29	1.10472	0.356	0.209	7.16495e-25	1	PE
Cdk1	3.55685e-29	1.01536	0.315	0.172	7.56044e-25	1	PE
Tulp4	4.07918e-29	0.835095	0.511	0.348	8.67071e-25	1	PE
Amot	4.08825e-29	1.34432	0.374	0.228	8.68998e-25	1	PE
Fam120a	4.35639e-29	0.492838	0.842	0.727	9.25995e-25	1	PE
Apbb2	7.14178e-29	0.526231	0.822	0.708	1.51806e-24	1	PE
Ccdc186	8.01277e-29	0.814066	0.525	0.365	1.70319e-24	1	PE
Shq1	1.0791e-28	0.756051	0.492	0.328	2.29374e-24	1	PE
Mphosph9	1.30075e-28	0.893404	0.419	0.262	2.76488e-24	1	PE
Utp4	1.3766e-28	0.946513	0.405	0.255	2.92611e-24	1	PE
Ammecr1	1.53822e-28	0.966286	0.435	0.28	3.26965e-24	1	PE
Zfp292	1.57401e-28	0.418687	0.832	0.694	3.34572e-24	1	PE
Esrrb	1.60174e-28	0.386469	0.358	0.19	3.40465e-24	1	PE
Tmlhe	2.04343e-28	0.928777	0.422	0.268	4.34352e-24	1	PE
Ncoa5	2.56619e-28	0.767401	0.512	0.353	5.4547e-24	1	PE
Yaf2	2.6084e-28	1.07093	0.295	0.16	5.54443e-24	1	PE
Sec62	2.85791e-28	0.658087	0.553	0.391	6.07478e-24	1	PE
Dhdds	2.98208e-28	0.998117	0.423	0.275	6.33871e-24	1	PE
Yeats2	3.16701e-28	0.562364	0.711	0.576	6.73179e-24	1	PE
Nemp1	5.17573e-28	1.31442	0.252	0.126	1.10015e-23	1	PE
Clint1	6.99632e-28	0.664537	0.665	0.522	1.48714e-23	1	PE
Tra2b	8.00164e-28	0.461876	0.834	0.728	1.70083e-23	1	PE
Tbc1d19	8.58795e-28	1.02955	0.287	0.151	1.82545e-23	1	PE
Ythdf1	1.389e-27	0.902273	0.385	0.236	2.95247e-23	1	PE
Asns	1.60811e-27	0.769582	0.548	0.389	3.41819e-23	1	PE
Rapgef6	2.52424e-27	0.443232	0.888	0.801	5.36553e-23	1	PE
Ankrd27	2.96873e-27	1.19024	0.3	0.168	6.31034e-23	1	PE
Appbp2	3.08414e-27	0.59588	0.736	0.584	6.55564e-23	1	PE
Copb2	3.13288e-27	1.07387	0.344	0.204	6.65925e-23	1	PE
Xrcc5	3.76435e-27	0.634609	0.478	0.316	8.00151e-23	1	PE
Nolc1	4.52506e-27	0.899795	0.375	0.229	9.61846e-23	1	PE
2410006H16Rik	5.17574e-27	0.974572	0.335	0.195	1.10016e-22	1	PE
3110082I17Rik	5.61765e-27	0.909955	0.455	0.303	1.19409e-22	1	PE
Rfx7	7.76469e-27	0.674409	0.575	0.408	1.65046e-22	1	PE
Nsun2	8.14558e-27	0.847599	0.513	0.365	1.73142e-22	1	PE
Sh2d4b	8.67377e-27	0.809133	0.404	0.252	1.8437e-22	1	PE
Cdk7	9.64294e-27	0.80284	0.478	0.319	2.0497e-22	1	PE
Togaram1	1.02471e-26	0.682571	0.509	0.349	2.17811e-22	1	PE
Bclaf1	1.0684e-26	0.461376	0.836	0.727	2.27099e-22	1	PE
Ankrd12	1.08437e-26	0.787339	0.618	0.485	2.30494e-22	1	PE
Slc24a3	1.09922e-26	1.01226	0.33	0.193	2.3365e-22	1	PE
Ift80	1.10874e-26	0.965904	0.287	0.153	2.35674e-22	1	PE
Zfp936	1.14995e-26	0.652592	0.483	0.318	2.44433e-22	1	PE
Parpbp	1.19911e-26	0.84339	0.381	0.23	2.54883e-22	1	PE
Atad5	1.22017e-26	0.65237	0.548	0.389	2.59359e-22	1	PE
Gstcd	1.33521e-26	0.695742	0.589	0.453	2.83813e-22	1	PE
Zfp990	1.34514e-26	0.724363	0.49	0.335	2.85923e-22	1	PE
Nhs	1.35207e-26	0.75926	0.463	0.307	2.87397e-22	1	PE
Rab1a	1.86818e-26	0.57646	0.647	0.492	3.971e-22	1	PE
Wars2	2.25922e-26	0.688993	0.553	0.395	4.80219e-22	1	PE
Zmynd11	2.63847e-26	1.11937	0.253	0.13	5.60832e-22	1	PE
Tmem135	2.74663e-26	0.449867	0.647	0.478	5.83823e-22	1	PE
Pdia3	2.86437e-26	0.955403	0.436	0.291	6.0885e-22	1	PE
Akap13	3.293e-26	0.374262	0.862	0.753	6.9996e-22	1	PE
Gabpb2	3.33233e-26	0.591504	0.672	0.531	7.08321e-22	1	PE
Gm20707	3.47101e-26	0.548583	0.635	0.471	7.37799e-22	1	PE
Zcchc7	4.17903e-26	0.337965	0.936	0.909	8.88294e-22	1	PE
Dock5	4.2784e-26	0.532015	0.69	0.542	9.09417e-22	1	PE
Snhg12	4.3021e-26	1.03732	0.304	0.171	9.14455e-22	1	PE
Smc6	4.60554e-26	0.605497	0.632	0.477	9.78953e-22	1	PE
Rad18	5.04872e-26	0.720508	0.537	0.38	1.07316e-21	1	PE
Stag1	5.45758e-26	0.328981	0.961	0.941	1.16006e-21	1	PE
Arhgap44	7.37375e-26	0.783212	0.435	0.286	1.56736e-21	1	PE
Wdr33	7.61043e-26	0.426354	0.882	0.798	1.61767e-21	1	PE
Bzw2	1.04128e-25	0.731867	0.601	0.456	2.21334e-21	1	PE
Pprc1	1.12724e-25	0.811797	0.504	0.36	2.39607e-21	1	PE
Wrn	1.15163e-25	0.820315	0.395	0.248	2.4479e-21	1	PE
Gns	1.25495e-25	1.15379	0.284	0.157	2.66753e-21	1	PE
Pcmt1	1.44445e-25	0.729832	0.485	0.332	3.07033e-21	1	PE
Stk3	1.47621e-25	0.431756	0.857	0.795	3.13783e-21	1	PE
Rps6kc1	1.52872e-25	0.757728	0.526	0.379	3.24945e-21	1	PE
4932438A13Rik	1.55794e-25	0.563311	0.703	0.558	3.31156e-21	1	PE
Ttk	1.86272e-25	0.926689	0.369	0.228	3.9594e-21	1	PE
Pkm	2.08788e-25	0.783046	0.286	0.153	4.438e-21	1	PE
Cpsf6	2.5453e-25	0.60325	0.647	0.499	5.4103e-21	1	PE
2410002F23Rik	2.82362e-25	0.981214	0.326	0.19	6.00189e-21	1	PE
Rgl1	2.93891e-25	0.719665	0.343	0.202	6.24695e-21	1	PE
Arhgap29	4.62075e-25	0.509204	0.604	0.432	9.82186e-21	1	PE
Xiap	4.80805e-25	0.618765	0.628	0.471	1.022e-20	1	PE
Pcca	5.24272e-25	0.599836	0.576	0.421	1.11439e-20	1	PE
Ddx50	5.79904e-25	0.785358	0.558	0.418	1.23264e-20	1	PE
Dis3	6.04978e-25	0.839237	0.422	0.277	1.28594e-20	1	PE
Rp2	6.17111e-25	1.0734	0.296	0.168	1.31173e-20	1	PE
Hmmr	6.60107e-25	0.978552	0.422	0.284	1.40312e-20	1	PE
Zfp980	6.68412e-25	0.599649	0.454	0.293	1.42078e-20	1	PE
Snhg3	7.80435e-25	0.83287	0.407	0.26	1.65889e-20	1	PE
Washc4	8.29738e-25	0.525171	0.66	0.516	1.76369e-20	1	PE
Mcu	1.01728e-24	0.743317	0.512	0.366	2.16233e-20	1	PE
Cdc42bpa	1.13884e-24	0.576643	0.555	0.404	2.42072e-20	1	PE
Bmpr2	1.81637e-24	0.6817	0.579	0.433	3.86088e-20	1	PE
Rmc1	1.8323e-24	0.800344	0.451	0.302	3.89474e-20	1	PE
Mgat5	2.15874e-24	0.61988	0.623	0.484	4.58862e-20	1	PE
Pwwp2a	2.40094e-24	0.58624	0.604	0.456	5.10343e-20	1	PE
Cltc	3.89399e-24	0.474608	0.854	0.748	8.27706e-20	1	PE
Polq	4.30133e-24	0.740203	0.504	0.362	9.14291e-20	1	PE
Rsu1	5.08108e-24	0.636468	0.555	0.408	1.08003e-19	1	PE
Hells	5.70782e-24	0.483897	0.617	0.447	1.21325e-19	1	PE
Cfdp1	5.93925e-24	0.544058	0.696	0.557	1.26245e-19	1	PE
Tmem248	6.05537e-24	0.903295	0.401	0.258	1.28713e-19	1	PE
Inpp5a	6.86827e-24	0.754463	0.431	0.283	1.45992e-19	1	PE
Fam185a	7.5218e-24	0.708175	0.372	0.231	1.59883e-19	1	PE
Slc30a7	8.62381e-24	0.681846	0.52	0.371	1.83308e-19	1	PE
Lrrc59	9.33157e-24	0.988299	0.31	0.181	1.98352e-19	1	PE
Rab28	1.10525e-23	0.918631	0.323	0.193	2.34932e-19	1	PE
Ascc3	1.24408e-23	0.354541	0.918	0.845	2.64441e-19	1	PE
9530059O14Rik	1.43632e-23	0.863013	0.263	0.142	3.05305e-19	1	PE
Rfc1	2.14525e-23	0.669582	0.55	0.408	4.55995e-19	1	PE
Tbcd	2.16741e-23	0.579718	0.496	0.343	4.60704e-19	1	PE
Vkorc1l1	2.48917e-23	0.544699	0.58	0.432	5.29099e-19	1	PE
Nsd2	2.89739e-23	0.625817	0.534	0.389	6.1587e-19	1	PE
Ehmt1	2.95129e-23	0.461354	0.799	0.694	6.27325e-19	1	PE
Sh3pxd2a	3.03375e-23	0.680397	0.301	0.171	6.44853e-19	1	PE
Vmp1	3.16177e-23	0.579507	0.674	0.55	6.72067e-19	1	PE
Ddx21	3.47127e-23	0.759519	0.469	0.33	7.37853e-19	1	PE
Gmps	3.51193e-23	0.787357	0.464	0.33	7.46495e-19	1	PE
Gtf2i	4.23503e-23	0.957822	0.276	0.153	9.00197e-19	1	PE
Zfp961	4.34758e-23	0.725598	0.474	0.329	9.24121e-19	1	PE
Cbx3	4.385e-23	1.1206	0.269	0.15	9.32075e-19	1	PE
Evi5	4.43471e-23	0.547609	0.738	0.62	9.42641e-19	1	PE
Myo5a	5.41942e-23	1.10667	0.254	0.137	1.15195e-18	1	PE
Grk5	5.62861e-23	0.839967	0.319	0.191	1.19642e-18	1	PE
Stx5a	7.69817e-23	0.834832	0.368	0.237	1.63632e-18	1	PE
Exo1	7.73929e-23	0.7349	0.375	0.236	1.64506e-18	1	PE
Uso1	7.79974e-23	0.792835	0.489	0.353	1.65791e-18	1	PE
Spen	9.3758e-23	0.485258	0.73	0.61	1.99292e-18	1	PE
Chic2	1.05381e-22	0.81024	0.43	0.292	2.23998e-18	1	PE
Fam160b1	1.11128e-22	1.22073	0.252	0.139	2.36214e-18	1	PE
Rlim	1.35766e-22	0.578648	0.643	0.515	2.88583e-18	1	PE
Zfp871	1.5667e-22	1.00224	0.393	0.262	3.33017e-18	1	PE
Gga2	1.77575e-22	0.827947	0.456	0.322	3.77453e-18	1	PE
Clasp2	1.97071e-22	0.393151	0.841	0.75	4.18894e-18	1	PE
Zfp101	2.44606e-22	1.05159	0.253	0.139	5.19934e-18	1	PE
Kalrn	2.90572e-22	0.627007	0.443	0.299	6.1764e-18	1	PE
Ncapg2	3.74352e-22	0.690091	0.425	0.283	7.95724e-18	1	PE
Myo1b	3.94586e-22	0.476082	0.522	0.369	8.38733e-18	1	PE
Uaca	4.04902e-22	1.04333	0.281	0.162	8.6066e-18	1	PE
Lgr4	4.36286e-22	0.409393	0.527	0.372	9.27369e-18	1	PE
Lncenc1	4.82817e-22	0.694094	0.466	0.328	1.02628e-17	1	PE
Trim25	5.21676e-22	0.942867	0.266	0.147	1.10887e-17	1	PE
Scai	5.72468e-22	0.657243	0.489	0.341	1.21684e-17	1	PE
Yipf5	6.4e-22	1.08492	0.296	0.179	1.36038e-17	1	PE
Hspd1	6.95473e-22	0.628389	0.454	0.307	1.4783e-17	1	PE
Gigyf2	7.49908e-22	0.405626	0.862	0.799	1.594e-17	1	PE
Nup85	7.81667e-22	0.959357	0.298	0.176	1.66151e-17	1	PE
Atic	7.86446e-22	1.03042	0.285	0.166	1.67167e-17	1	PE
Nup155	8.02481e-22	0.602337	0.604	0.467	1.70575e-17	1	PE
Poln	8.45445e-22	0.913782	0.313	0.19	1.79708e-17	1	PE
Txndc11	9.45093e-22	0.729277	0.457	0.32	2.00889e-17	1	PE
Prdx6	1.44734e-21	0.725053	0.275	0.156	3.07646e-17	1	PE
Ndel1	1.4634e-21	0.920083	0.366	0.238	3.11061e-17	1	PE
Tbc1d9b	1.84887e-21	1.22537	0.255	0.146	3.92996e-17	1	PE
Cox16	1.90965e-21	0.487938	0.753	0.667	4.05915e-17	1	PE
Strbp	1.96781e-21	0.417292	0.794	0.69	4.18278e-17	1	PE
Cdk13	2.00101e-21	0.367233	0.904	0.83	4.25335e-17	1	PE
Mettl9	2.09969e-21	1.05315	0.326	0.205	4.4631e-17	1	PE
Polr3e	2.45389e-21	1.04394	0.302	0.183	5.21599e-17	1	PE
Washc2	2.6429e-21	0.734784	0.585	0.459	5.61775e-17	1	PE
Usp45	2.89285e-21	0.650015	0.505	0.363	6.14903e-17	1	PE
Sec61a1	3.04093e-21	1.08639	0.296	0.179	6.46379e-17	1	PE
Sae1	3.18585e-21	0.547714	0.668	0.536	6.77183e-17	1	PE
Eea1	3.64025e-21	0.655017	0.532	0.389	7.73772e-17	1	PE
Rbbp6	4.31417e-21	0.479132	0.732	0.626	9.1702e-17	1	PE
Kansl1	4.35027e-21	0.277059	0.942	0.917	9.24693e-17	1	PE
Dnajc15	4.36634e-21	1.00098	0.289	0.173	9.2811e-17	1	PE
Fam53b	4.52899e-21	0.924652	0.341	0.215	9.62681e-17	1	PE
Rars	5.53173e-21	0.653582	0.474	0.336	1.17583e-16	1	PE
Tbc1d31	5.78624e-21	0.854871	0.282	0.165	1.22992e-16	1	PE
Amotl2	5.80752e-21	0.595158	0.46	0.321	1.23445e-16	1	PE
Ylpm1	6.24872e-21	0.525132	0.646	0.507	1.32823e-16	1	PE
Pacs1	7.4479e-21	0.661439	0.454	0.318	1.58313e-16	1	PE
Klhl12	7.5344e-21	0.78132	0.447	0.315	1.60151e-16	1	PE
Slc9a6	1.0395e-20	0.823536	0.382	0.257	2.20957e-16	1	PE
Odc1	1.07422e-20	0.945503	0.267	0.155	2.28337e-16	1	PE
Glrx3	1.18915e-20	0.722977	0.467	0.334	2.52766e-16	1	PE
Sympk	1.21964e-20	0.87449	0.304	0.187	2.59247e-16	1	PE
Anp32b	1.24698e-20	0.546732	0.543	0.397	2.65058e-16	1	PE
Tug1	1.2691e-20	0.845606	0.312	0.191	2.6976e-16	1	PE
Gm10130	1.36682e-20	1.03921	0.273	0.159	2.9053e-16	1	PE
Rsf1	1.37655e-20	0.506471	0.736	0.608	2.926e-16	1	PE
Ttc27	1.7288e-20	0.524313	0.655	0.523	3.67473e-16	1	PE
Fubp1	1.96886e-20	0.356839	0.834	0.752	4.18501e-16	1	PE
Nup160	2.04427e-20	0.566257	0.649	0.52	4.34531e-16	1	PE
Ext2	2.18155e-20	0.572982	0.493	0.349	4.6371e-16	1	PE
Qser1	2.36839e-20	0.757639	0.361	0.234	5.03426e-16	1	PE
Tbc1d13	2.5743e-20	0.846001	0.252	0.141	5.47192e-16	1	PE
Rplp2	2.72663e-20	0.904718	0.282	0.167	5.79572e-16	1	PE
2410003L11Rik	2.80163e-20	1.08743	0.252	0.143	5.95515e-16	1	PE
Myo18a	2.84421e-20	0.899524	0.358	0.235	6.04564e-16	1	PE
Mtr	2.92973e-20	0.533817	0.532	0.391	6.22743e-16	1	PE
Zfp808	3.12762e-20	0.510615	0.632	0.492	6.64807e-16	1	PE
Asxl1	3.13193e-20	0.347844	0.762	0.639	6.65724e-16	1	PE
Hnrnpu	3.27548e-20	0.352086	0.878	0.803	6.96235e-16	1	PE
Ddx31	3.29588e-20	0.654671	0.439	0.305	7.00573e-16	1	PE
Atm	3.48165e-20	0.558618	0.588	0.454	7.40059e-16	1	PE
Snapc3	3.74946e-20	0.502021	0.532	0.393	7.96985e-16	1	PE
Snrpd1	3.89506e-20	1.16584	0.28	0.17	8.27934e-16	1	PE
Rex2	3.92715e-20	0.811502	0.266	0.153	8.34755e-16	1	PE
Set	3.9662e-20	0.559208	0.431	0.297	8.43056e-16	1	PE
Kcnq1ot1	4.10135e-20	0.339731	0.9	0.833	8.71783e-16	1	PE
Scfd1	4.18562e-20	0.652681	0.577	0.452	8.89695e-16	1	PE
Atl2	4.58758e-20	0.61733	0.508	0.374	9.75136e-16	1	PE
Unk	4.75077e-20	0.725815	0.358	0.233	1.00982e-15	1	PE
Acvr1b	4.84157e-20	1.02072	0.267	0.157	1.02912e-15	1	PE
Drosha	5.02146e-20	0.528257	0.64	0.507	1.06736e-15	1	PE
Paics	5.04095e-20	0.803679	0.423	0.294	1.0715e-15	1	PE
Fnip1	5.10862e-20	0.565381	0.65	0.541	1.08589e-15	1	PE
Haus6	5.37576e-20	0.584475	0.547	0.403	1.14267e-15	1	PE
[truncated: 2,402 more rows]
