# Supplementary material for: Combinatorial profiling of multiple histone modifications and transcriptome in single cells using scMTR-seq
Source: Sci Adv. 2025 Aug 6;11(32):eadu3308. doi: 10.1126/sciadv.adu3308 (PMC12327464; doi:10.1126/sciadv.adu3308)
Supplement: Supplementary file 2 — Tables S1 to S5 [file sciadv.adu3308_tables_s1_to_s5.zip › adu3308_table_s4.xls]

## Sheet: eRegulons
Region_signature_name	Gene_signature_name	TF	is_extended	Region	Gene	R2G_importance	R2G_rho	TF2G_importance	TF2G_rho	Consensus_name
Esrrb_+_(21r)	Esrrb_+_(21g)	Esrrb	FALSE	chr6:122782257-122782657	Nanog	0.0091499	0.0986132	2.92992	0.260037	Esrrb_+_+
Esrrb_+_(21r)	Esrrb_+_(21g)	Esrrb	FALSE	chr15:84183828-84184228	Samm50	0.173809	0.168297	9.4078	0.211621	Esrrb_+_+
Esrrb_+_(21r)	Esrrb_+_(21g)	Esrrb	FALSE	chr4:141283731-141284131	Epha2	0.0352747	0.175588	7.94649	0.172842	Esrrb_+_+
Esrrb_+_(21r)	Esrrb_+_(21g)	Esrrb	FALSE	chr18:20557963-20558363	B4galt6	0.0138428	0.0595472	7.5792	0.305763	Esrrb_+_+
Esrrb_+_(21r)	Esrrb_+_(21g)	Esrrb	FALSE	chr5:53672223-53672623	Rbpj	0.0967996	0.257875	10.9964	0.489362	Esrrb_+_+
Esrrb_+_(21r)	Esrrb_+_(21g)	Esrrb	FALSE	chr5:53541920-53542320	Rbpj	0.0659281	0.256778	10.9964	0.489362	Esrrb_+_+
Esrrb_+_(21r)	Esrrb_+_(21g)	Esrrb	FALSE	chr16:4601589-4601989	Glis2	0.12272	0.255083	5.60336	0.221915	Esrrb_+_+
Esrrb_+_(21r)	Esrrb_+_(21g)	Esrrb	FALSE	chr5:20720607-20721007	Magi2	0.0325944	0.154287	2.95333	0.266915	Esrrb_+_+
Esrrb_+_(21r)	Esrrb_+_(21g)	Esrrb	FALSE	chr1:77447053-77447453	Epha4	0.0977716	0.568361	32.543	0.542023	Esrrb_+_+
Esrrb_+_(21r)	Esrrb_+_(21g)	Esrrb	FALSE	chr1:34103328-34103728	Dst	0.0497443	0.253516	3.76761	0.370618	Esrrb_+_+
Esrrb_+_(21r)	Esrrb_+_(21g)	Esrrb	FALSE	chr7:79212129-79212529	Abhd2	0.0476403	0.108399	4.17294	0.229086	Esrrb_+_+
Esrrb_+_(21r)	Esrrb_+_(21g)	Esrrb	FALSE	chr11:12467000-12467400	Cobl	0.173883	0.441874	17.6853	0.561002	Esrrb_+_+
Esrrb_+_(21r)	Esrrb_+_(21g)	Esrrb	FALSE	chrX:13012038-13012438	Usp9x	0.210402	0.183524	6.04585	0.459269	Esrrb_+_+
Esrrb_+_(21r)	Esrrb_+_(21g)	Esrrb	FALSE	chr10:40442396-40442796	Cdk19	0.138697	0.122443	3.179	0.238908	Esrrb_+_+
Esrrb_+_(21r)	Esrrb_+_(21g)	Esrrb	FALSE	chr11:22627729-22628129	B3gnt2	0.0671739	0.199491	4.28737	0.256188	Esrrb_+_+
Esrrb_+_(21r)	Esrrb_+_(21g)	Esrrb	FALSE	chr12:86484296-86484696	Esrrb	0.122446	0.447518	32.543	1	Esrrb_+_+
Esrrb_+_(21r)	Esrrb_+_(21g)	Esrrb	FALSE	chr5:64241821-64242221	Tbc1d1	0.0981542	0.230679	4.45989	0.224466	Esrrb_+_+
Esrrb_+_(21r)	Esrrb_+_(21g)	Esrrb	FALSE	chr15:84183828-84184228	Pnpla3	0.125398	0.13353	2.13866	0.150441	Esrrb_+_+
Esrrb_+_(21r)	Esrrb_+_(21g)	Esrrb	FALSE	chr13:66588902-66589302	2410141K09Rik	0.273248	0.143636	4.1829	0.274631	Esrrb_+_+
Esrrb_+_(21r)	Esrrb_+_(21g)	Esrrb	FALSE	chr6:6185576-6185976	Slc25a13	0.0420239	0.349009	12.4294	0.427013	Esrrb_+_+
Esrrb_+_(21r)	Esrrb_+_(21g)	Esrrb	FALSE	chr11:89067697-89068097	Trim25	0.0631695	0.212543	2.69153	0.24945	Esrrb_+_+
Esrrb_+_(21r)	Esrrb_+_(21g)	Esrrb	FALSE	chr6:72729930-72730330	Tcf7l1	0.044506	0.18179	16.6892	0.48401	Esrrb_+_+
Gata1_+_(26r)	Gata1_+_(21g)	Gata1	FALSE	chr1:156462717-156463117	Soat1	0.0175783	0.0566224	0.370784	0.16449	Gata1_+_+
Gata1_+_(26r)	Gata1_+_(21g)	Gata1	FALSE	chr2:103415762-103416162	Elf5	0.0462916	0.125284	0.542478	0.0967913	Gata1_+_+
Gata1_+_(26r)	Gata1_+_(21g)	Gata1	FALSE	chr1:135193839-135194239	Elf3	0.00958714	0.0525931	0.272372	0.0650427	Gata1_+_+
Gata1_+_(26r)	Gata1_+_(21g)	Gata1	FALSE	chr3:131271283-131271683	Sgms2	0.0191992	0.0531971	0.973115	0.0918553	Gata1_+_+
Gata1_+_(26r)	Gata1_+_(21g)	Gata1	FALSE	chr10:21847232-21847632	Sgk1	0.00872688	0.0603252	0.362059	0.107591	Gata1_+_+
Gata1_+_(26r)	Gata1_+_(21g)	Gata1	FALSE	chr10:21961246-21961646	Sgk1	0.0351955	0.0796429	0.362059	0.107591	Gata1_+_+
Gata1_+_(26r)	Gata1_+_(21g)	Gata1	FALSE	chr19:32242002-32242402	Sgms1	0.00269622	0.062641	1.08063	0.168724	Gata1_+_+
Gata1_+_(26r)	Gata1_+_(21g)	Gata1	FALSE	chrX:134162954-134163354	Trmt2b	0.0318707	0.0677603	0.284562	0.129532	Gata1_+_+
Gata1_+_(26r)	Gata1_+_(21g)	Gata1	FALSE	chr7:101347729-101348129	Fchsd2	0.00851149	0.0543072	1.57008	0.189847	Gata1_+_+
Gata1_+_(26r)	Gata1_+_(21g)	Gata1	FALSE	chr19:28790881-28791281	Slc1a1	0.0327967	0.0612149	0.547724	0.159941	Gata1_+_+
Gata1_+_(26r)	Gata1_+_(21g)	Gata1	FALSE	chr19:28791354-28791754	Slc1a1	0.0196477	0.071194	0.547724	0.159941	Gata1_+_+
Gata1_+_(26r)	Gata1_+_(21g)	Gata1	FALSE	chr6:41680720-41681120	Trpv5	0.0317071	0.104225	0.397464	0.144911	Gata1_+_+
Gata1_+_(26r)	Gata1_+_(21g)	Gata1	FALSE	chr1:13085083-13085483	Prdm14	0.160626	0.177855	3.7696	0.0885395	Gata1_+_+
Gata1_+_(26r)	Gata1_+_(21g)	Gata1	FALSE	chr14:76516014-76516414	Tsc22d1	0.0187453	0.0782684	0.708895	0.145798	Gata1_+_+
Gata1_+_(26r)	Gata1_+_(21g)	Gata1	FALSE	chr17:28271964-28272364	Tead3	0.0477995	0.0598631	0.780867	0.130281	Gata1_+_+
Gata1_+_(26r)	Gata1_+_(21g)	Gata1	FALSE	chr17:28280183-28280583	Tead3	0.0375735	0.0581159	0.780867	0.130281	Gata1_+_+
Gata1_+_(26r)	Gata1_+_(21g)	Gata1	FALSE	chr8:25089555-25089955	Plekha2	0.0385871	0.0640891	3.37722	0.0767378	Gata1_+_+
Gata1_+_(26r)	Gata1_+_(21g)	Gata1	FALSE	chr8:24919291-24919691	Plekha2	0.0640454	0.0899555	3.37722	0.0767378	Gata1_+_+
Gata1_+_(26r)	Gata1_+_(21g)	Gata1	FALSE	chr8:61403053-61403453	Sh3rf1	0.00802072	0.0724918	0.607156	0.149824	Gata1_+_+
Gata1_+_(26r)	Gata1_+_(21g)	Gata1	FALSE	chr2:85037680-85038080	Tnks1bp1	0.0302527	0.0791495	0.887566	0.149346	Gata1_+_+
Gata1_+_(26r)	Gata1_+_(21g)	Gata1	FALSE	chr9:119979814-119980214	Cx3cr1	0.0128485	0.0768286	0.358994	0.115522	Gata1_+_+
Gata1_+_(26r)	Gata1_+_(21g)	Gata1	FALSE	chr18:11899978-11900378	Cables1	0.00929634	0.0538642	0.295627	0.112766	Gata1_+_+
Gata1_+_(26r)	Gata1_+_(21g)	Gata1	FALSE	chr14:79481635-79482035	Sugt1	0.0186169	0.0709425	0.301376	0.130545	Gata1_+_+
Gata1_+_(26r)	Gata1_+_(21g)	Gata1	FALSE	chr14:79562661-79563061	Sugt1	0.0149072	0.0666164	0.301376	0.130545	Gata1_+_+
Gata1_+_(26r)	Gata1_+_(21g)	Gata1	FALSE	chr6:38093730-38094130	Svopl	0.0219645	0.0739147	0.873871	0.100713	Gata1_+_+
Gata1_+_(26r)	Gata1_+_(21g)	Gata1	FALSE	chr2:130470142-130470542	Ptpra	0.0218973	0.099269	1.96986	0.178576	Gata1_+_+
Gata2_+_(66r)	Gata2_+_(58g)	Gata2	FALSE	chr2:87515767-87516167	Pramel7	0.0355952	0.156349	0.39784	0.367526	Gata2_+_+
Gata2_+_(66r)	Gata2_+_(58g)	Gata2	FALSE	chr8:8556350-8556750	Efnb2	0.0117757	0.128358	4.40886	0.462671	Gata2_+_+
Gata2_+_(66r)	Gata2_+_(58g)	Gata2	FALSE	chr8:8604914-8605314	Efnb2	0.022134	0.148981	4.40886	0.462671	Gata2_+_+
Gata2_+_(66r)	Gata2_+_(58g)	Gata2	FALSE	chr8:8602756-8603156	Efnb2	0.0103848	0.0791641	4.40886	0.462671	Gata2_+_+
Gata2_+_(66r)	Gata2_+_(58g)	Gata2	FALSE	chr8:8620554-8620954	Efnb2	0.0107823	0.0995238	4.40886	0.462671	Gata2_+_+
Gata2_+_(66r)	Gata2_+_(58g)	Gata2	FALSE	chr4:123787239-123787639	Rhbdl2	0.0277341	0.0541933	0.521933	0.353176	Gata2_+_+
Gata2_+_(66r)	Gata2_+_(58g)	Gata2	FALSE	chr2:122658097-122658497	Slc30a4	0.0276802	0.0639569	1.15082	0.356382	Gata2_+_+
Gata2_+_(66r)	Gata2_+_(58g)	Gata2	FALSE	chr4:150807766-150808166	Errfi1	0.0286652	0.0825837	0.467081	0.314979	Gata2_+_+
Gata2_+_(66r)	Gata2_+_(58g)	Gata2	FALSE	chr9:119979814-119980214	Csrnp1	0.0276383	0.0622727	0.324603	0.249684	Gata2_+_+
Gata2_+_(66r)	Gata2_+_(58g)	Gata2	FALSE	chr16:4896818-4897218	Rogdi	0.00416112	0.0668154	0.9116	0.291701	Gata2_+_+
Gata2_+_(66r)	Gata2_+_(58g)	Gata2	FALSE	chr10:60256035-60256435	Psap	0.0112932	0.222001	0.469693	0.448892	Gata2_+_+
Gata2_+_(66r)	Gata2_+_(58g)	Gata2	FALSE	chr10:60215772-60216172	Psap	0.00946251	0.0906012	0.469693	0.448892	Gata2_+_+
Gata2_+_(66r)	Gata2_+_(58g)	Gata2	FALSE	chr2:9739514-9739914	Gata3	0.0179688	0.175679	0.347661	0.429994	Gata2_+_+
Gata2_+_(66r)	Gata2_+_(58g)	Gata2	FALSE	chr2:9804392-9804792	Gata3	0.0165509	0.158616	0.347661	0.429994	Gata2_+_+
Gata2_+_(66r)	Gata2_+_(58g)	Gata2	FALSE	chr2:9805772-9806172	Gata3	0.0133486	0.145634	0.347661	0.429994	Gata2_+_+
Gata2_+_(66r)	Gata2_+_(58g)	Gata2	FALSE	chr2:9825675-9826075	Gata3	0.0101716	0.0991708	0.347661	0.429994	Gata2_+_+
Gata2_+_(66r)	Gata2_+_(58g)	Gata2	FALSE	chr11:96113986-96114386	Calcoco2	0.00831527	0.138692	0.706147	0.417914	Gata2_+_+
Gata2_+_(66r)	Gata2_+_(58g)	Gata2	FALSE	chr11:96116519-96116919	Calcoco2	0.0101994	0.0830439	0.706147	0.417914	Gata2_+_+
Gata2_+_(66r)	Gata2_+_(58g)	Gata2	FALSE	chr14:25629779-25630179	Zmiz1	0.0110841	0.0515857	1.6891	0.446569	Gata2_+_+
Gata2_+_(66r)	Gata2_+_(58g)	Gata2	FALSE	chr6:125585835-125586235	Cd9	0.00880269	0.0586113	0.341378	0.405861	Gata2_+_+
Gata2_+_(66r)	Gata2_+_(58g)	Gata2	FALSE	chr2:143933958-143934358	Dstn	0.0177688	0.0870611	0.429947	0.360812	Gata2_+_+
Gata2_+_(66r)	Gata2_+_(58g)	Gata2	FALSE	chr11:75999614-76000014	Rflnb	0.0125076	0.0503667	0.744424	0.371403	Gata2_+_+
Gata2_+_(66r)	Gata2_+_(58g)	Gata2	FALSE	chr11:76010978-76011378	Rflnb	0.0166068	0.0852076	0.744424	0.371403	Gata2_+_+
Gata2_+_(66r)	Gata2_+_(58g)	Gata2	FALSE	chr16:20413961-20414361	Dvl3	0.0125488	0.0648174	0.907174	0.217404	Gata2_+_+
Gata2_+_(66r)	Gata2_+_(58g)	Gata2	FALSE	chr2:155605066-155605466	Myh7b	0.0171941	0.0500777	0.328521	0.234677	Gata2_+_+
Gata2_+_(66r)	Gata2_+_(58g)	Gata2	FALSE	chr11:59261078-59261478	Wnt3a	0.0275075	0.0937817	0.458542	0.306613	Gata2_+_+
Gata2_+_(66r)	Gata2_+_(58g)	Gata2	FALSE	chr11:59259744-59260144	Wnt3a	0.0251575	0.113633	0.458542	0.306613	Gata2_+_+
Gata2_+_(66r)	Gata2_+_(58g)	Gata2	FALSE	chr2:155605066-155605466	Gss	0.0184535	0.0648441	0.758984	0.314294	Gata2_+_+
Gata2_+_(66r)	Gata2_+_(58g)	Gata2	FALSE	chr15:102015958-102016358	Krt18	0.0154881	0.0718534	2.26781	0.332059	Gata2_+_+
Gata2_+_(66r)	Gata2_+_(58g)	Gata2	FALSE	chr15:102025687-102026087	Krt18	0.0253926	0.0968277	2.26781	0.332059	Gata2_+_+
Gata2_+_(66r)	Gata2_+_(58g)	Gata2	FALSE	chr15:12816106-12816506	Pdzd2	0.0249038	0.0865065	2.87678	0.353273	Gata2_+_+
Gata2_+_(66r)	Gata2_+_(58g)	Gata2	FALSE	chr3:96828546-96828946	Pdzk1	0.0265551	0.0886577	0.702863	0.386298	Gata2_+_+
Gata2_+_(66r)	Gata2_+_(58g)	Gata2	FALSE	chr7:101347729-101348129	Fchsd2	0.00851149	0.0543072	0.900219	0.328918	Gata2_+_+
Gata2_+_(66r)	Gata2_+_(58g)	Gata2	FALSE	chr6:41680720-41681120	Trpv5	0.0317071	0.104225	3.44273	0.349015	Gata2_+_+
Gata2_+_(66r)	Gata2_+_(58g)	Gata2	FALSE	chr10:21961246-21961646	Sgk1	0.0351955	0.0796429	2.82361	0.397059	Gata2_+_+
Gata2_+_(66r)	Gata2_+_(58g)	Gata2	FALSE	chr16:55893569-55893969	Nfkbiz	0.0469513	0.0512107	0.860137	0.243969	Gata2_+_+
Gata2_+_(66r)	Gata2_+_(58g)	Gata2	FALSE	chr15:77873496-77873896	Foxred2	0.012043	0.0970193	0.333161	0.334089	Gata2_+_+
Gata2_+_(66r)	Gata2_+_(58g)	Gata2	FALSE	chr15:77820462-77820862	Foxred2	0.0105478	0.0824899	0.333161	0.334089	Gata2_+_+
Gata2_+_(66r)	Gata2_+_(58g)	Gata2	FALSE	chr14:55852861-55853261	Khnyn	0.0334383	0.0674177	0.406107	0.237875	Gata2_+_+
Gata2_+_(66r)	Gata2_+_(58g)	Gata2	FALSE	chr10:115830196-115830596	Tspan8	0.0128395	0.140579	0.537803	0.453679	Gata2_+_+
Gata2_+_(66r)	Gata2_+_(58g)	Gata2	FALSE	chr16:10303918-10304318	Emp2	0.0145376	0.0690569	0.370229	0.287889	Gata2_+_+
Gata2_+_(66r)	Gata2_+_(58g)	Gata2	FALSE	chr18:61330214-61330614	Slc26a2	0.0170225	0.0538773	1.0655	0.243689	Gata2_+_+
Gata2_+_(66r)	Gata2_+_(58g)	Gata2	FALSE	chr19:46470983-46471383	Actr1a	0.0558763	0.0629252	1.42015	0.274252	Gata2_+_+
Gata2_+_(66r)	Gata2_+_(58g)	Gata2	FALSE	chr17:28271964-28272364	Tead3	0.0477995	0.0598631	4.38631	0.276163	Gata2_+_+
Gata2_+_(66r)	Gata2_+_(58g)	Gata2	FALSE	chr17:28280183-28280583	Tead3	0.0375735	0.0581159	4.38631	0.276163	Gata2_+_+
Gata2_+_(66r)	Gata2_+_(58g)	Gata2	FALSE	chr6:72512336-72512736	Capg	0.0109849	0.063747	0.445775	0.246775	Gata2_+_+
Gata2_+_(66r)	Gata2_+_(58g)	Gata2	FALSE	chr7:29248535-29248935	Rasgrp4	0.0156375	0.0608727	0.388849	0.234792	Gata2_+_+
Gata2_+_(66r)	Gata2_+_(58g)	Gata2	FALSE	chr13:104029598-104029998	Erbin	0.0141369	0.0845972	0.678397	0.448169	Gata2_+_+
Gata2_+_(66r)	Gata2_+_(58g)	Gata2	FALSE	chr6:41680720-41681120	Kel	0.0324873	0.0560315	0.368953	0.173353	Gata2_+_+
Gata2_+_(66r)	Gata2_+_(58g)	Gata2	FALSE	chr11:70745605-70746005	Kif1c	0.0147537	0.0708338	0.830167	0.306545	Gata2_+_+
Gata2_+_(66r)	Gata2_+_(58g)	Gata2	FALSE	chr7:123332982-123333382	Slc5a11	0.0130452	0.0838271	0.333018	0.404169	Gata2_+_+
Gata2_+_(66r)	Gata2_+_(58g)	Gata2	FALSE	chr7:110204213-110204613	Swap70	0.0156588	0.0534477	0.762674	0.378338	Gata2_+_+
Gata2_+_(66r)	Gata2_+_(58g)	Gata2	FALSE	chr11:55092955-55093355	Gm2a	0.0168539	0.0634912	4.51664	0.444349	Gata2_+_+
Gata2_+_(66r)	Gata2_+_(58g)	Gata2	FALSE	chr15:102025687-102026087	Krt8	0.0268908	0.0768152	1.3314	0.323796	Gata2_+_+
Gata2_+_(66r)	Gata2_+_(58g)	Gata2	FALSE	chr9:114788493-114788893	Gpd1l	0.0110874	0.0574861	0.3462	0.278106	Gata2_+_+
Gata2_+_(66r)	Gata2_+_(58g)	Gata2	FALSE	chr19:9025648-9026048	Ahnak	0.011053	0.122208	0.333278	0.439857	Gata2_+_+
Gata2_+_(66r)	Gata2_+_(58g)	Gata2	FALSE	chr19:9106826-9107226	Ahnak	0.0127518	0.107789	0.333278	0.439857	Gata2_+_+
Gata2_+_(66r)	Gata2_+_(58g)	Gata2	FALSE	chr14:51896165-51896565	Mettl17	0.0308632	0.0607143	0.317184	0.245961	Gata2_+_+
Gata2_+_(66r)	Gata2_+_(58g)	Gata2	FALSE	chr8:106177607-106178007	Pla2g15	0.0157381	0.0930945	2.17805	0.36386	Gata2_+_+
Gata2_+_(66r)	Gata2_+_(58g)	Gata2	FALSE	chr18:53161740-53162140	Snx2	0.0144397	0.0552446	0.308808	0.401813	Gata2_+_+
Gata2_+_(66r)	Gata2_+_(58g)	Gata2	FALSE	chr18:11899978-11900378	Cables1	0.00929634	0.0538642	0.447687	0.301707	Gata2_+_+
Gata2_+_(66r)	Gata2_+_(58g)	Gata2	FALSE	chr7:3204015-3204415	Prkcg	0.0205328	0.110411	0.529489	0.398399	Gata2_+_+
Gata2_+_(66r)	Gata2_+_(58g)	Gata2	FALSE	chr7:80781968-80782368	Iqgap1	0.0149498	0.102643	0.310434	0.434733	Gata2_+_+
Gata2_+_(66r)	Gata2_+_(58g)	Gata2	FALSE	chr14:51896165-51896565	Slc39a2	0.0206258	0.0574406	1.20644	0.311502	Gata2_+_+
Gata2_+_(66r)	Gata2_+_(58g)	Gata2	FALSE	chr4:155173528-155173928	Prkcz	0.0108515	0.118467	0.489477	0.392664	Gata2_+_+
Gata2_+_(66r)	Gata2_+_(58g)	Gata2	FALSE	chr13:60672491-60672891	BC051665	0.0190998	0.0634871	6.22416	0.405493	Gata2_+_+
Gata2_+_(66r)	Gata2_+_(58g)	Gata2	FALSE	chr2:120164550-120164950	Ehd4	0.0295313	0.0575139	3.06104	0.398941	Gata2_+_+
Gata2_+_(66r)	Gata2_+_(58g)	Gata2	FALSE	chr7:3204015-3204415	AU018091	0.0115634	0.076654	0.516015	0.338293	Gata2_+_+
Gata2_+_(66r)	Gata2_+_(58g)	Gata2	FALSE	chr1:69728060-69728460	Ikzf2	0.0296924	0.068993	0.88206	0.279194	Gata2_+_+
Gata2_+_(66r)	Gata2_+_(58g)	Gata2	FALSE	chr6:38093730-38094130	Svopl	0.0219645	0.0739147	3.62734	0.28116	Gata2_+_+
Gata2_+_(66r)	Gata2_+_(58g)	Gata2	FALSE	chr2:130470142-130470542	Ptpra	0.0218973	0.099269	0.434547	0.410175	Gata2_+_+
Gata2_+_(66r)	Gata2_+_(58g)	Gata2	FALSE	chr11:76010978-76011378	Vps53	0.0182382	0.0567445	0.7016	0.347013	Gata2_+_+
Gata3_+_(138r)	Gata3_+_(125g)	Gata3	FALSE	chr4:135286758-135287158	Clic4	0.0190215	0.112987	4.29343	0.727131	Gata3_+_+
Gata3_+_(138r)	Gata3_+_(125g)	Gata3	FALSE	chr14:99366357-99366757	Klf5	0.00823375	0.0842285	6.88594	0.736145	Gata3_+_+
Gata3_+_(138r)	Gata3_+_(125g)	Gata3	FALSE	chr14:99263725-99264125	Klf5	0.0291614	0.0527429	6.88594	0.736145	Gata3_+_+
Gata3_+_(138r)	Gata3_+_(125g)	Gata3	FALSE	chr14:99336071-99336471	Klf5	0.0245687	0.0726196	6.88594	0.736145	Gata3_+_+
Gata3_+_(138r)	Gata3_+_(125g)	Gata3	FALSE	chr2:122658097-122658497	Slc30a4	0.0276802	0.0639569	9.97695	0.56398	Gata3_+_+
Gata3_+_(138r)	Gata3_+_(125g)	Gata3	FALSE	chr1:156462717-156463117	Soat1	0.0175783	0.0566224	11.7251	0.576261	Gata3_+_+
Gata3_+_(138r)	Gata3_+_(125g)	Gata3	FALSE	chr2:103415762-103416162	Elf5	0.0462916	0.125284	2.95297	0.48029	Gata3_+_+
Gata3_+_(138r)	Gata3_+_(125g)	Gata3	FALSE	chr2:6072978-6073378	Proser2	0.00664696	0.0588959	2.12264	0.369955	Gata3_+_+
Gata3_+_(138r)	Gata3_+_(125g)	Gata3	FALSE	chr2:6096946-6097346	Proser2	0.0117068	0.0535828	2.12264	0.369955	Gata3_+_+
Gata3_+_(138r)	Gata3_+_(125g)	Gata3	FALSE	chr6:82856175-82856575	Hk2	0.0104611	0.0916783	2.73835	0.719828	Gata3_+_+
Gata3_+_(138r)	Gata3_+_(125g)	Gata3	FALSE	chr6:82768116-82768516	Hk2	0.0178613	0.100023	2.73835	0.719828	Gata3_+_+
Gata3_+_(138r)	Gata3_+_(125g)	Gata3	FALSE	chr3:94577645-94578045	Tuft1	0.0158544	0.0900995	2.12655	0.663478	Gata3_+_+
Gata3_+_(138r)	Gata3_+_(125g)	Gata3	FALSE	chr7:126850380-126850780	Mvp	0.0384945	0.0689808	13.5254	0.457684	Gata3_+_+
Gata3_+_(138r)	Gata3_+_(125g)	Gata3	FALSE	chr11:59261078-59261478	Wnt3a	0.0275075	0.0937817	2.2148	0.51088	Gata3_+_+
Gata3_+_(138r)	Gata3_+_(125g)	Gata3	FALSE	chr11:59259744-59260144	Wnt3a	0.0251575	0.113633	2.2148	0.51088	Gata3_+_+
Gata3_+_(138r)	Gata3_+_(125g)	Gata3	FALSE	chr2:155605066-155605466	Gss	0.0184535	0.0648441	6.71803	0.50054	Gata3_+_+
Gata3_+_(138r)	Gata3_+_(125g)	Gata3	FALSE	chr15:102015958-102016358	Krt18	0.0154881	0.0718534	2.23294	0.533859	Gata3_+_+
Gata3_+_(138r)	Gata3_+_(125g)	Gata3	FALSE	chr15:102025687-102026087	Krt18	0.0253926	0.0968277	2.23294	0.533859	Gata3_+_+
Gata3_+_(138r)	Gata3_+_(125g)	Gata3	FALSE	chr9:71156408-71156808	Aqp9	0.0503625	0.0667217	13.1602	0.59177	Gata3_+_+
Gata3_+_(138r)	Gata3_+_(125g)	Gata3	FALSE	chr3:96828546-96828946	Pdzk1	0.0265551	0.0886577	3.96711	0.62034	Gata3_+_+
Gata3_+_(138r)	Gata3_+_(125g)	Gata3	FALSE	chr19:28790881-28791281	Slc1a1	0.0327967	0.0612149	17.8253	0.629384	Gata3_+_+
Gata3_+_(138r)	Gata3_+_(125g)	Gata3	FALSE	chr6:41680720-41681120	Trpv5	0.0317071	0.104225	14.5362	0.514887	Gata3_+_+
Gata3_+_(138r)	Gata3_+_(125g)	Gata3	FALSE	chr15:77873496-77873896	Foxred2	0.012043	0.0970193	8.92734	0.591361	Gata3_+_+
Gata3_+_(138r)	Gata3_+_(125g)	Gata3	FALSE	chr15:77820462-77820862	Foxred2	0.0105478	0.0824899	8.92734	0.591361	Gata3_+_+
Gata3_+_(138r)	Gata3_+_(125g)	Gata3	FALSE	chr11:69991125-69991525	Ybx2	0.0229512	0.0536361	3.72458	0.314302	Gata3_+_+
Gata3_+_(138r)	Gata3_+_(125g)	Gata3	FALSE	chr6:122609635-122610035	Slc2a3	0.00191513	0.0626764	21.5516	0.706954	Gata3_+_+
Gata3_+_(138r)	Gata3_+_(125g)	Gata3	FALSE	chr7:144545353-144545753	Cttn	0.0327253	0.0628947	2.80636	0.503599	Gata3_+_+
Gata3_+_(138r)	Gata3_+_(125g)	Gata3	FALSE	chr6:91003429-91003829	Iqsec1	0.00473947	0.121384	8.36391	0.749271	Gata3_+_+
Gata3_+_(138r)	Gata3_+_(125g)	Gata3	FALSE	chr1:152788286-152788686	Arpc5	0.013284	0.08663	1.88707	0.54432	Gata3_+_+
Gata3_+_(138r)	Gata3_+_(125g)	Gata3	FALSE	chr2:85037680-85038080	Tnks1bp1	0.0302527	0.0791495	6.30221	0.58295	Gata3_+_+
Gata3_+_(138r)	Gata3_+_(125g)	Gata3	FALSE	chr8:27166373-27166773	Rab11fip1	0.016574	0.0884457	16.9384	0.662448	Gata3_+_+
Gata3_+_(138r)	Gata3_+_(125g)	Gata3	FALSE	chr5:142926096-142926496	Tnrc18	0.00953388	0.0764588	2.28389	0.674509	Gata3_+_+
Gata3_+_(138r)	Gata3_+_(125g)	Gata3	FALSE	chr12:51844996-51845396	Hectd1	0.0115607	0.151649	6.36708	0.789772	Gata3_+_+
Gata3_+_(138r)	Gata3_+_(125g)	Gata3	FALSE	chr13:5843972-5844372	Klf6	0.0218641	0.0598181	1.84306	0.51265	Gata3_+_+
Gata3_+_(138r)	Gata3_+_(125g)	Gata3	FALSE	chr13:5824459-5824859	Klf6	0.0237504	0.0629132	1.84306	0.51265	Gata3_+_+
Gata3_+_(138r)	Gata3_+_(125g)	Gata3	FALSE	chr14:55852861-55853261	Nynrin	0.0167283	0.0666881	12.3197	0.555708	Gata3_+_+
Gata3_+_(138r)	Gata3_+_(125g)	Gata3	FALSE	chr7:29248535-29248935	Kcnk6	0.0157445	0.0832319	2.12283	0.481465	Gata3_+_+
Gata3_+_(138r)	Gata3_+_(125g)	Gata3	FALSE	chr19:9025648-9026048	Ahnak	0.011053	0.122208	25.7611	0.808734	Gata3_+_+
Gata3_+_(138r)	Gata3_+_(125g)	Gata3	FALSE	chr19:9106826-9107226	Ahnak	0.0127518	0.107789	25.7611	0.808734	Gata3_+_+
Gata3_+_(138r)	Gata3_+_(125g)	Gata3	FALSE	chr8:106177607-106178007	Pla2g15	0.0157381	0.0930945	10.4439	0.600185	Gata3_+_+
Gata3_+_(138r)	Gata3_+_(125g)	Gata3	FALSE	chr2:164429015-164429415	Sdc4	0.0501936	0.0937053	12.0147	0.702213	Gata3_+_+
Gata3_+_(138r)	Gata3_+_(125g)	Gata3	FALSE	chr7:80781968-80782368	Iqgap1	0.0149498	0.102643	7.72525	0.779779	Gata3_+_+
Gata3_+_(138r)	Gata3_+_(125g)	Gata3	FALSE	chr14:79481635-79482035	Sugt1	0.0186169	0.0709425	2.04376	0.662162	Gata3_+_+
Gata3_+_(138r)	Gata3_+_(125g)	Gata3	FALSE	chr14:79562661-79563061	Sugt1	0.0149072	0.0666164	2.04376	0.662162	Gata3_+_+
Gata3_+_(138r)	Gata3_+_(125g)	Gata3	FALSE	chr16:78309296-78309696	Cxadr	0.0190519	0.113307	5.7995	0.740553	Gata3_+_+
Gata3_+_(138r)	Gata3_+_(125g)	Gata3	FALSE	chr2:120164550-120164950	Ehd4	0.0295313	0.0575139	3.68272	0.571451	Gata3_+_+
Gata3_+_(138r)	Gata3_+_(125g)	Gata3	FALSE	chr1:172462533-172462933	Igsf9	0.0350532	0.0569711	2.26068	0.243065	Gata3_+_+
Gata3_+_(138r)	Gata3_+_(125g)	Gata3	FALSE	chr10:60215772-60216172	Psap	0.00946251	0.0906012	45.3903	0.77831	Gata3_+_+
Gata3_+_(138r)	Gata3_+_(125g)	Gata3	FALSE	chr10:60256035-60256435	Psap	0.0112932	0.222001	45.3903	0.77831	Gata3_+_+
Gata3_+_(138r)	Gata3_+_(125g)	Gata3	FALSE	chr5:35743146-35743546	Ablim2	0.0511222	0.0699952	2.17172	0.595305	Gata3_+_+
Gata3_+_(138r)	Gata3_+_(125g)	Gata3	FALSE	chr2:130470142-130470542	Ebf4	0.0211905	0.0925742	3.26347	0.44912	Gata3_+_+
Gata3_+_(138r)	Gata3_+_(125g)	Gata3	FALSE	chr2:9739514-9739914	Gata3	0.0179688	0.175679	61.5641	1	Gata3_+_+
Gata3_+_(138r)	Gata3_+_(125g)	Gata3	FALSE	chr2:9825675-9826075	Gata3	0.0101716	0.0991708	61.5641	1	Gata3_+_+
Gata3_+_(138r)	Gata3_+_(125g)	Gata3	FALSE	chr2:9805772-9806172	Gata3	0.0133486	0.145634	61.5641	1	Gata3_+_+
Gata3_+_(138r)	Gata3_+_(125g)	Gata3	FALSE	chr16:38012845-38013245	Gsk3b	0.00923519	0.0822644	3.06484	0.723068	Gata3_+_+
Gata3_+_(138r)	Gata3_+_(125g)	Gata3	FALSE	chr7:101347729-101348129	Stard10	0.0167609	0.0823507	5.64457	0.55511	Gata3_+_+
Gata3_+_(138r)	Gata3_+_(125g)	Gata3	FALSE	chr7:101316839-101317239	Stard10	0.0266889	0.102998	5.64457	0.55511	Gata3_+_+
Gata3_+_(138r)	Gata3_+_(125g)	Gata3	FALSE	chr2:143933958-143934358	Dstn	0.0177688	0.0870611	2.19611	0.566052	Gata3_+_+
Gata3_+_(138r)	Gata3_+_(125g)	Gata3	FALSE	chr2:155605066-155605466	Myh7b	0.0171941	0.0500777	4.51593	0.358571	Gata3_+_+
Gata3_+_(138r)	Gata3_+_(125g)	Gata3	FALSE	chr19:32242002-32242402	Sgms1	0.00269622	0.062641	3.41731	0.599481	Gata3_+_+
Gata3_+_(138r)	Gata3_+_(125g)	Gata3	FALSE	chr11:100927191-100927591	Stat3	0.0327629	0.0602556	3.36946	0.675986	Gata3_+_+
Gata3_+_(138r)	Gata3_+_(125g)	Gata3	FALSE	chr13:33029494-33029894	Serpinb9b	0.0186682	0.053793	2.28176	0.373597	Gata3_+_+
Gata3_+_(138r)	Gata3_+_(125g)	Gata3	FALSE	chr14:55852861-55853261	Khnyn	0.0334383	0.0674177	1.87451	0.358284	Gata3_+_+
Gata3_+_(138r)	Gata3_+_(125g)	Gata3	FALSE	chr9:66127646-66128046	Dapk2	0.00943627	0.0536694	3.92401	0.340007	Gata3_+_+
Gata3_+_(138r)	Gata3_+_(125g)	Gata3	FALSE	chr9:66094640-66095040	Dapk2	0.0157812	0.0710837	3.92401	0.340007	Gata3_+_+
Gata3_+_(138r)	Gata3_+_(125g)	Gata3	FALSE	chr1:137010250-137010650	Nr5a2	0.0105288	0.0631926	3.44079	0.719131	Gata3_+_+
Gata3_+_(138r)	Gata3_+_(125g)	Gata3	FALSE	chr9:97025997-97026397	Spsb4	0.0172187	0.0997452	2.94782	0.551801	Gata3_+_+
Gata3_+_(138r)	Gata3_+_(125g)	Gata3	FALSE	chr14:76516014-76516414	Tsc22d1	0.0187453	0.0782684	4.81522	0.672812	Gata3_+_+
Gata3_+_(138r)	Gata3_+_(125g)	Gata3	FALSE	chr19:46470983-46471383	Actr1a	0.0558763	0.0629252	2.47017	0.417335	Gata3_+_+
Gata3_+_(138r)	Gata3_+_(125g)	Gata3	FALSE	chr17:28271964-28272364	Tead3	0.0477995	0.0598631	2.27757	0.373774	Gata3_+_+
Gata3_+_(138r)	Gata3_+_(125g)	Gata3	FALSE	chr17:28280183-28280583	Tead3	0.0375735	0.0581159	2.27757	0.373774	Gata3_+_+
Gata3_+_(138r)	Gata3_+_(125g)	Gata3	FALSE	chr3:116341117-116341517	Cdc14a	0.0308627	0.122115	2.09039	0.660501	Gata3_+_+
Gata3_+_(138r)	Gata3_+_(125g)	Gata3	FALSE	chr8:61403053-61403453	Sh3rf1	0.00802072	0.0724918	7.0332	0.699402	Gata3_+_+
Gata3_+_(138r)	Gata3_+_(125g)	Gata3	FALSE	chr9:119979814-119980214	Cx3cr1	0.0128485	0.0768286	3.90359	0.529828	Gata3_+_+
Gata3_+_(138r)	Gata3_+_(125g)	Gata3	FALSE	chr7:123332982-123333382	Slc5a11	0.0130452	0.0838271	6.14779	0.632189	Gata3_+_+
Gata3_+_(138r)	Gata3_+_(125g)	Gata3	FALSE	chr11:76010978-76011378	Rflnb	0.0166068	0.0852076	9.80842	0.684437	Gata3_+_+
Gata3_+_(138r)	Gata3_+_(125g)	Gata3	FALSE	chr11:75999614-76000014	Rflnb	0.0125076	0.0503667	9.80842	0.684437	Gata3_+_+
Gata3_+_(138r)	Gata3_+_(125g)	Gata3	FALSE	chr1:91066405-91066805	Lrrfip1	0.0107884	0.15801	4.16881	0.717341	Gata3_+_+
Gata3_+_(138r)	Gata3_+_(125g)	Gata3	FALSE	chr10:117140953-117141353	Frs2	0.0107004	0.0588046	4.79183	0.677892	Gata3_+_+
Gata3_+_(138r)	Gata3_+_(125g)	Gata3	FALSE	chr5:134941806-134942206	Cldn4	0.0227487	0.0653271	14.836	0.541235	Gata3_+_+
Gata3_+_(138r)	Gata3_+_(125g)	Gata3	FALSE	chr5:134918941-134919341	Cldn4	0.0185997	0.0699876	14.836	0.541235	Gata3_+_+
Gata3_+_(138r)	Gata3_+_(125g)	Gata3	FALSE	chr10:28064484-28064884	Ptprk	0.0238059	0.145496	4.72278	0.752209	Gata3_+_+
Gata3_+_(138r)	Gata3_+_(125g)	Gata3	FALSE	chr11:55092955-55093355	Gm2a	0.0168539	0.0634912	32.1979	0.711177	Gata3_+_+
Gata3_+_(138r)	Gata3_+_(125g)	Gata3	FALSE	chr14:120313013-120313413	Mbnl2	0.0131714	0.0629031	2.13625	0.655342	Gata3_+_+
Gata3_+_(138r)	Gata3_+_(125g)	Gata3	FALSE	chr4:155173528-155173928	Prkcz	0.0108515	0.118467	9.98247	0.688131	Gata3_+_+
Gata3_+_(138r)	Gata3_+_(125g)	Gata3	FALSE	chr1:6188452-6188852	Rb1cc1	0.026391	0.0569672	1.93818	0.693001	Gata3_+_+
Gata3_+_(138r)	Gata3_+_(125g)	Gata3	FALSE	chr7:19211111-19211511	Vasp	0.0119962	0.0502038	4.19854	0.386665	Gata3_+_+
Gata3_+_(138r)	Gata3_+_(125g)	Gata3	FALSE	chr8:111929424-111929824	Gabarapl2	0.0188046	0.0522555	1.96371	0.621936	Gata3_+_+
Gata3_+_(138r)	Gata3_+_(125g)	Gata3	FALSE	chr15:77056201-77056601	Rbfox2	0.00872347	0.0987607	2.27479	0.729088	Gata3_+_+
Gata3_+_(138r)	Gata3_+_(125g)	Gata3	FALSE	chr4:150807766-150808166	Errfi1	0.0286652	0.0825837	6.38896	0.542747	Gata3_+_+
Gata3_+_(138r)	Gata3_+_(125g)	Gata3	FALSE	chr9:119979814-119980214	Csrnp1	0.0276383	0.0622727	4.35506	0.419775	Gata3_+_+
Gata3_+_(138r)	Gata3_+_(125g)	Gata3	FALSE	chr15:77873496-77873896	Myh9	0.00773126	0.126661	16.2245	0.802251	Gata3_+_+
Gata3_+_(138r)	Gata3_+_(125g)	Gata3	FALSE	chr15:77820462-77820862	Myh9	0.00929832	0.100932	16.2245	0.802251	Gata3_+_+
Gata3_+_(138r)	Gata3_+_(125g)	Gata3	FALSE	chr3:85972925-85973325	Gm37240	0.0121382	0.0833962	5.7167	0.692097	Gata3_+_+
Gata3_+_(138r)	Gata3_+_(125g)	Gata3	FALSE	chr3:131271283-131271683	Sgms2	0.0191992	0.0531971	3.85516	0.352779	Gata3_+_+
Gata3_+_(138r)	Gata3_+_(125g)	Gata3	FALSE	chr5:35743146-35743546	Sh3tc1	0.0113826	0.0907771	4.61424	0.532545	Gata3_+_+
Gata3_+_(138r)	Gata3_+_(125g)	Gata3	FALSE	chr15:28161653-28162053	Trio	0.00981745	0.130828	4.75161	0.684658	Gata3_+_+
Gata3_+_(138r)	Gata3_+_(125g)	Gata3	FALSE	chr8:8604914-8605314	Efnb2	0.022134	0.148981	31.1574	0.712486	Gata3_+_+
Gata3_+_(138r)	Gata3_+_(125g)	Gata3	FALSE	chr8:8552871-8553271	Efnb2	0.0144808	0.134902	31.1574	0.712486	Gata3_+_+
Gata3_+_(138r)	Gata3_+_(125g)	Gata3	FALSE	chr8:8602756-8603156	Efnb2	0.0103848	0.0791641	31.1574	0.712486	Gata3_+_+
Gata3_+_(138r)	Gata3_+_(125g)	Gata3	FALSE	chr8:8620554-8620954	Efnb2	0.0107823	0.0995238	31.1574	0.712486	Gata3_+_+
Gata3_+_(138r)	Gata3_+_(125g)	Gata3	FALSE	chr15:12816106-12816506	Pdzd2	0.0249038	0.0865065	4.41078	0.494491	Gata3_+_+
Gata3_+_(138r)	Gata3_+_(125g)	Gata3	FALSE	chr4:133285990-133286390	Wasf2	0.0118212	0.0566721	2.33648	0.655356	Gata3_+_+
Gata3_+_(138r)	Gata3_+_(125g)	Gata3	FALSE	chr7:101347729-101348129	Fchsd2	0.00851149	0.0543072	7.11032	0.481914	Gata3_+_+
Gata3_+_(138r)	Gata3_+_(125g)	Gata3	FALSE	chr15:6444500-6444900	Dab2	0.0350359	0.0821288	6.99057	0.634343	Gata3_+_+
Gata3_+_(138r)	Gata3_+_(125g)	Gata3	FALSE	chr16:10303918-10304318	Emp2	0.0145376	0.0690569	15.5288	0.578132	Gata3_+_+
Gata3_+_(138r)	Gata3_+_(125g)	Gata3	FALSE	chr2:73500694-73501094	Wipf1	0.0143796	0.126403	2.26516	0.650497	Gata3_+_+
Gata3_+_(138r)	Gata3_+_(125g)	Gata3	FALSE	chr2:73526696-73527096	Wipf1	0.0211954	0.159676	2.26516	0.650497	Gata3_+_+
Gata3_+_(138r)	Gata3_+_(125g)	Gata3	FALSE	chr18:61330214-61330614	Slc26a2	0.0170225	0.0538773	2.13351	0.395719	Gata3_+_+
Gata3_+_(138r)	Gata3_+_(125g)	Gata3	FALSE	chr6:72512336-72512736	Capg	0.0109849	0.063747	9.00612	0.402821	Gata3_+_+
Gata3_+_(138r)	Gata3_+_(125g)	Gata3	FALSE	chr11:69991125-69991525	Cldn7	0.0563556	0.108498	6.12876	0.646911	Gata3_+_+
Gata3_+_(138r)	Gata3_+_(125g)	Gata3	FALSE	chr13:104029598-104029998	Erbin	0.0141369	0.0845972	12.447	0.740457	Gata3_+_+
Gata3_+_(138r)	Gata3_+_(125g)	Gata3	FALSE	chr7:101871211-101871611	Numa1	0.0149766	0.06516	2.29335	0.595642	Gata3_+_+
Gata3_+_(138r)	Gata3_+_(125g)	Gata3	FALSE	chr5:135491453-135491853	Hip1	0.0124154	0.112651	9.12065	0.70942	Gata3_+_+
Gata3_+_(138r)	Gata3_+_(125g)	Gata3	FALSE	chr14:51896165-51896565	Mettl17	0.0308632	0.0607143	7.44487	0.405305	Gata3_+_+
Gata3_+_(138r)	Gata3_+_(125g)	Gata3	FALSE	chr2:154634066-154634466	Chmp4b	0.0398292	0.0821881	5.8276	0.550322	Gata3_+_+
Gata3_+_(138r)	Gata3_+_(125g)	Gata3	FALSE	chr7:3204015-3204415	Prkcg	0.0205328	0.110411	18.9796	0.652354	Gata3_+_+
Gata3_+_(138r)	Gata3_+_(125g)	Gata3	FALSE	chr1:74779029-74779429	Wnt6	0.128461	0.0529792	4.54768	0.26067	Gata3_+_+
Gata3_+_(138r)	Gata3_+_(125g)	Gata3	FALSE	chr13:56159243-56159643	H2afy	0.023429	0.103156	8.33674	0.709039	Gata3_+_+
Gata3_+_(138r)	Gata3_+_(125g)	Gata3	FALSE	chr14:51896165-51896565	Slc39a2	0.0206258	0.0574406	8.74632	0.4863	Gata3_+_+
Gata3_+_(138r)	Gata3_+_(125g)	Gata3	FALSE	chr13:60672491-60672891	BC051665	0.0190998	0.0634871	42.8716	0.622597	Gata3_+_+
Gata3_+_(138r)	Gata3_+_(125g)	Gata3	FALSE	chr8:125540482-125540882	Sipa1l2	0.00832843	0.0958575	2.68889	0.720503	Gata3_+_+
Gata3_+_(138r)	Gata3_+_(125g)	Gata3	FALSE	chr11:20230181-20230581	Actr2	0.0108346	0.0533396	7.12871	0.699501	Gata3_+_+
Gata3_+_(138r)	Gata3_+_(125g)	Gata3	FALSE	chr11:19966364-19966764	Actr2	0.023705	0.0553895	7.12871	0.699501	Gata3_+_+
Gata3_+_(138r)	Gata3_+_(125g)	Gata3	FALSE	chr2:132689607-132690007	Gpcpd1	0.0164073	0.11935	12.834	0.72682	Gata3_+_+
Gata3_+_(138r)	Gata3_+_(125g)	Gata3	FALSE	chr1:69728060-69728460	Ikzf2	0.0296924	0.068993	1.85745	0.437203	Gata3_+_+
Gata3_+_(138r)	Gata3_+_(125g)	Gata3	FALSE	chr2:130470142-130470542	Ptpra	0.0218973	0.099269	10.8099	0.674214	Gata3_+_+
Gata3_+_(138r)	Gata3_+_(125g)	Gata3	FALSE	chr2:87515767-87516167	Pramel7	0.0355952	0.156349	7.8163	0.643419	Gata3_+_+
Gata3_+_(138r)	Gata3_+_(125g)	Gata3	FALSE	chr14:25629779-25630179	Zmiz1	0.0110841	0.0515857	9.55447	0.694679	Gata3_+_+
Gata3_+_(138r)	Gata3_+_(125g)	Gata3	FALSE	chr10:21961246-21961646	Sgk1	0.0351955	0.0796429	3.72631	0.626304	Gata3_+_+
Gata3_+_(138r)	Gata3_+_(125g)	Gata3	FALSE	chr1:44584889-44585289	Gulp1	0.0163908	0.195	8.90908	0.752427	Gata3_+_+
Gata3_+_(138r)	Gata3_+_(125g)	Gata3	FALSE	chr10:115830196-115830596	Tspan8	0.0128395	0.140579	26.9448	0.778193	Gata3_+_+
Gata3_+_(138r)	Gata3_+_(125g)	Gata3	FALSE	chr3:67601552-67601952	Mfsd1	0.0423667	0.0584756	6.907	0.448005	Gata3_+_+
Gata3_+_(138r)	Gata3_+_(125g)	Gata3	FALSE	chr3:129347111-129347511	Enpep	0.0210865	0.0586026	2.69417	0.723224	Gata3_+_+
Gata3_+_(138r)	Gata3_+_(125g)	Gata3	FALSE	chr3:129351398-129351798	Enpep	0.0505498	0.168723	2.69417	0.723224	Gata3_+_+
Gata3_+_(138r)	Gata3_+_(125g)	Gata3	FALSE	chr17:83702988-83703388	Mta3	0.0158482	0.0687371	2.35195	0.693511	Gata3_+_+
Gata3_+_(138r)	Gata3_+_(125g)	Gata3	FALSE	chr9:99414895-99415295	Mras	0.0119911	0.0860872	7.75503	0.610609	Gata3_+_+
Gata3_+_(138r)	Gata3_+_(125g)	Gata3	FALSE	chr9:99398529-99398929	Mras	0.00931351	0.0506319	7.75503	0.610609	Gata3_+_+
Gata3_+_(138r)	Gata3_+_(125g)	Gata3	FALSE	chr11:70745605-70746005	Kif1c	0.0147537	0.0708338	16.2417	0.488992	Gata3_+_+
Gata3_+_(138r)	Gata3_+_(125g)	Gata3	FALSE	chr4:118229185-118229585	Ptprf	0.0108479	0.0856137	3.36282	0.599086	Gata3_+_+
Gata3_+_(138r)	Gata3_+_(125g)	Gata3	FALSE	chr11:63957050-63957450	Hs3st3b1	0.0125508	0.130906	3.54123	0.635394	Gata3_+_+
Gata3_+_(138r)	Gata3_+_(125g)	Gata3	FALSE	chr15:102025687-102026087	Krt8	0.0268908	0.0768152	2.55958	0.504842	Gata3_+_+
Gata3_+_(138r)	Gata3_+_(125g)	Gata3	FALSE	chr17:87470824-87471224	Calm2	0.0233895	0.0510438	4.50112	0.664549	Gata3_+_+
Gata3_+_(138r)	Gata3_+_(125g)	Gata3	FALSE	chr6:38093730-38094130	Atp6v0a4	0.0351277	0.134699	7.31241	0.694927	Gata3_+_+
Gata3_+_(138r)	Gata3_+_(125g)	Gata3	FALSE	chr11:70745605-70746005	Pfn1	0.0237494	0.0619931	3.78421	0.327588	Gata3_+_+
Gata3_+_(138r)	Gata3_+_(125g)	Gata3	FALSE	chr18:53161740-53162140	Snx2	0.0144397	0.0552446	2.65132	0.715206	Gata3_+_+
Gata3_+_(138r)	Gata3_+_(125g)	Gata3	FALSE	chr11:96113986-96114386	Ttll6	0.00798498	0.0635242	2.33946	0.406722	Gata3_+_+
Gata3_+_(138r)	Gata3_+_(125g)	Gata3	FALSE	chr4:141731761-141732161	Efhd2	0.0464407	0.0666228	13.743	0.48191	Gata3_+_+
Gata3_+_(138r)	Gata3_+_(125g)	Gata3	FALSE	chr18:11899978-11900378	Cables1	0.00929634	0.0538642	5.52782	0.508461	Gata3_+_+
Gata3_+_(138r)	Gata3_+_(125g)	Gata3	FALSE	chr15:85559477-85559877	Wnt7b	0.00962549	0.0973973	2.54884	0.5523	Gata3_+_+
Gata3_+_(138r)	Gata3_+_(125g)	Gata3	FALSE	chr6:38093730-38094130	Svopl	0.0219645	0.0739147	3.42845	0.40918	Gata3_+_+
Gata4_+_(22r)	Gata4_+_(22g)	Gata4	FALSE	chr1:167228853-167229253	Uck2	0.0638581	0.143625	11.2528	0.339679	Gata4_+_+
Gata4_+_(22r)	Gata4_+_(22g)	Gata4	FALSE	chr1:167271546-167271946	Uck2	0.0671335	0.141153	11.2528	0.339679	Gata4_+_+
Gata4_+_(22r)	Gata4_+_(22g)	Gata4	FALSE	chr5:33816270-33816670	Fgfr3	0.0775538	0.0696964	16.4224	0.280378	Gata4_+_+
Gata4_+_(22r)	Gata4_+_(22g)	Gata4	FALSE	chr5:64244218-64244618	Pgm2	0.09653	0.058962	6.59022	0.233706	Gata4_+_+
Gata4_+_(22r)	Gata4_+_(22g)	Gata4	FALSE	chr2:173284846-173285246	Pmepa1	0.114905	0.331348	29.1152	0.414313	Gata4_+_+
Gata4_+_(22r)	Gata4_+_(22g)	Gata4	FALSE	chr3:121617758-121618158	Abcd3	0.061682	0.146897	8.45616	0.283577	Gata4_+_+
Gata4_+_(22r)	Gata4_+_(22g)	Gata4	FALSE	chr3:121735966-121736366	Abcd3	0.0550403	0.151552	8.45616	0.283577	Gata4_+_+
Gata4_+_(22r)	Gata4_+_(22g)	Gata4	FALSE	chr4:141287460-141287860	Epha2	0.040307	0.173638	8.23481	0.227639	Gata4_+_+
Gata4_+_(22r)	Gata4_+_(22g)	Gata4	FALSE	chr15:6444500-6444900	Dab2	0.0350359	0.0821288	4.29331	0.256892	Gata4_+_+
Gata4_+_(22r)	Gata4_+_(22g)	Gata4	FALSE	chr16:97423519-97423919	Bace2	0.0481557	0.0847764	5.22258	0.174119	Gata4_+_+
Gata4_+_(22r)	Gata4_+_(22g)	Gata4	FALSE	chr14:34355424-34355824	Glud1	0.078959	0.16	17.0304	0.392477	Gata4_+_+
Gata4_+_(22r)	Gata4_+_(22g)	Gata4	FALSE	chr14:34362276-34362676	Glud1	0.0724844	0.161614	17.0304	0.392477	Gata4_+_+
Gata4_+_(22r)	Gata4_+_(22g)	Gata4	FALSE	chr8:33444725-33445125	Tex15	0.172147	0.142622	12.6922	0.243223	Gata4_+_+
Gata4_+_(22r)	Gata4_+_(22g)	Gata4	FALSE	chr5:119588866-119589266	Tbx3	0.126821	0.255972	23.5391	0.332585	Gata4_+_+
Gata4_+_(22r)	Gata4_+_(22g)	Gata4	FALSE	chr5:119584839-119585239	Tbx3	0.0540502	0.178142	23.5391	0.332585	Gata4_+_+
Gata4_+_(22r)	Gata4_+_(22g)	Gata4	FALSE	chr8:33444725-33445125	Purg	0.320588	0.117081	5.33645	0.156439	Gata4_+_+
Gata4_+_(22r)	Gata4_+_(22g)	Gata4	FALSE	chr18:20776501-20776901	B4galt6	0.0322098	0.232052	18.8622	0.354125	Gata4_+_+
Gata4_+_(22r)	Gata4_+_(22g)	Gata4	FALSE	chr10:93365354-93365754	Elk3	0.0318532	0.0920777	12.3816	0.235601	Gata4_+_+
Gata4_+_(22r)	Gata4_+_(22g)	Gata4	FALSE	chr5:64244218-64244618	Tbc1d1	0.132755	0.230556	21.2437	0.368177	Gata4_+_+
Gata4_+_(22r)	Gata4_+_(22g)	Gata4	FALSE	chr3:121617758-121618158	F3	0.0668983	0.0517373	7.4341	0.190274	Gata4_+_+
Gata4_+_(22r)	Gata4_+_(22g)	Gata4	FALSE	chr11:55460643-55461043	Sparc	0.0834929	0.072953	40.5499	0.546548	Gata4_+_+
Gata4_+_(22r)	Gata4_+_(22g)	Gata4	FALSE	chr4:57772740-57773140	Pakap	0.0498362	0.171423	17.4302	0.379871	Gata4_+_+
Gata4_+_(22r)	Gata4_+_(22g)	Gata4	FALSE	chr4:34843153-34843553	Mob3b	0.00787193	0.0697068	5.13066	0.266066	Gata4_+_+
Gata4_+_(22r)	Gata4_+_(22g)	Gata4	FALSE	chr10:14589872-14590272	Adgrg6	0.149199	0.2725	9.92708	0.212786	Gata4_+_+
Gata4_+_(22r)	Gata4_+_(22g)	Gata4	FALSE	chr18:35822870-35823270	Dnajc18	0.0431202	0.138578	4.19385	0.178767	Gata4_+_+
Gata4_+_(22r)	Gata4_+_(22g)	Gata4	FALSE	chr3:121617758-121618158	Slc44a3	0.0529643	0.115176	36.2066	0.465217	Gata4_+_+
Gata6_+_(43r)	Gata6_+_(36g)	Gata6	FALSE	chr4:135286758-135287158	Clic4	0.0190215	0.112987	0.757729	0.584088	Gata6_+_+
Gata6_+_(43r)	Gata6_+_(36g)	Gata6	FALSE	chr7:15894203-15894603	Crxos	0.018064	0.0613642	0.752614	0.46185	Gata6_+_+
Gata6_+_(43r)	Gata6_+_(36g)	Gata6	FALSE	chr1:179568969-179569369	Cnst	0.0156638	0.0844992	0.560637	0.450527	Gata6_+_+
Gata6_+_(43r)	Gata6_+_(36g)	Gata6	FALSE	chr4:133285990-133286390	Wdtc1	0.0171762	0.0642227	0.678717	0.387022	Gata6_+_+
Gata6_+_(43r)	Gata6_+_(36g)	Gata6	FALSE	chr14:99366357-99366757	Klf5	0.00823375	0.0842285	0.885653	0.589563	Gata6_+_+
Gata6_+_(43r)	Gata6_+_(36g)	Gata6	FALSE	chr14:99336071-99336471	Klf5	0.0245687	0.0726196	0.885653	0.589563	Gata6_+_+
Gata6_+_(43r)	Gata6_+_(36g)	Gata6	FALSE	chr14:99263725-99264125	Klf5	0.0291614	0.0527429	0.885653	0.589563	Gata6_+_+
Gata6_+_(43r)	Gata6_+_(36g)	Gata6	FALSE	chr1:167228853-167229253	Uck2	0.0638581	0.143625	2.5096	0.401596	Gata6_+_+
Gata6_+_(43r)	Gata6_+_(36g)	Gata6	FALSE	chr1:167271546-167271946	Uck2	0.0671335	0.141153	2.5096	0.401596	Gata6_+_+
Gata6_+_(43r)	Gata6_+_(36g)	Gata6	FALSE	chr8:84915074-84915474	Fbxw9	0.0346527	0.0647515	0.823945	0.241441	Gata6_+_+
Gata6_+_(43r)	Gata6_+_(36g)	Gata6	FALSE	chr3:121617758-121618158	Abcd3	0.061682	0.146897	1.02574	0.326693	Gata6_+_+
Gata6_+_(43r)	Gata6_+_(36g)	Gata6	FALSE	chr3:121735966-121736366	Abcd3	0.0550403	0.151552	1.02574	0.326693	Gata6_+_+
Gata6_+_(43r)	Gata6_+_(36g)	Gata6	FALSE	chr11:59261078-59261478	Wnt3a	0.0275075	0.0937817	0.949642	0.38499	Gata6_+_+
Gata6_+_(43r)	Gata6_+_(36g)	Gata6	FALSE	chr11:59259744-59260144	Wnt3a	0.0251575	0.113633	0.949642	0.38499	Gata6_+_+
Gata6_+_(43r)	Gata6_+_(36g)	Gata6	FALSE	chr7:107680618-107681018	Ppfibp2	0.00229763	0.0722329	1.20197	0.524181	Gata6_+_+
Gata6_+_(43r)	Gata6_+_(36g)	Gata6	FALSE	chr7:123365611-123366011	Arhgap17	0.0127144	0.053828	4.03984	0.566178	Gata6_+_+
Gata6_+_(43r)	Gata6_+_(36g)	Gata6	FALSE	chr19:28790881-28791281	Slc1a1	0.0327967	0.0612149	0.596898	0.345365	Gata6_+_+
Gata6_+_(43r)	Gata6_+_(36g)	Gata6	FALSE	chr6:30307646-30308046	Ube2h	0.0153258	0.0919591	1.24606	0.551097	Gata6_+_+
Gata6_+_(43r)	Gata6_+_(36g)	Gata6	FALSE	chr14:79481635-79482035	Elf1	0.020231	0.0575618	1.02978	0.430957	Gata6_+_+
Gata6_+_(43r)	Gata6_+_(36g)	Gata6	FALSE	chr13:33029494-33029894	Serpinb9b	0.0186682	0.053793	0.987142	0.307232	Gata6_+_+
Gata6_+_(43r)	Gata6_+_(36g)	Gata6	FALSE	chr4:83254824-83255224	Ttc39b	0.0721818	0.151972	2.71885	0.283372	Gata6_+_+
Gata6_+_(43r)	Gata6_+_(36g)	Gata6	FALSE	chr5:119588866-119589266	Tbx3	0.126821	0.255972	0.843557	0.264187	Gata6_+_+
Gata6_+_(43r)	Gata6_+_(36g)	Gata6	FALSE	chr5:119584839-119585239	Tbx3	0.0540502	0.178142	0.843557	0.264187	Gata6_+_+
Gata6_+_(43r)	Gata6_+_(36g)	Gata6	FALSE	chr1:137010250-137010650	Nr5a2	0.0105288	0.0631926	3.24932	0.572739	Gata6_+_+
Gata6_+_(43r)	Gata6_+_(36g)	Gata6	FALSE	chr17:86711852-86712252	Epas1	0.292078	0.0961684	3.77381	0.299135	Gata6_+_+
Gata6_+_(43r)	Gata6_+_(36g)	Gata6	FALSE	chr9:97025997-97026397	Spsb4	0.0172187	0.0997452	1.07441	0.513466	Gata6_+_+
Gata6_+_(43r)	Gata6_+_(36g)	Gata6	FALSE	chr2:73500694-73501094	Wipf1	0.0143796	0.126403	2.31707	0.524411	Gata6_+_+
Gata6_+_(43r)	Gata6_+_(36g)	Gata6	FALSE	chr2:73526696-73527096	Wipf1	0.0211954	0.159676	2.31707	0.524411	Gata6_+_+
Gata6_+_(43r)	Gata6_+_(36g)	Gata6	FALSE	chr1:65041005-65041405	Plekhm3	0.0803691	0.126214	1.01905	0.27542	Gata6_+_+
Gata6_+_(43r)	Gata6_+_(36g)	Gata6	FALSE	chr8:36609232-36609632	Dlc1	0.0851005	0.166258	3.64799	0.279843	Gata6_+_+
Gata6_+_(43r)	Gata6_+_(36g)	Gata6	FALSE	chr5:64244218-64244618	Tbc1d1	0.132755	0.230556	0.63993	0.241962	Gata6_+_+
Gata6_+_(43r)	Gata6_+_(36g)	Gata6	FALSE	chr9:99398529-99398929	Mras	0.00931351	0.0506319	1.23912	0.483901	Gata6_+_+
Gata6_+_(43r)	Gata6_+_(36g)	Gata6	FALSE	chr13:34346964-34347364	Slc22a23	0.015561	0.111048	0.742355	0.552851	Gata6_+_+
Gata6_+_(43r)	Gata6_+_(36g)	Gata6	FALSE	chr1:34722748-34723148	Arhgef4	0.0184579	0.0631269	0.749532	0.448457	Gata6_+_+
Gata6_+_(43r)	Gata6_+_(36g)	Gata6	FALSE	chr5:142926096-142926496	Tnrc18	0.00953388	0.0764588	0.601148	0.52331	Gata6_+_+
Gata6_+_(43r)	Gata6_+_(36g)	Gata6	FALSE	chr3:79846611-79847011	Tmem144	0.0134598	0.051385	1.93634	0.425454	Gata6_+_+
Gata6_+_(43r)	Gata6_+_(36g)	Gata6	FALSE	chr3:79843812-79844212	Tmem144	0.0156299	0.052945	1.93634	0.425454	Gata6_+_+
Gata6_+_(43r)	Gata6_+_(36g)	Gata6	FALSE	chr1:65041005-65041405	Idh1	0.0854668	0.098991	0.684091	0.26587	Gata6_+_+
Gata6_+_(43r)	Gata6_+_(36g)	Gata6	FALSE	chr18:53161740-53162140	Snx2	0.0144397	0.0552446	3.76759	0.594725	Gata6_+_+
Gata6_+_(43r)	Gata6_+_(36g)	Gata6	FALSE	chr14:120313013-120313413	Mbnl2	0.0131714	0.0629031	3.37639	0.553189	Gata6_+_+
Gata6_+_(43r)	Gata6_+_(36g)	Gata6	FALSE	chr4:34843153-34843553	Mob3b	0.00787193	0.0697068	4.46346	0.62037	Gata6_+_+
Gata6_+_(43r)	Gata6_+_(36g)	Gata6	FALSE	chr18:62000167-62000567	Sh3tc2	0.0188731	0.105683	3.17495	0.544826	Gata6_+_+
Gata6_+_(43r)	Gata6_+_(36g)	Gata6	FALSE	chr6:38093730-38094130	Svopl	0.0219645	0.0739147	0.549986	0.297507	Gata6_+_+
Gata6_+_(43r)	Gata6_+_(36g)	Gata6	FALSE	chr14:34362276-34362676	Glud1	0.0724844	0.161614	2.22099	0.412555	Gata6_+_+
Grhl2_+_(31r)	Grhl2_+_(34g)	Grhl2	FALSE	chr9:99146873-99147273	Pik3cb	0.0189978	0.0743584	6.80466	0.736202	Grhl2_+_+
Grhl2_+_(31r)	Grhl2_+_(34g)	Grhl2	FALSE	chr1:125550075-125550475	Actr3	0.00956355	0.0842496	14.3415	0.726439	Grhl2_+_+
Grhl2_+_(31r)	Grhl2_+_(34g)	Grhl2	FALSE	chr9:54566849-54567249	Idh3a	0.0322473	0.0646495	11.0204	0.567703	Grhl2_+_+
Grhl2_+_(31r)	Grhl2_+_(34g)	Grhl2	FALSE	chr19:40458421-40458821	Sorbs1	0.0195113	0.138012	10.4383	0.68437	Grhl2_+_+
Grhl2_+_(31r)	Grhl2_+_(34g)	Grhl2	FALSE	chr16:38012345-38012745	Gsk3b	0.00919877	0.0913125	15.7112	0.75444	Grhl2_+_+
Grhl2_+_(31r)	Grhl2_+_(34g)	Grhl2	FALSE	chr4:59450589-59450989	Ptbp3	0.0151477	0.0788436	12.4181	0.753535	Grhl2_+_+
Grhl2_+_(31r)	Grhl2_+_(34g)	Grhl2	FALSE	chr18:21214941-21215341	Garem1	0.0164466	0.160597	26.1889	0.767424	Grhl2_+_+
Grhl2_+_(31r)	Grhl2_+_(34g)	Grhl2	FALSE	chr10:21847232-21847632	Sgk1	0.00872688	0.0603252	39.5051	0.664366	Grhl2_+_+
Grhl2_+_(31r)	Grhl2_+_(34g)	Grhl2	FALSE	chr9:54566849-54567249	Dmxl2	0.0323645	0.0925352	11.7098	0.70561	Grhl2_+_+
Grhl2_+_(31r)	Grhl2_+_(34g)	Grhl2	FALSE	chr10:117181141-117181541	Frs2	0.00743391	0.0601686	19.0237	0.729553	Grhl2_+_+
Grhl2_+_(31r)	Grhl2_+_(34g)	Grhl2	FALSE	chr5:25528774-25529174	Kmt2c	0.00523851	0.0670956	28.5023	0.799177	Grhl2_+_+
Grhl2_+_(31r)	Grhl2_+_(34g)	Grhl2	FALSE	chr2:9805772-9806172	Gata3	0.0133486	0.145634	9.26969	0.706538	Grhl2_+_+
Grhl2_+_(31r)	Grhl2_+_(34g)	Grhl2	FALSE	chr10:58371390-58371790	Lims1	0.00737778	0.0710888	23.2844	0.723164	Grhl2_+_+
Grhl2_+_(31r)	Grhl2_+_(34g)	Grhl2	FALSE	chr15:77820462-77820862	Myh9	0.00929832	0.100932	33.8409	0.801013	Grhl2_+_+
Grhl2_+_(31r)	Grhl2_+_(34g)	Grhl2	FALSE	chr1:66846080-66846480	Acadl	0.0166452	0.0762822	14.3574	0.665516	Grhl2_+_+
Grhl2_+_(31r)	Grhl2_+_(34g)	Grhl2	FALSE	chr7:97427383-97427783	Gab2	0.0238975	0.129669	11.3095	0.715567	Grhl2_+_+
Grhl2_+_(31r)	Grhl2_+_(34g)	Grhl2	FALSE	chr6:128104783-128105183	Tead4	0.00313362	0.0657613	10.375	0.700649	Grhl2_+_+
Grhl2_+_(31r)	Grhl2_+_(34g)	Grhl2	FALSE	chr18:74387412-74387812	Myo5b	0.0329149	0.174491	35.8147	0.746494	Grhl2_+_+
Grhl2_+_(31r)	Grhl2_+_(34g)	Grhl2	FALSE	chr1:79714450-79714850	Serpine2	0.0265797	0.0560465	12.2359	0.466451	Grhl2_+_+
Grhl2_+_(31r)	Grhl2_+_(34g)	Grhl2	FALSE	chr14:79483684-79484084	Sugt1	0.0115939	0.109708	14.1871	0.72357	Grhl2_+_+
Grhl2_+_(31r)	Grhl2_+_(34g)	Grhl2	FALSE	chr19:24180329-24180729	Pip5k1b	0.0226761	0.200113	42.8973	0.803521	Grhl2_+_+
Grhl2_+_(31r)	Grhl2_+_(34g)	Grhl2	FALSE	chr19:24180329-24180729	Tjp2	0.0334783	0.0898265	8.80992	0.749605	Grhl2_+_+
Grhl2_+_(31r)	Grhl2_+_(34g)	Grhl2	FALSE	chr9:71678841-71679241	Cgnl1	0.0188497	0.0966985	10.1775	0.712216	Grhl2_+_+
Grhl2_+_(31r)	Grhl2_+_(34g)	Grhl2	FALSE	chr15:37238069-37238469	Grhl2	0.0129015	0.105859	68.6719	1	Grhl2_+_+
Grhl2_+_(31r)	Grhl2_+_(34g)	Grhl2	FALSE	chr15:77820462-77820862	Foxred2	0.0105478	0.0824899	12.1709	0.593116	Grhl2_+_+
Grhl2_+_(31r)	Grhl2_+_(34g)	Grhl2	FALSE	chr6:82758373-82758773	Hk2	0.00838763	0.0592355	20.2678	0.753629	Grhl2_+_+
Grhl2_+_(31r)	Grhl2_+_(34g)	Grhl2	FALSE	chr5:115657162-115657562	Pxn	0.0180439	0.0504027	6.08333	0.457672	Grhl2_+_+
Grhl2_+_(31r)	Grhl2_+_(34g)	Grhl2	FALSE	chr10:127970461-127970861	Hsd17b6	0.0126563	0.0626438	17.5485	0.416881	Grhl2_+_+
Grhl2_+_(31r)	Grhl2_+_(34g)	Grhl2	FALSE	chr2:24336721-24337121	Psd4	0.0203758	0.080654	10.3719	0.608433	Grhl2_+_+
Grhl2_+_(31r)	Grhl2_+_(34g)	Grhl2	FALSE	chr2:24367344-24367744	Psd4	0.0193409	0.0981323	10.3719	0.608433	Grhl2_+_+
Grhl2_+_(31r)	Grhl2_+_(34g)	Grhl2	FALSE	chr2:118669292-118669692	Pak6	0.0339758	0.052313	16.0388	0.427324	Grhl2_+_+
Grhl2_+_(31r)	Grhl2_+_(34g)	Grhl2	FALSE	chr13:24261485-24261885	Carmil1	0.02711	0.095856	6.81959	0.698256	Grhl2_+_+
Grhl2_+_(31r)	Grhl2_+_(34g)	Grhl2	FALSE	chr8:35384807-35385207	Ppp1r3b	0.0258865	0.103859	17.1753	0.513206	Grhl2_+_+
Grhl2_+_(31r)	Grhl2_+_(34g)	Grhl2	FALSE	chr2:164431829-164432229	Sdc4	0.0358223	0.108662	26.6032	0.707551	Grhl2_+_+
Grhl2_+_(31r)	Grhl2_+_(34g)	Grhl2	FALSE	chr14:79483684-79484084	Elf1	0.00712805	0.0616859	8.74619	0.538009	Grhl2_+_+
Klf12_+_(38r)	Klf12_+_(39g)	Klf12	FALSE	chr10:120171438-120171838	Irak3	0.168879	0.28697	12.7538	0.287187	Klf12_+_+
Klf12_+_(38r)	Klf12_+_(39g)	Klf12	FALSE	chr14:40892515-40892915	Sh2d4b	0.0705597	0.186529	6.18317	0.291709	Klf12_+_+
Klf12_+_(38r)	Klf12_+_(39g)	Klf12	FALSE	chr14:40893190-40893590	Sh2d4b	0.0858982	0.186047	6.18317	0.291709	Klf12_+_+
Klf12_+_(38r)	Klf12_+_(39g)	Klf12	FALSE	chr10:4290131-4290531	Akap12	0.0430656	0.341251	4.10677	0.310673	Klf12_+_+
Klf12_+_(38r)	Klf12_+_(39g)	Klf12	FALSE	chr5:142924446-142924846	Fscn1	0.068975	0.20624	5.13407	0.201428	Klf12_+_+
Klf12_+_(38r)	Klf12_+_(39g)	Klf12	FALSE	chr17:51876545-51876945	Satb1	0.0085222	0.120962	1.2561	0.196225	Klf12_+_+
Klf12_+_(38r)	Klf12_+_(39g)	Klf12	FALSE	chr18:20946302-20946702	Mep1b	0.02533	0.451966	1.63499	0.225933	Klf12_+_+
Klf12_+_(38r)	Klf12_+_(39g)	Klf12	FALSE	chr13:112771008-112771408	Plpp1	0.236748	0.317078	3.29967	0.320494	Klf12_+_+
Klf12_+_(38r)	Klf12_+_(39g)	Klf12	FALSE	chr10:4290131-4290531	Mthfd1l	0.0630696	0.290498	1.35965	0.302795	Klf12_+_+
Klf12_+_(38r)	Klf12_+_(39g)	Klf12	FALSE	chr5:124452885-124453285	Mphosph9	0.186771	0.13222	3.13464	0.283075	Klf12_+_+
Klf12_+_(38r)	Klf12_+_(39g)	Klf12	FALSE	chr16:94602689-94603089	Ttc3	0.140634	0.207221	6.53904	0.370769	Klf12_+_+
Klf12_+_(38r)	Klf12_+_(39g)	Klf12	FALSE	chr4:151960448-151960848	Plekhg5	0.0830928	0.174835	2.04643	0.182538	Klf12_+_+
Klf12_+_(38r)	Klf12_+_(39g)	Klf12	FALSE	chr13:73448810-73449210	Lpcat1	0.0685365	0.219643	1.0365	0.231276	Klf12_+_+
Klf12_+_(38r)	Klf12_+_(39g)	Klf12	FALSE	chr11:88379158-88379558	Msi2	0.148609	0.200249	17.3603	0.447957	Klf12_+_+
Klf12_+_(38r)	Klf12_+_(39g)	Klf12	FALSE	chr6:51548805-51549205	Snx10	0.0713298	0.286526	2.07892	0.257722	Klf12_+_+
Klf12_+_(38r)	Klf12_+_(39g)	Klf12	FALSE	chr4:142222427-142222827	Tmem51	0.223558	0.177067	6.56099	0.192605	Klf12_+_+
Klf12_+_(38r)	Klf12_+_(39g)	Klf12	FALSE	chr2:119802879-119803279	Mga	0.0431848	0.0890268	1.28537	0.375637	Klf12_+_+
Klf12_+_(38r)	Klf12_+_(39g)	Klf12	FALSE	chr12:80116814-80117214	Zfp36l1	0.0265702	0.0712036	2.04015	0.164729	Klf12_+_+
Klf12_+_(38r)	Klf12_+_(39g)	Klf12	FALSE	chr1:166137377-166137777	Dusp27	0.110593	0.296727	4.17922	0.290102	Klf12_+_+
Klf12_+_(38r)	Klf12_+_(39g)	Klf12	FALSE	chr6:128280943-128281343	Tulp3	0.0530183	0.14826	2.89987	0.208224	Klf12_+_+
Klf12_+_(38r)	Klf12_+_(39g)	Klf12	FALSE	chr2:20929907-20930307	Etl4	0.0312526	0.169543	1.8834	0.403621	Klf12_+_+
Klf12_+_(38r)	Klf12_+_(39g)	Klf12	FALSE	chrX:73684259-73684659	Pdzd4	0.0650713	0.283643	1.42545	0.266977	Klf12_+_+
Klf12_+_(38r)	Klf12_+_(39g)	Klf12	FALSE	chr2:166157151-166157551	Sulf2	0.0439855	0.379283	5.97794	0.31513	Klf12_+_+
Klf12_+_(38r)	Klf12_+_(39g)	Klf12	FALSE	chr3:89870866-89871266	Atp8b2	0.0534142	0.133086	1.89248	0.161421	Klf12_+_+
Klf12_+_(38r)	Klf12_+_(39g)	Klf12	FALSE	chr19:42128963-42129363	Crtac1	0.0605416	0.105627	1.18142	0.144517	Klf12_+_+
Klf12_+_(38r)	Klf12_+_(39g)	Klf12	FALSE	chr8:106609251-106609651	Cdh3	0.0495858	0.123196	2.29914	0.237332	Klf12_+_+
Klf12_+_(38r)	Klf12_+_(39g)	Klf12	FALSE	chr17:56958076-56958476	1700061G19Rik	0.0631046	0.213363	1.3278	0.189126	Klf12_+_+
Klf12_+_(38r)	Klf12_+_(39g)	Klf12	FALSE	chr11:79635870-79636270	Nf1	0.0450027	0.145056	1.02457	0.316452	Klf12_+_+
Klf12_+_(38r)	Klf12_+_(39g)	Klf12	FALSE	chr6:113681305-113681705	Fancd2	0.040455	0.0818742	1.19293	0.284787	Klf12_+_+
Klf12_+_(38r)	Klf12_+_(39g)	Klf12	FALSE	chr1:182030253-182030653	Enah	0.0269719	0.10738	0.902341	0.40135	Klf12_+_+
Klf12_+_(38r)	Klf12_+_(39g)	Klf12	FALSE	chr10:20091409-20091809	Map3k5	0.0654239	0.18629	3.41191	0.32656	Klf12_+_+
Klf12_+_(38r)	Klf12_+_(39g)	Klf12	FALSE	chr10:120171438-120171838	Helb	0.248745	0.105903	2.14253	0.179285	Klf12_+_+
Klf12_+_(38r)	Klf12_+_(39g)	Klf12	FALSE	chrX:130597240-130597640	Diaph2	0.0683015	0.22258	1.2575	0.449472	Klf12_+_+
Klf12_+_(38r)	Klf12_+_(39g)	Klf12	FALSE	chr11:20242788-20243188	Slc1a4	0.0835447	0.143012	1.34605	0.178757	Klf12_+_+
Klf12_+_(38r)	Klf12_+_(39g)	Klf12	FALSE	chr8:75016029-75016429	Mcm5	0.0432781	0.127007	0.933042	0.194679	Klf12_+_+
Klf12_+_(38r)	Klf12_+_(39g)	Klf12	FALSE	chr8:74970242-74970642	Mcm5	0.0437519	0.127545	0.933042	0.194679	Klf12_+_+
Klf12_+_(38r)	Klf12_+_(39g)	Klf12	FALSE	chr1:166137377-166137777	Gpa33	0.0858348	0.250432	1.44064	0.238134	Klf12_+_+
Klf12_+_(38r)	Klf12_+_(39g)	Klf12	FALSE	chr9:92250248-92250648	Plscr1	0.189376	0.224306	0.895914	0.159189	Klf12_+_+
Klf12_+_(38r)	Klf12_+_(39g)	Klf12	FALSE	chr14:33347680-33348080	Arhgap22	0.0127313	0.079038	0.906234	0.174134	Klf12_+_+
Klf12_+_(38r)	Klf12_+_(39g)	Klf12	FALSE	chr18:35822870-35823270	Dnajc18	0.0431202	0.138578	7.48243	0.129566	Klf12_+_+
Klf12_+_(38r)	Klf12_+_(39g)	Klf12	FALSE	chr8:43306975-43307375	Triml2	0.0310874	0.104154	2.22747	0.254389	Klf12_+_+
Klf13_+_(25r)	Klf13_+_(23g)	Klf13	FALSE	chr15:79460208-79460608	Csnk1e	0.0280316	0.0848557	0.822503	0.375774	Klf13_+_+
Klf13_+_(25r)	Klf13_+_(23g)	Klf13	FALSE	chr4:133169515-133169915	Wasf2	0.0146804	0.0540268	0.325599	0.478586	Klf13_+_+
Klf13_+_(25r)	Klf13_+_(23g)	Klf13	FALSE	chr14:34355424-34355824	Shld2	0.0621916	0.0735319	0.790383	0.163834	Klf13_+_+
Klf13_+_(25r)	Klf13_+_(23g)	Klf13	FALSE	chr14:40892515-40892915	Sh2d4b	0.0705597	0.186529	0.768902	0.124595	Klf13_+_+
Klf13_+_(25r)	Klf13_+_(23g)	Klf13	FALSE	chr14:40893190-40893590	Sh2d4b	0.0858982	0.186047	0.768902	0.124595	Klf13_+_+
Klf13_+_(25r)	Klf13_+_(23g)	Klf13	FALSE	chr2:164433313-164433713	Sdc4	0.0383744	0.110583	0.262084	0.489784	Klf13_+_+
Klf13_+_(25r)	Klf13_+_(23g)	Klf13	FALSE	chr10:4290131-4290531	Akap12	0.0430656	0.341251	0.195109	0.201484	Klf13_+_+
Klf13_+_(25r)	Klf13_+_(23g)	Klf13	FALSE	chr14:25628566-25628966	Zmiz1	0.0225375	0.0950427	0.472917	0.509032	Klf13_+_+
Klf13_+_(25r)	Klf13_+_(23g)	Klf13	FALSE	chr8:84915074-84915474	Fbxw9	0.0346527	0.0647515	0.472391	0.224146	Klf13_+_+
Klf13_+_(25r)	Klf13_+_(23g)	Klf13	FALSE	chr16:95917841-95918241	Psmg1	0.0241541	0.0586072	0.389619	0.28511	Klf13_+_+
Klf13_+_(25r)	Klf13_+_(23g)	Klf13	FALSE	chr19:25290149-25290549	Dock8	0.0296115	0.112592	0.318675	0.338724	Klf13_+_+
Klf13_+_(25r)	Klf13_+_(23g)	Klf13	FALSE	chr19:25243788-25244188	Dock8	0.0377945	0.117124	0.318675	0.338724	Klf13_+_+
Klf13_+_(25r)	Klf13_+_(23g)	Klf13	FALSE	chr8:88975166-88975566	Sall1	0.0857787	0.0894456	0.32423	0.145394	Klf13_+_+
Klf13_+_(25r)	Klf13_+_(23g)	Klf13	FALSE	chr8:89015580-89015980	Sall1	0.0849481	0.0912841	0.32423	0.145394	Klf13_+_+
Klf13_+_(25r)	Klf13_+_(23g)	Klf13	FALSE	chr7:101316839-101317239	Stard10	0.0266889	0.102998	0.212413	0.437974	Klf13_+_+
Klf13_+_(25r)	Klf13_+_(23g)	Klf13	FALSE	chr4:128997303-128997703	Trim62	0.0312192	0.0618193	0.212678	0.17642	Klf13_+_+
Klf13_+_(25r)	Klf13_+_(23g)	Klf13	FALSE	chr10:21961246-21961646	Sgk1	0.0351955	0.0796429	0.703778	0.467251	Klf13_+_+
Klf13_+_(25r)	Klf13_+_(23g)	Klf13	FALSE	chr3:9101046-9101446	Zbtb10	0.0163297	0.0827359	0.858249	0.512559	Klf13_+_+
Klf13_+_(25r)	Klf13_+_(23g)	Klf13	FALSE	chr2:29716326-29716726	Rapgef1	0.0653892	0.122685	0.181283	0.269362	Klf13_+_+
Klf13_+_(25r)	Klf13_+_(23g)	Klf13	FALSE	chr13:60775241-60775641	Dapk1	0.0316702	0.121626	0.184436	0.496942	Klf13_+_+
Klf13_+_(25r)	Klf13_+_(23g)	Klf13	FALSE	chr10:60192256-60192656	Psap	0.0138884	0.133468	0.501265	0.513387	Klf13_+_+
Klf13_+_(25r)	Klf13_+_(23g)	Klf13	FALSE	chr16:37989706-37990106	Gsk3b	0.00874175	0.0875549	0.264482	0.53729	Klf13_+_+
Klf13_+_(25r)	Klf13_+_(23g)	Klf13	FALSE	chr16:95917841-95918241	Brwd1	0.0138263	0.0826913	0.956945	0.541203	Klf13_+_+
Klf13_+_(25r)	Klf13_+_(23g)	Klf13	FALSE	chr2:26611130-26611530	Notch1	0.0656142	0.0860626	0.258274	0.0980152	Klf13_+_+
Klf13_+_(25r)	Klf13_+_(23g)	Klf13	FALSE	chr2:120164550-120164950	Ehd4	0.0295313	0.0575139	0.469291	0.421545	Klf13_+_+
Klf13_+_(25r)	Klf13_+_(23g)	Klf13	FALSE	chr4:56859107-56859507	Frrs1l	0.00780304	0.0893985	0.181437	0.358897	Klf13_+_+
Klf4_+_(26r)	Klf4_+_(25g)	Klf4	FALSE	chr10:120171438-120171838	Irak3	0.168879	0.28697	0.447522	0.172496	Klf4_+_+
Klf4_+_(26r)	Klf4_+_(25g)	Klf4	FALSE	chr3:102152934-102153334	Casq2	0.0621979	0.123403	0.437636	0.0903263	Klf4_+_+
Klf4_+_(26r)	Klf4_+_(25g)	Klf4	FALSE	chr17:35503737-35504137	Pou5f1	0.14053	0.136154	2.71683	0.145346	Klf4_+_+
Klf4_+_(26r)	Klf4_+_(25g)	Klf4	FALSE	chr17:35502710-35503110	Pou5f1	0.0832704	0.12763	2.71683	0.145346	Klf4_+_+
Klf4_+_(26r)	Klf4_+_(25g)	Klf4	FALSE	chr19:25290149-25290549	Dock8	0.0296115	0.112592	0.339162	0.167115	Klf4_+_+
Klf4_+_(26r)	Klf4_+_(25g)	Klf4	FALSE	chr19:25243788-25244188	Dock8	0.0377945	0.117124	0.339162	0.167115	Klf4_+_+
Klf4_+_(26r)	Klf4_+_(25g)	Klf4	FALSE	chr16:20413961-20414361	Dvl3	0.0125488	0.0648174	0.441643	0.126845	Klf4_+_+
Klf4_+_(26r)	Klf4_+_(25g)	Klf4	FALSE	chr4:55464160-55464560	Klf4	0.0282512	0.0709367	14.0347	1	Klf4_+_+
Klf4_+_(26r)	Klf4_+_(25g)	Klf4	FALSE	chr13:73448810-73449210	Lpcat1	0.0685365	0.219643	0.685956	0.184034	Klf4_+_+
Klf4_+_(26r)	Klf4_+_(25g)	Klf4	FALSE	chr11:78469249-78469649	Sarm1	0.0342631	0.051841	0.33572	0.0520966	Klf4_+_+
Klf4_+_(26r)	Klf4_+_(25g)	Klf4	FALSE	chr6:51548805-51549205	Snx10	0.0713298	0.286526	1.1274	0.155225	Klf4_+_+
Klf4_+_(26r)	Klf4_+_(25g)	Klf4	FALSE	chr12:80116814-80117214	Zfp36l1	0.0265702	0.0712036	0.60112	0.120948	Klf4_+_+
Klf4_+_(26r)	Klf4_+_(25g)	Klf4	FALSE	chr1:51624564-51624964	Myo1b	0.0656732	0.239601	1.36279	0.227577	Klf4_+_+
Klf4_+_(26r)	Klf4_+_(25g)	Klf4	FALSE	chr7:113264083-113264483	Arntl	0.0682075	0.148295	0.394614	0.130363	Klf4_+_+
Klf4_+_(26r)	Klf4_+_(25g)	Klf4	FALSE	chr5:119588866-119589266	Tbx3	0.126821	0.255972	0.365018	0.200108	Klf4_+_+
Klf4_+_(26r)	Klf4_+_(25g)	Klf4	FALSE	chrX:73684259-73684659	Pdzd4	0.0650713	0.283643	0.557404	0.144269	Klf4_+_+
Klf4_+_(26r)	Klf4_+_(25g)	Klf4	FALSE	chr2:152707690-152708090	H13	0.122009	0.0567008	0.483715	0.132701	Klf4_+_+
Klf4_+_(26r)	Klf4_+_(25g)	Klf4	FALSE	chr17:66480020-66480420	Mtcl1	0.0562531	0.29222	0.3838	0.214433	Klf4_+_+
Klf4_+_(26r)	Klf4_+_(25g)	Klf4	FALSE	chr10:128742727-128743127	Ormdl2	0.0102958	0.0523952	0.348773	0.0845158	Klf4_+_+
Klf4_+_(26r)	Klf4_+_(25g)	Klf4	FALSE	chr2:66114628-66115028	Galnt3	0.081188	0.0531914	1.18859	0.185753	Klf4_+_+
Klf4_+_(26r)	Klf4_+_(25g)	Klf4	FALSE	chr2:51139568-51139968	Rnd3	0.126633	0.21712	0.754924	0.11604	Klf4_+_+
Klf4_+_(26r)	Klf4_+_(25g)	Klf4	FALSE	chr10:20091409-20091809	Map3k5	0.0654239	0.18629	0.649765	0.216069	Klf4_+_+
Klf4_+_(26r)	Klf4_+_(25g)	Klf4	FALSE	chr4:129251983-129252383	C77080	0.0107916	0.0731076	1.05999	0.0950395	Klf4_+_+
Klf4_+_(26r)	Klf4_+_(25g)	Klf4	FALSE	chr10:120171438-120171838	Helb	0.248745	0.105903	1.03459	0.120089	Klf4_+_+
Klf4_+_(26r)	Klf4_+_(25g)	Klf4	FALSE	chrX:130597240-130597640	Diaph2	0.0683015	0.22258	0.315836	0.317124	Klf4_+_+
Klf4_+_(26r)	Klf4_+_(25g)	Klf4	FALSE	chr18:46958800-46959200	Arl14epl	0.0643357	0.0582662	0.41709	0.169041	Klf4_+_+
Klf4_+_(26r)	Klf4_+_(25g)	Klf4	FALSE	chr6:72729930-72730330	Tcf7l1	0.044506	0.18179	2.11505	0.248697	Klf4_+_+
Klf5_+_(116r)	Klf5_+_(104g)	Klf5	FALSE	chr19:25243788-25244188	Kank1	0.0455557	0.1634	26.4899	0.771915	Klf5_+_+
Klf5_+_(116r)	Klf5_+_(104g)	Klf5	FALSE	chr19:25290149-25290549	Kank1	0.0376961	0.151886	26.4899	0.771915	Klf5_+_+
Klf5_+_(116r)	Klf5_+_(104g)	Klf5	FALSE	chr4:133910650-133911050	Crybg2	0.0196039	0.0626623	16.4719	0.628225	Klf5_+_+
Klf5_+_(116r)	Klf5_+_(104g)	Klf5	FALSE	chr1:135248480-135248880	Elf3	0.0263073	0.050977	16.629	0.495326	Klf5_+_+
Klf5_+_(116r)	Klf5_+_(104g)	Klf5	FALSE	chr2:164433313-164433713	Sdc4	0.0383744	0.110583	28.5169	0.743633	Klf5_+_+
Klf5_+_(116r)	Klf5_+_(104g)	Klf5	FALSE	chr2:122658097-122658497	Slc30a4	0.0276802	0.0639569	9.84647	0.568836	Klf5_+_+
Klf5_+_(116r)	Klf5_+_(104g)	Klf5	FALSE	chr15:102024039-102024439	Krt8	0.0332288	0.0780704	22.727	0.57808	Klf5_+_+
Klf5_+_(116r)	Klf5_+_(104g)	Klf5	FALSE	chr15:102009157-102009557	Krt8	0.0209185	0.0943903	22.727	0.57808	Klf5_+_+
Klf5_+_(116r)	Klf5_+_(104g)	Klf5	FALSE	chr15:102025687-102026087	Krt8	0.0268908	0.0768152	22.727	0.57808	Klf5_+_+
Klf5_+_(116r)	Klf5_+_(104g)	Klf5	FALSE	chr5:66054505-66054905	Rbm47	0.0104977	0.107333	18.2996	0.782521	Klf5_+_+
Klf5_+_(116r)	Klf5_+_(104g)	Klf5	FALSE	chr13:40648970-40649370	Tfap2a	0.0146894	0.117827	26.7701	0.651722	Klf5_+_+
Klf5_+_(116r)	Klf5_+_(104g)	Klf5	FALSE	chr12:102439590-102439990	Rin3	0.015038	0.110723	10.0515	0.718677	Klf5_+_+
Klf5_+_(116r)	Klf5_+_(104g)	Klf5	FALSE	chr12:102326617-102327017	Rin3	0.0244643	0.141544	10.0515	0.718677	Klf5_+_+
Klf5_+_(116r)	Klf5_+_(104g)	Klf5	FALSE	chr12:112576709-112577109	Inf2	0.0154782	0.0760732	15.3101	0.49382	Klf5_+_+
Klf5_+_(116r)	Klf5_+_(104g)	Klf5	FALSE	chr10:58371390-58371790	Lims1	0.00737778	0.0710888	10.7879	0.724865	Klf5_+_+
Klf5_+_(116r)	Klf5_+_(104g)	Klf5	FALSE	chr5:38560745-38561145	Wdr1	0.0202697	0.084211	21.5893	0.659173	Klf5_+_+
Klf5_+_(116r)	Klf5_+_(104g)	Klf5	FALSE	chr2:85060691-85061091	P2rx3	0.0148084	0.0950866	15.0538	0.666159	Klf5_+_+
Klf5_+_(116r)	Klf5_+_(104g)	Klf5	FALSE	chr2:85036637-85037037	P2rx3	0.0161301	0.0867645	15.0538	0.666159	Klf5_+_+
Klf5_+_(116r)	Klf5_+_(104g)	Klf5	FALSE	chr5:142811711-142812111	Wipi2	0.0291452	0.0755837	22.2596	0.707779	Klf5_+_+
Klf5_+_(116r)	Klf5_+_(104g)	Klf5	FALSE	chr3:9101046-9101446	Zbtb10	0.0163297	0.0827359	27.1864	0.752648	Klf5_+_+
Klf5_+_(116r)	Klf5_+_(104g)	Klf5	FALSE	chr3:9110873-9111273	Zbtb10	0.0167112	0.0942418	27.1864	0.752648	Klf5_+_+
Klf5_+_(116r)	Klf5_+_(104g)	Klf5	FALSE	chr3:88147631-88148031	Mef2d	0.0112263	0.0509562	12.4481	0.588805	Klf5_+_+
Klf5_+_(116r)	Klf5_+_(104g)	Klf5	FALSE	chr8:125554210-125554610	Sipa1l2	0.0100207	0.0598148	24.896	0.774241	Klf5_+_+
Klf5_+_(116r)	Klf5_+_(104g)	Klf5	FALSE	chr19:25243788-25244188	Dock8	0.0377945	0.117124	12.763	0.590477	Klf5_+_+
Klf5_+_(116r)	Klf5_+_(104g)	Klf5	FALSE	chr19:25290149-25290549	Dock8	0.0296115	0.112592	12.763	0.590477	Klf5_+_+
Klf5_+_(116r)	Klf5_+_(104g)	Klf5	FALSE	chr5:142926096-142926496	Tnrc18	0.00953388	0.0764588	17.0428	0.713161	Klf5_+_+
Klf5_+_(116r)	Klf5_+_(104g)	Klf5	FALSE	chr5:35783033-35783433	Sh3tc1	0.0173311	0.0564575	15.2669	0.568717	Klf5_+_+
Klf5_+_(116r)	Klf5_+_(104g)	Klf5	FALSE	chr8:94183237-94183637	Mt1	0.0215981	0.0849266	10.7376	0.609072	Klf5_+_+
Klf5_+_(116r)	Klf5_+_(104g)	Klf5	FALSE	chr8:94183237-94183637	Mt2	0.0271929	0.0995903	24.5093	0.663929	Klf5_+_+
Klf5_+_(116r)	Klf5_+_(104g)	Klf5	FALSE	chr6:42261538-42261938	Zyx	0.0525959	0.0753117	15.4392	0.488783	Klf5_+_+
Klf5_+_(116r)	Klf5_+_(104g)	Klf5	FALSE	chr9:119080114-119080514	Vill	0.0255825	0.0584514	8.27298	0.492965	Klf5_+_+
Klf5_+_(116r)	Klf5_+_(104g)	Klf5	FALSE	chr9:119071823-119072223	Vill	0.0253797	0.0668297	8.27298	0.492965	Klf5_+_+
Klf5_+_(116r)	Klf5_+_(104g)	Klf5	FALSE	chr2:3748750-3749150	Fam107b	0.0139636	0.125305	25.1103	0.618181	Klf5_+_+
Klf5_+_(116r)	Klf5_+_(104g)	Klf5	FALSE	chr15:99368582-99368982	Fmnl3	0.024768	0.0679931	14.4118	0.594246	Klf5_+_+
Klf5_+_(116r)	Klf5_+_(104g)	Klf5	FALSE	chr2:6098887-6099287	Proser2	0.00836587	0.0795791	9.88086	0.44214	Klf5_+_+
Klf5_+_(116r)	Klf5_+_(104g)	Klf5	FALSE	chr2:6162658-6163058	Proser2	0.0292209	0.0512259	9.88086	0.44214	Klf5_+_+
Klf5_+_(116r)	Klf5_+_(104g)	Klf5	FALSE	chr19:9106826-9107226	Ahnak	0.0127518	0.107789	33.5737	0.789796	Klf5_+_+
Klf5_+_(116r)	Klf5_+_(104g)	Klf5	FALSE	chr18:61952563-61952963	Sh3tc2	0.0226323	0.0853062	23.2687	0.683174	Klf5_+_+
Klf5_+_(116r)	Klf5_+_(104g)	Klf5	FALSE	chr18:62000167-62000567	Sh3tc2	0.0188731	0.105683	23.2687	0.683174	Klf5_+_+
Klf5_+_(116r)	Klf5_+_(104g)	Klf5	FALSE	chr18:61946992-61947392	Sh3tc2	0.028966	0.0576683	23.2687	0.683174	Klf5_+_+
Klf5_+_(116r)	Klf5_+_(104g)	Klf5	FALSE	chr6:65021801-65022201	Smarcad1	0.078935	0.0501875	11.2556	0.697092	Klf5_+_+
Klf5_+_(116r)	Klf5_+_(104g)	Klf5	FALSE	chr2:120164550-120164950	Ehd4	0.0295313	0.0575139	8.9285	0.545471	Klf5_+_+
Klf5_+_(116r)	Klf5_+_(104g)	Klf5	FALSE	chr4:43965985-43966385	Clta	0.0234456	0.0531437	12.941	0.643039	Klf5_+_+
Klf5_+_(116r)	Klf5_+_(104g)	Klf5	FALSE	chr4:56859107-56859507	Frrs1l	0.00780304	0.0893985	9.84619	0.599348	Klf5_+_+
Klf5_+_(116r)	Klf5_+_(104g)	Klf5	FALSE	chr15:102025687-102026087	Krt18	0.0253926	0.0968277	14.9935	0.582089	Klf5_+_+
Klf5_+_(116r)	Klf5_+_(104g)	Klf5	FALSE	chr15:102024039-102024439	Krt18	0.0226215	0.0731167	14.9935	0.582089	Klf5_+_+
Klf5_+_(116r)	Klf5_+_(104g)	Klf5	FALSE	chr10:60215772-60216172	Psap	0.00946251	0.0906012	17.8513	0.741571	Klf5_+_+
Klf5_+_(116r)	Klf5_+_(104g)	Klf5	FALSE	chr10:60215122-60215522	Psap	0.0156254	0.130784	17.8513	0.741571	Klf5_+_+
Klf5_+_(116r)	Klf5_+_(104g)	Klf5	FALSE	chr10:60256035-60256435	Psap	0.0112932	0.222001	17.8513	0.741571	Klf5_+_+
Klf5_+_(116r)	Klf5_+_(104g)	Klf5	FALSE	chr10:60192256-60192656	Psap	0.0138884	0.133468	17.8513	0.741571	Klf5_+_+
Klf5_+_(116r)	Klf5_+_(104g)	Klf5	FALSE	chr9:104263021-104263421	Acpp	0.0488939	0.0656982	7.46628	0.492304	Klf5_+_+
Klf5_+_(116r)	Klf5_+_(104g)	Klf5	FALSE	chr4:133169515-133169915	Wasf2	0.0146804	0.0540268	22.5946	0.696528	Klf5_+_+
Klf5_+_(116r)	Klf5_+_(104g)	Klf5	FALSE	chrX:21670740-21671140	Slc6a14	0.0666567	0.131951	23.7006	0.642799	Klf5_+_+
Klf5_+_(116r)	Klf5_+_(104g)	Klf5	FALSE	chr2:72398412-72398812	Map3k20	0.0793082	0.0641217	7.28701	0.541511	Klf5_+_+
Klf5_+_(116r)	Klf5_+_(104g)	Klf5	FALSE	chr7:101347729-101348129	Stard10	0.0167609	0.0823507	17.4155	0.5842	Klf5_+_+
Klf5_+_(116r)	Klf5_+_(104g)	Klf5	FALSE	chr7:101316839-101317239	Stard10	0.0266889	0.102998	17.4155	0.5842	Klf5_+_+
Klf5_+_(116r)	Klf5_+_(104g)	Klf5	FALSE	chr7:101332219-101332619	Stard10	0.0206461	0.0773754	17.4155	0.5842	Klf5_+_+
Klf5_+_(116r)	Klf5_+_(104g)	Klf5	FALSE	chr10:18194642-18195042	Reps1	0.00786122	0.0523397	10.892	0.76332	Klf5_+_+
Klf5_+_(116r)	Klf5_+_(104g)	Klf5	FALSE	chr10:21847232-21847632	Sgk1	0.00872688	0.0603252	18.3884	0.647615	Klf5_+_+
Klf5_+_(116r)	Klf5_+_(104g)	Klf5	FALSE	chr10:21961246-21961646	Sgk1	0.0351955	0.0796429	18.3884	0.647615	Klf5_+_+
Klf5_+_(116r)	Klf5_+_(104g)	Klf5	FALSE	chr17:12159301-12159701	Prkn	0.0119099	0.0599222	13.2909	0.51229	Klf5_+_+
Klf5_+_(116r)	Klf5_+_(104g)	Klf5	FALSE	chr9:102779544-102779944	Ryk	0.0134474	0.0717974	17.175	0.666916	Klf5_+_+
Klf5_+_(116r)	Klf5_+_(104g)	Klf5	FALSE	chr4:130302214-130302614	Fabp3	0.02473	0.0679337	21.4	0.610391	Klf5_+_+
Klf5_+_(116r)	Klf5_+_(104g)	Klf5	FALSE	chr6:125584117-125584517	Cd9	0.010633	0.0648889	23.6531	0.705462	Klf5_+_+
Klf5_+_(116r)	Klf5_+_(104g)	Klf5	FALSE	chr3:79221106-79221506	Rapgef2	0.0113547	0.0568538	14.4404	0.659277	Klf5_+_+
Klf5_+_(116r)	Klf5_+_(104g)	Klf5	FALSE	chr3:79181585-79181985	Rapgef2	0.0525765	0.0812839	14.4404	0.659277	Klf5_+_+
Klf5_+_(116r)	Klf5_+_(104g)	Klf5	FALSE	chr9:97025997-97026397	Spsb4	0.0172187	0.0997452	13.4928	0.684685	Klf5_+_+
Klf5_+_(116r)	Klf5_+_(104g)	Klf5	FALSE	chr6:24707158-24707558	Wasl	0.0285796	0.0670215	8.29954	0.685819	Klf5_+_+
Klf5_+_(116r)	Klf5_+_(104g)	Klf5	FALSE	chr4:126163336-126163736	Stk40	0.0313391	0.0536482	12.2925	0.490492	Klf5_+_+
Klf5_+_(116r)	Klf5_+_(104g)	Klf5	FALSE	chr6:128104783-128105183	Tead4	0.00313362	0.0657613	26.1397	0.713921	Klf5_+_+
Klf5_+_(116r)	Klf5_+_(104g)	Klf5	FALSE	chr7:101316839-101317239	Atg16l2	0.0151831	0.135765	13.4148	0.653052	Klf5_+_+
Klf5_+_(116r)	Klf5_+_(104g)	Klf5	FALSE	chr7:101332219-101332619	Atg16l2	0.0143409	0.0646011	13.4148	0.653052	Klf5_+_+
Klf5_+_(116r)	Klf5_+_(104g)	Klf5	FALSE	chr10:28064484-28064884	Ptprk	0.0238059	0.145496	15.9679	0.796619	Klf5_+_+
Klf5_+_(116r)	Klf5_+_(104g)	Klf5	FALSE	chr7:80823871-80824271	Iqgap1	0.0138714	0.101493	37.917	0.831346	Klf5_+_+
Klf5_+_(116r)	Klf5_+_(104g)	Klf5	FALSE	chr4:135276924-135277324	Clic4	0.0271967	0.137368	35.6595	0.805695	Klf5_+_+
Klf5_+_(116r)	Klf5_+_(104g)	Klf5	FALSE	chr4:135285438-135285838	Clic4	0.0155183	0.0889972	35.6595	0.805695	Klf5_+_+
Klf5_+_(116r)	Klf5_+_(104g)	Klf5	FALSE	chr2:24336721-24337121	Psd4	0.0203758	0.080654	14.4114	0.627314	Klf5_+_+
Klf5_+_(116r)	Klf5_+_(104g)	Klf5	FALSE	chr4:129251983-129252383	C77080	0.0107916	0.0731076	11.1726	0.438388	Klf5_+_+
Klf5_+_(116r)	Klf5_+_(104g)	Klf5	FALSE	chr9:45942460-45942860	Sik3	0.00841692	0.0631397	8.17068	0.659075	Klf5_+_+
Klf5_+_(116r)	Klf5_+_(104g)	Klf5	FALSE	chr16:95917841-95918241	Brwd1	0.0138263	0.0826913	20.653	0.76835	Klf5_+_+
Klf5_+_(116r)	Klf5_+_(104g)	Klf5	FALSE	chr2:156731907-156732307	Dlgap4	0.041304	0.0533495	10.6736	0.577486	Klf5_+_+
Klf5_+_(116r)	Klf5_+_(104g)	Klf5	FALSE	chr14:41010375-41010775	Prxl2a	0.0102333	0.0767748	8.3593	0.519185	Klf5_+_+
Klf5_+_(116r)	Klf5_+_(104g)	Klf5	FALSE	chr16:10316831-10317231	Emp2	0.0154684	0.067448	11.3141	0.549295	Klf5_+_+
Klf5_+_(116r)	Klf5_+_(104g)	Klf5	FALSE	chr3:96829229-96829629	Pdzk1	0.0198984	0.0820453	14.5147	0.657028	Klf5_+_+
Klf5_+_(116r)	Klf5_+_(104g)	Klf5	FALSE	chr14:25616389-25616789	Zmiz1	0.0131452	0.110464	19.2528	0.720172	Klf5_+_+
Klf5_+_(116r)	Klf5_+_(104g)	Klf5	FALSE	chr14:25342855-25343255	Zmiz1	0.0196874	0.076901	19.2528	0.720172	Klf5_+_+
Klf5_+_(116r)	Klf5_+_(104g)	Klf5	FALSE	chr14:25628566-25628966	Zmiz1	0.0225375	0.0950427	19.2528	0.720172	Klf5_+_+
Klf5_+_(116r)	Klf5_+_(104g)	Klf5	FALSE	chr7:3301798-3302198	AU018091	0.00983358	0.0564577	7.01098	0.632833	Klf5_+_+
Klf5_+_(116r)	Klf5_+_(104g)	Klf5	FALSE	chr7:3217621-3218021	AU018091	0.00745486	0.0799443	7.01098	0.632833	Klf5_+_+
Klf5_+_(116r)	Klf5_+_(104g)	Klf5	FALSE	chr13:24277703-24278103	Carmil1	0.029002	0.0679573	17.9649	0.731987	Klf5_+_+
Klf5_+_(116r)	Klf5_+_(104g)	Klf5	FALSE	chr1:52252450-52252850	Gls	0.0876867	0.0902175	16.7083	0.722359	Klf5_+_+
Klf5_+_(116r)	Klf5_+_(104g)	Klf5	FALSE	chr10:117181141-117181541	Frs2	0.00743391	0.0601686	12.8331	0.721699	Klf5_+_+
Klf5_+_(116r)	Klf5_+_(104g)	Klf5	FALSE	chr10:127322597-127322997	Arhgap9	0.0421806	0.0655601	7.22347	0.41901	Klf5_+_+
Klf5_+_(116r)	Klf5_+_(104g)	Klf5	FALSE	chr4:53417100-53417500	Slc44a1	0.0212952	0.113114	32.5361	0.808179	Klf5_+_+
Klf5_+_(116r)	Klf5_+_(104g)	Klf5	FALSE	chr18:80220245-80220645	Pqlc1	0.0634424	0.0761531	11.1573	0.457881	Klf5_+_+
Klf5_+_(116r)	Klf5_+_(104g)	Klf5	FALSE	chr11:94605072-94605472	Mycbpap	0.0189096	0.0635731	15.4438	0.488072	Klf5_+_+
Klf5_+_(116r)	Klf5_+_(104g)	Klf5	FALSE	chr7:28971237-28971637	Actn4	0.017096	0.0771478	34.2728	0.822288	Klf5_+_+
Klf5_+_(116r)	Klf5_+_(104g)	Klf5	FALSE	chr5:35783033-35783433	Ablim2	0.0107228	0.064787	14.331	0.590591	Klf5_+_+
Klf5_+_(116r)	Klf5_+_(104g)	Klf5	FALSE	chr9:83550866-83551266	Sh3bgrl2	0.0158504	0.0630122	9.23571	0.666557	Klf5_+_+
Klf5_+_(116r)	Klf5_+_(104g)	Klf5	FALSE	chr1:152786750-152787150	Arpc5	0.00914473	0.0633681	12.9319	0.64336	Klf5_+_+
Klf5_+_(116r)	Klf5_+_(104g)	Klf5	FALSE	chr2:66114628-66115028	Galnt3	0.081188	0.0531914	7.98299	0.537249	Klf5_+_+
Klf5_+_(116r)	Klf5_+_(104g)	Klf5	FALSE	chr2:154634066-154634466	Chmp4b	0.0398292	0.0821881	11.2176	0.572376	Klf5_+_+
Klf5_+_(116r)	Klf5_+_(104g)	Klf5	FALSE	chr16:37989706-37990106	Gsk3b	0.00874175	0.0875549	22.5756	0.786157	Klf5_+_+
Klf5_+_(116r)	Klf5_+_(104g)	Klf5	FALSE	chr9:101052211-101052611	Pccb	0.0370372	0.0517484	12.0295	0.529332	Klf5_+_+
Klf5_+_(116r)	Klf5_+_(104g)	Klf5	FALSE	chr18:46958800-46959200	Arl14epl	0.0643357	0.0582662	7.01492	0.282433	Klf5_+_+
Klf5_+_(116r)	Klf5_+_(104g)	Klf5	FALSE	chr6:146970844-146971244	Ppfibp1	0.0189352	0.0892034	9.63933	0.645901	Klf5_+_+
Klf5_+_(116r)	Klf5_+_(104g)	Klf5	FALSE	chr9:99146873-99147273	Pik3cb	0.0189978	0.0743584	17.0995	0.733629	Klf5_+_+
Klf5_+_(116r)	Klf5_+_(104g)	Klf5	FALSE	chr12:40348219-40348619	Dock4	0.0188837	0.114988	13.1624	0.709356	Klf5_+_+
Klf5_+_(116r)	Klf5_+_(104g)	Klf5	FALSE	chr13:49157869-49158269	Wnk2	0.0193557	0.229302	23.7272	0.794066	Klf5_+_+
Klf5_+_(116r)	Klf5_+_(104g)	Klf5	FALSE	chr17:51876545-51876945	Satb1	0.0085222	0.120962	18.6606	0.690179	Klf5_+_+
Klf5_+_(116r)	Klf5_+_(104g)	Klf5	FALSE	chr4:126163336-126163736	Csf3r	0.0162638	0.172156	8.23453	0.716184	Klf5_+_+
Klf5_+_(116r)	Klf5_+_(104g)	Klf5	FALSE	chr8:41101640-41102040	Mtus1	0.010503	0.050397	9.00893	0.655562	Klf5_+_+
Klf5_+_(116r)	Klf5_+_(104g)	Klf5	FALSE	chr9:31120973-31121373	St14	0.0102359	0.0773475	9.03512	0.649797	Klf5_+_+
Klf5_+_(116r)	Klf5_+_(104g)	Klf5	FALSE	chr9:103134699-103135099	Slco2a1	0.00688994	0.066749	9.80576	0.54455	Klf5_+_+
Klf5_+_(116r)	Klf5_+_(104g)	Klf5	FALSE	chr3:129351398-129351798	Enpep	0.0505498	0.168723	14.8309	0.761556	Klf5_+_+
Klf5_+_(116r)	Klf5_+_(104g)	Klf5	FALSE	chr18:74387412-74387812	Myo5b	0.0329149	0.174491	11.8203	0.733146	Klf5_+_+
Klf5_+_(116r)	Klf5_+_(104g)	Klf5	FALSE	chr8:8610156-8610556	Efnb2	0.0138756	0.175445	16.8603	0.689883	Klf5_+_+
Klf5_+_(116r)	Klf5_+_(104g)	Klf5	FALSE	chr11:70745605-70746005	Kif1c	0.0147537	0.0708338	11.4026	0.492778	Klf5_+_+
Klf5_+_(116r)	Klf5_+_(104g)	Klf5	FALSE	chr4:118229185-118229585	Ptprf	0.0108479	0.0856137	23.5306	0.668659	Klf5_+_+
Klf5_+_(116r)	Klf5_+_(104g)	Klf5	FALSE	chr2:120991321-120991721	Tmem62	0.0108781	0.110327	7.83779	0.69428	Klf5_+_+
Klf5_+_(116r)	Klf5_+_(104g)	Klf5	FALSE	chr18:34782349-34782749	Kdm3b	0.0226738	0.055714	27.9917	0.775113	Klf5_+_+
Klf5_+_(116r)	Klf5_+_(104g)	Klf5	FALSE	chr11:63957050-63957450	Hs3st3b1	0.0125508	0.130906	20.8601	0.683719	Klf5_+_+
Klf5_+_(116r)	Klf5_+_(104g)	Klf5	FALSE	chr10:5185388-5185788	Syne1	0.0169046	0.058628	23.991	0.688361	Klf5_+_+
Klf5_+_(116r)	Klf5_+_(104g)	Klf5	FALSE	chr4:34843153-34843553	Mob3b	0.00787193	0.0697068	9.43727	0.690705	Klf5_+_+
Klf5_+_(116r)	Klf5_+_(104g)	Klf5	FALSE	chr2:85036637-85037037	Tnks1bp1	0.0185995	0.0711035	12.6108	0.623758	Klf5_+_+
Klf5_+_(116r)	Klf5_+_(104g)	Klf5	FALSE	chr1:74249479-74249879	Arpc2	0.00735324	0.0684722	22.7139	0.734411	Klf5_+_+
Klf5_+_(116r)	Klf5_+_(104g)	Klf5	FALSE	chr4:126163336-126163736	Sh3d21	0.0303902	0.108897	7.37715	0.599791	Klf5_+_+
Klf5_+_(116r)	Klf5_+_(104g)	Klf5	FALSE	chr13:49157869-49158269	Fgd3	0.0242167	0.0951104	9.49213	0.550527	Klf5_+_+
Klf8_+_(39r)	Klf8_+_(39g)	Klf8	FALSE	chr17:35503737-35504137	Sfta2	0.122883	0.0877775	1.20395	0.110643	Klf8_+_+
Klf8_+_(39r)	Klf8_+_(39g)	Klf8	FALSE	chr17:35502710-35503110	Sfta2	0.083526	0.0783128	1.20395	0.110643	Klf8_+_+
Klf8_+_(39r)	Klf8_+_(39g)	Klf8	FALSE	chr14:40892515-40892915	Sh2d4b	0.0705597	0.186529	0.642173	0.177365	Klf8_+_+
Klf8_+_(39r)	Klf8_+_(39g)	Klf8	FALSE	chr14:40893190-40893590	Sh2d4b	0.0858982	0.186047	0.642173	0.177365	Klf8_+_+
Klf8_+_(39r)	Klf8_+_(39g)	Klf8	FALSE	chr10:4290131-4290531	Akap12	0.0430656	0.341251	8.36702	0.308914	Klf8_+_+
Klf8_+_(39r)	Klf8_+_(39g)	Klf8	FALSE	chr5:142924446-142924846	Fscn1	0.068975	0.20624	0.729055	0.166242	Klf8_+_+
Klf8_+_(39r)	Klf8_+_(39g)	Klf8	FALSE	chr11:96127823-96128223	Igf2bp1	0.0294703	0.0591954	3.54801	0.278064	Klf8_+_+
Klf8_+_(39r)	Klf8_+_(39g)	Klf8	FALSE	chr17:35502710-35503110	Cchcr1	0.0863322	0.0875126	1.0716	0.092685	Klf8_+_+
Klf8_+_(39r)	Klf8_+_(39g)	Klf8	FALSE	chr17:35503737-35504137	Cchcr1	0.123655	0.0900744	1.0716	0.092685	Klf8_+_+
Klf8_+_(39r)	Klf8_+_(39g)	Klf8	FALSE	chr6:148993028-148993428	Caprin2	0.0847092	0.137767	0.954041	0.18589	Klf8_+_+
Klf8_+_(39r)	Klf8_+_(39g)	Klf8	FALSE	chr10:4290131-4290531	Mthfd1l	0.0630696	0.290498	4.66873	0.325895	Klf8_+_+
Klf8_+_(39r)	Klf8_+_(39g)	Klf8	FALSE	chr2:173284846-173285246	Pmepa1	0.114905	0.331348	1.83341	0.26021	Klf8_+_+
Klf8_+_(39r)	Klf8_+_(39g)	Klf8	FALSE	chr4:151960448-151960848	Plekhg5	0.0830928	0.174835	2.21059	0.154907	Klf8_+_+
Klf8_+_(39r)	Klf8_+_(39g)	Klf8	FALSE	chr8:88975166-88975566	Sall1	0.0857787	0.0894456	0.627926	0.135985	Klf8_+_+
Klf8_+_(39r)	Klf8_+_(39g)	Klf8	FALSE	chr8:89015580-89015980	Sall1	0.0849481	0.0912841	0.627926	0.135985	Klf8_+_+
Klf8_+_(39r)	Klf8_+_(39g)	Klf8	FALSE	chr4:142222427-142222827	Tmem51	0.223558	0.177067	3.77547	0.145626	Klf8_+_+
Klf8_+_(39r)	Klf8_+_(39g)	Klf8	FALSE	chr14:34363442-34363842	Glud1	0.0940902	0.162571	3.95273	0.30299	Klf8_+_+
Klf8_+_(39r)	Klf8_+_(39g)	Klf8	FALSE	chr14:34355424-34355824	Glud1	0.078959	0.16	3.95273	0.30299	Klf8_+_+
Klf8_+_(39r)	Klf8_+_(39g)	Klf8	FALSE	chr7:113264083-113264483	Arntl	0.0682075	0.148295	1.37729	0.202934	Klf8_+_+
Klf8_+_(39r)	Klf8_+_(39g)	Klf8	FALSE	chr18:75378486-75378886	Ctif	0.0352084	0.0789245	0.844186	0.229429	Klf8_+_+
Klf8_+_(39r)	Klf8_+_(39g)	Klf8	FALSE	chr5:119588866-119589266	Tbx3	0.126821	0.255972	2.03961	0.22791	Klf8_+_+
Klf8_+_(39r)	Klf8_+_(39g)	Klf8	FALSE	chrX:73684259-73684659	Pdzd4	0.0650713	0.283643	0.929553	0.107405	Klf8_+_+
Klf8_+_(39r)	Klf8_+_(39g)	Klf8	FALSE	chr6:39455686-39456086	Dennd2a	0.0352816	0.103188	1.07563	0.181338	Klf8_+_+
Klf8_+_(39r)	Klf8_+_(39g)	Klf8	FALSE	chr9:92250248-92250648	1700057G04Rik	0.0848911	0.0558657	1.24694	0.066389	Klf8_+_+
Klf8_+_(39r)	Klf8_+_(39g)	Klf8	FALSE	chr2:152707690-152708090	H13	0.122009	0.0567008	0.820372	0.233395	Klf8_+_+
Klf8_+_(39r)	Klf8_+_(39g)	Klf8	FALSE	chr14:67848307-67848707	Dock5	0.0221613	0.0684658	1.47093	0.260943	Klf8_+_+
Klf8_+_(39r)	Klf8_+_(39g)	Klf8	FALSE	chr2:166157151-166157551	Sulf2	0.0439855	0.379283	1.78507	0.21735	Klf8_+_+
Klf8_+_(39r)	Klf8_+_(39g)	Klf8	FALSE	chr3:89870866-89871266	Atp8b2	0.0534142	0.133086	2.36154	0.132758	Klf8_+_+
Klf8_+_(39r)	Klf8_+_(39g)	Klf8	FALSE	chr14:67848307-67848707	Cdca2	0.0268412	0.0518745	2.03742	0.237778	Klf8_+_+
Klf8_+_(39r)	Klf8_+_(39g)	Klf8	FALSE	chr17:66480020-66480420	Mtcl1	0.0562531	0.29222	0.663313	0.273445	Klf8_+_+
Klf8_+_(39r)	Klf8_+_(39g)	Klf8	FALSE	chr18:67267083-67267483	Impa2	0.0624566	0.181155	2.20897	0.230375	Klf8_+_+
Klf8_+_(39r)	Klf8_+_(39g)	Klf8	FALSE	chr6:137669307-137669707	Eps8	0.111057	0.443478	7.27963	0.385868	Klf8_+_+
Klf8_+_(39r)	Klf8_+_(39g)	Klf8	FALSE	chr10:120171438-120171838	Grip1	0.128591	0.119774	0.622918	0.0781549	Klf8_+_+
Klf8_+_(39r)	Klf8_+_(39g)	Klf8	FALSE	chr2:102131192-102131592	Ldlrad3	0.168865	0.278284	5.70922	0.329085	Klf8_+_+
Klf8_+_(39r)	Klf8_+_(39g)	Klf8	FALSE	chr11:70745605-70746005	Pfn1	0.0237494	0.0619931	2.8919	0.0921633	Klf8_+_+
Klf8_+_(39r)	Klf8_+_(39g)	Klf8	FALSE	chr17:56958076-56958476	Rfx2	0.0669816	0.214551	0.709179	0.121191	Klf8_+_+
Klf8_+_(39r)	Klf8_+_(39g)	Klf8	FALSE	chr4:57772740-57773140	Pakap	0.0498362	0.171423	16.9922	0.314435	Klf8_+_+
Klf8_+_(39r)	Klf8_+_(39g)	Klf8	FALSE	chr2:51139568-51139968	Rnd3	0.126633	0.21712	0.870637	0.175116	Klf8_+_+
Klf8_+_(39r)	Klf8_+_(39g)	Klf8	FALSE	chr3:103200204-103200604	Dennd2c	0.0734358	0.281468	4.61216	0.281518	Klf8_+_+
Klf8_+_(39r)	Klf8_+_(39g)	Klf8	FALSE	chr11:20242788-20243188	Slc1a4	0.0835447	0.143012	1.03743	0.164817	Klf8_+_+
Klf8_+_(39r)	Klf8_+_(39g)	Klf8	FALSE	chr18:20962134-20962534	Rnf138	0.019816	0.0636798	0.86434	0.129144	Klf8_+_+
Klf8_+_(39r)	Klf8_+_(39g)	Klf8	FALSE	chr15:8722609-8723009	Slc1a3	0.0524137	0.180775	1.83845	0.312195	Klf8_+_+
Klf8_+_(39r)	Klf8_+_(39g)	Klf8	FALSE	chr9:92250248-92250648	Plscr1	0.189376	0.224306	4.76966	0.184762	Klf8_+_+
Klf8_+_(39r)	Klf8_+_(39g)	Klf8	FALSE	chr8:43306975-43307375	Triml2	0.0310874	0.104154	0.741696	0.228226	Klf8_+_+
Nanog_+_(16r)	Nanog_+_(15g)	Nanog	FALSE	chr1:12744765-12745165	Slco5a1	0.0644399	0.104507	2.4591	0.120144	Nanog_+_+
Nanog_+_(16r)	Nanog_+_(15g)	Nanog	FALSE	chr1:13085083-13085483	Slco5a1	0.0560901	0.104803	2.4591	0.120144	Nanog_+_+
Nanog_+_(16r)	Nanog_+_(15g)	Nanog	FALSE	chr11:12465232-12465632	Cobl	0.140318	0.440779	1.2503	0.326346	Nanog_+_+
Nanog_+_(16r)	Nanog_+_(15g)	Nanog	FALSE	chr1:174522139-174522539	Fmn2	0.149553	0.505672	2.37947	0.3045	Nanog_+_+
Nanog_+_(16r)	Nanog_+_(15g)	Nanog	FALSE	chrX:13012038-13012438	Usp9x	0.210402	0.183524	0.489745	0.311292	Nanog_+_+
Nanog_+_(16r)	Nanog_+_(15g)	Nanog	FALSE	chr1:72213929-72214329	Mreg	0.0571084	0.146753	0.764224	0.204089	Nanog_+_+
Nanog_+_(16r)	Nanog_+_(15g)	Nanog	FALSE	chr4:57953793-57954193	Pakap	0.0679361	0.174042	0.450226	0.0759076	Nanog_+_+
Nanog_+_(16r)	Nanog_+_(15g)	Nanog	FALSE	chr14:40892515-40892915	Sh2d4b	0.0705597	0.186529	0.953607	0.14702	Nanog_+_+
Nanog_+_(16r)	Nanog_+_(15g)	Nanog	FALSE	chr12:3662781-3663181	Dtnb	0.106858	0.183601	2.10759	0.229771	Nanog_+_+
Nanog_+_(16r)	Nanog_+_(15g)	Nanog	FALSE	chr10:62883857-62884257	Tet1	0.0699358	0.366699	8.90929	0.374202	Nanog_+_+
Nanog_+_(16r)	Nanog_+_(15g)	Nanog	FALSE	chr7:107339629-107340029	Syt9	0.125114	0.472596	0.685226	0.267366	Nanog_+_+
Nanog_+_(16r)	Nanog_+_(15g)	Nanog	FALSE	chr7:113264083-113264483	Arntl	0.0682075	0.148295	1.10149	0.0686414	Nanog_+_+
Nanog_+_(16r)	Nanog_+_(15g)	Nanog	FALSE	chr7:113186103-113186503	Arntl	0.045798	0.138691	1.10149	0.0686414	Nanog_+_+
Nanog_+_(16r)	Nanog_+_(15g)	Nanog	FALSE	chr2:173284846-173285246	Pmepa1	0.114905	0.331348	0.772319	0.0949051	Nanog_+_+
Nanog_+_(16r)	Nanog_+_(15g)	Nanog	FALSE	chr17:86711852-86712252	Epas1	0.292078	0.0961684	0.554254	0.163786	Nanog_+_+
Nanog_+_(16r)	Nanog_+_(15g)	Nanog	FALSE	chr1:13085083-13085483	Prdm14	0.160626	0.177855	1.30822	0.158985	Nanog_+_+
Nanog_+_(16r)	Nanog_+_(15g)	Nanog	FALSE	chr8:4612883-4613283	Cers4	0.0999008	0.255899	1.14634	0.146708	Nanog_+_+
Nr5a2_+_(34r)	Nr5a2_+_(32g)	Nr5a2	FALSE	chr18:36280444-36280844	Cystm1	0.0141116	0.0554956	7.94987	0.716453	Nr5a2_+_+
Nr5a2_+_(34r)	Nr5a2_+_(32g)	Nr5a2	FALSE	chr7:141569764-141570164	Ap2a2	0.0142829	0.19005	16.5769	0.785233	Nr5a2_+_+
Nr5a2_+_(34r)	Nr5a2_+_(32g)	Nr5a2	FALSE	chr17:47793211-47793611	Tfeb	0.0149158	0.0566253	9.80258	0.582081	Nr5a2_+_+
Nr5a2_+_(34r)	Nr5a2_+_(32g)	Nr5a2	FALSE	chr11:96130627-96131027	Calcoco2	0.0094386	0.0598343	36.8906	0.793162	Nr5a2_+_+
Nr5a2_+_(34r)	Nr5a2_+_(32g)	Nr5a2	FALSE	chr2:9739514-9739914	Gata3	0.0179688	0.175679	4.43566	0.719131	Nr5a2_+_+
Nr5a2_+_(34r)	Nr5a2_+_(32g)	Nr5a2	FALSE	chr11:46071413-46071813	Adam19	0.00520676	0.0592094	4.79384	0.619236	Nr5a2_+_+
Nr5a2_+_(34r)	Nr5a2_+_(32g)	Nr5a2	FALSE	chr18:34783462-34783862	Kdm3b	0.0184771	0.0671301	24.7681	0.776463	Nr5a2_+_+
Nr5a2_+_(34r)	Nr5a2_+_(32g)	Nr5a2	FALSE	chr1:91077579-91077979	Lrrfip1	0.00921006	0.0654345	16.9151	0.775544	Nr5a2_+_+
Nr5a2_+_(34r)	Nr5a2_+_(32g)	Nr5a2	FALSE	chr12:86948824-86949224	Cipc	0.0132926	0.0543618	6.27571	0.51798	Nr5a2_+_+
Nr5a2_+_(34r)	Nr5a2_+_(32g)	Nr5a2	FALSE	chr9:96988198-96988598	Spsb4	0.0116871	0.0978799	18.928	0.698631	Nr5a2_+_+
Nr5a2_+_(34r)	Nr5a2_+_(32g)	Nr5a2	FALSE	chr8:86888072-86888472	N4bp1	0.0528027	0.0784185	3.87001	0.373557	Nr5a2_+_+
Nr5a2_+_(34r)	Nr5a2_+_(32g)	Nr5a2	FALSE	chr8:41101640-41102040	Mtus1	0.010503	0.050397	39.3562	0.675333	Nr5a2_+_+
Nr5a2_+_(34r)	Nr5a2_+_(32g)	Nr5a2	FALSE	chr9:71726109-71726509	Cgnl1	0.0435962	0.109407	4.14732	0.693749	Nr5a2_+_+
Nr5a2_+_(34r)	Nr5a2_+_(32g)	Nr5a2	FALSE	chr5:20676374-20676774	Phtf2	0.0138607	0.0527273	3.87468	0.597573	Nr5a2_+_+
Nr5a2_+_(34r)	Nr5a2_+_(32g)	Nr5a2	FALSE	chr5:20720607-20721007	Phtf2	0.00678556	0.0767005	3.87468	0.597573	Nr5a2_+_+
Nr5a2_+_(34r)	Nr5a2_+_(32g)	Nr5a2	FALSE	chr2:24335658-24336058	Psd4	0.0193706	0.061953	13.4764	0.612074	Nr5a2_+_+
Nr5a2_+_(34r)	Nr5a2_+_(32g)	Nr5a2	FALSE	chr1:65041005-65041405	Plekhm3	0.0803691	0.126214	7.61123	0.418386	Nr5a2_+_+
Nr5a2_+_(34r)	Nr5a2_+_(32g)	Nr5a2	FALSE	chr7:15901179-15901579	Crxos	0.0100402	0.114213	5.24002	0.630503	Nr5a2_+_+
Nr5a2_+_(34r)	Nr5a2_+_(32g)	Nr5a2	FALSE	chr7:15882642-15883042	Crxos	0.0161387	0.0599344	5.24002	0.630503	Nr5a2_+_+
Nr5a2_+_(34r)	Nr5a2_+_(32g)	Nr5a2	FALSE	chr3:116341117-116341517	Cdc14a	0.0308627	0.122115	6.6162	0.710934	Nr5a2_+_+
Nr5a2_+_(34r)	Nr5a2_+_(32g)	Nr5a2	FALSE	chr8:117360575-117360975	Cmip	0.0210455	0.0500376	8.67893	0.700079	Nr5a2_+_+
Nr5a2_+_(34r)	Nr5a2_+_(32g)	Nr5a2	FALSE	chr8:61403053-61403453	Sh3rf1	0.00802072	0.0724918	9.17945	0.741756	Nr5a2_+_+
Nr5a2_+_(34r)	Nr5a2_+_(32g)	Nr5a2	FALSE	chr5:113874896-113875296	Coro1c	0.0229992	0.0690529	8.03026	0.689417	Nr5a2_+_+
Nr5a2_+_(34r)	Nr5a2_+_(32g)	Nr5a2	FALSE	chr17:65702176-65702576	Ppp4r1	0.021509	0.0550421	6.41141	0.712199	Nr5a2_+_+
Nr5a2_+_(34r)	Nr5a2_+_(32g)	Nr5a2	FALSE	chr17:65704125-65704525	Ppp4r1	0.0270101	0.112572	6.41141	0.712199	Nr5a2_+_+
Nr5a2_+_(34r)	Nr5a2_+_(32g)	Nr5a2	FALSE	chr7:65869943-65870343	Pcsk6	0.0143916	0.0579255	11.756	0.749941	Nr5a2_+_+
Nr5a2_+_(34r)	Nr5a2_+_(32g)	Nr5a2	FALSE	chr8:8688227-8688627	Efnb2	0.0102418	0.072774	5.55209	0.680248	Nr5a2_+_+
Nr5a2_+_(34r)	Nr5a2_+_(32g)	Nr5a2	FALSE	chr8:106177607-106178007	Pla2g15	0.0157381	0.0930945	5.70222	0.619793	Nr5a2_+_+
Nr5a2_+_(34r)	Nr5a2_+_(32g)	Nr5a2	FALSE	chr15:76314811-76315211	Mroh1	0.0166611	0.0571362	3.80404	0.554023	Nr5a2_+_+
Nr5a2_+_(34r)	Nr5a2_+_(32g)	Nr5a2	FALSE	chr1:74779029-74779429	Wnt6	0.128461	0.0529792	4.76298	0.24871	Nr5a2_+_+
Nr5a2_+_(34r)	Nr5a2_+_(32g)	Nr5a2	FALSE	chr8:106177607-106178007	Slc7a6	0.0209207	0.089108	10.3058	0.685454	Nr5a2_+_+
Nr5a2_+_(34r)	Nr5a2_+_(32g)	Nr5a2	FALSE	chr16:78309296-78309696	Cxadr	0.0190519	0.113307	10.777	0.766598	Nr5a2_+_+
Nr5a2_+_(34r)	Nr5a2_+_(32g)	Nr5a2	FALSE	chr10:108529806-108530206	Pawr	0.0069887	0.0612214	8.78283	0.692894	Nr5a2_+_+
Nr5a2_+_(34r)	Nr5a2_+_(32g)	Nr5a2	FALSE	chr7:65468334-65468734	Tjp1	0.0116453	0.057022	5.57331	0.734672	Nr5a2_+_+
Nr5a2_+_(34r)	Nr5a2_+_(32g)	Nr5a2	FALSE	chr2:52958374-52958774	Fmnl2	0.0120036	0.158351	71.7048	0.84383	Nr5a2_+_+
Sox2_+_(13r)	Sox2_+_(13g)	Sox2	FALSE	chr16:13983269-13983669	Bmerb1	0.103722	0.197723	4.53366	0.195928	Sox2_+_+
Sox2_+_(13r)	Sox2_+_(13g)	Sox2	FALSE	chr11:12465232-12465632	Cobl	0.140318	0.440779	3.82043	0.385654	Sox2_+_+
Sox2_+_(13r)	Sox2_+_(13g)	Sox2	FALSE	chr1:174522139-174522539	Fmn2	0.149553	0.505672	2.76154	0.369707	Sox2_+_+
Sox2_+_(13r)	Sox2_+_(13g)	Sox2	FALSE	chrX:13012038-13012438	Usp9x	0.210402	0.183524	1.74872	0.37515	Sox2_+_+
Sox2_+_(13r)	Sox2_+_(13g)	Sox2	FALSE	chr1:72213929-72214329	Mreg	0.0571084	0.146753	1.69817	0.231092	Sox2_+_+
Sox2_+_(13r)	Sox2_+_(13g)	Sox2	FALSE	chr14:40892515-40892915	Sh2d4b	0.0705597	0.186529	2.43657	0.200603	Sox2_+_+
Sox2_+_(13r)	Sox2_+_(13g)	Sox2	FALSE	chr14:13906515-13906915	Gm281	0.121903	0.377553	5.70881	0.312315	Sox2_+_+
Sox2_+_(13r)	Sox2_+_(13g)	Sox2	FALSE	chr7:107339629-107340029	Syt9	0.125114	0.472596	4.14542	0.278567	Sox2_+_+
Sox2_+_(13r)	Sox2_+_(13g)	Sox2	FALSE	chr13:6638448-6638848	Pfkp	0.140581	0.368817	4.11554	0.352334	Sox2_+_+
Sox2_+_(13r)	Sox2_+_(13g)	Sox2	FALSE	chr5:20692157-20692557	Magi2	0.0258564	0.194527	4.1486	0.20523	Sox2_+_+
Sox2_+_(13r)	Sox2_+_(13g)	Sox2	FALSE	chr11:107531518-107531918	Pitpnc1	0.043814	0.193364	2.01374	0.307066	Sox2_+_+
Sox2_+_(13r)	Sox2_+_(13g)	Sox2	FALSE	chr10:62883857-62884257	Tet1	0.0699358	0.366699	2.76092	0.435709	Sox2_+_+
Sox2_+_(13r)	Sox2_+_(13g)	Sox2	FALSE	chr8:4612883-4613283	Cers4	0.0999008	0.255899	3.53348	0.23425	Sox2_+_+
Sp3_+_(14r)	Sp3_+_(12g)	Sp3	FALSE	chr5:142803832-142804232	Wipi2	0.0136939	0.062809	2.03913	0.604616	Sp3_+_+
Sp3_+_(14r)	Sp3_+_(12g)	Sp3	FALSE	chr5:142811711-142812111	Wipi2	0.0291452	0.0755837	2.03913	0.604616	Sp3_+_+
Sp3_+_(14r)	Sp3_+_(12g)	Sp3	FALSE	chr7:80781968-80782368	Iqgap1	0.0149498	0.102643	1.67513	0.696933	Sp3_+_+
Sp3_+_(14r)	Sp3_+_(12g)	Sp3	FALSE	chr7:80825747-80826147	Iqgap1	0.0150814	0.100693	1.67513	0.696933	Sp3_+_+
Sp3_+_(14r)	Sp3_+_(12g)	Sp3	FALSE	chr3:86011971-86012371	Glt28d2	0.0390235	0.0811256	3.87206	0.329234	Sp3_+_+
Sp3_+_(14r)	Sp3_+_(12g)	Sp3	FALSE	chr15:67039395-67039795	Ndrg1	0.00959056	0.0680678	1.00718	0.521798	Sp3_+_+
Sp3_+_(14r)	Sp3_+_(12g)	Sp3	FALSE	chr8:72136396-72136796	Tpm4	0.0319889	0.0886437	0.899913	0.548374	Sp3_+_+
Sp3_+_(14r)	Sp3_+_(12g)	Sp3	FALSE	chr3:9101046-9101446	Zbtb10	0.0163297	0.0827359	1.5009	0.638618	Sp3_+_+
Sp3_+_(14r)	Sp3_+_(12g)	Sp3	FALSE	chr5:113976615-113977015	Coro1c	0.0118307	0.0538619	3.44615	0.624708	Sp3_+_+
Sp3_+_(14r)	Sp3_+_(12g)	Sp3	FALSE	chr3:123058587-123058987	Usp53	0.0384147	0.0560568	1.50318	0.588189	Sp3_+_+
Sp3_+_(14r)	Sp3_+_(12g)	Sp3	FALSE	chr8:27177295-27177695	Rab11fip1	0.0149931	0.075193	2.95565	0.553927	Sp3_+_+
Sp3_+_(14r)	Sp3_+_(12g)	Sp3	FALSE	chr9:75366188-75366588	Tmod3	0.00741444	0.0650153	1.22357	0.631604	Sp3_+_+
Sp3_+_(14r)	Sp3_+_(12g)	Sp3	FALSE	chr1:74249479-74249879	Arpc2	0.00735324	0.0684722	2.50878	0.628465	Sp3_+_+
Sp3_+_(14r)	Sp3_+_(12g)	Sp3	FALSE	chr8:14888757-14889157	Cln8	0.0646504	0.0605736	0.970881	0.465895	Sp3_+_+
Stat3_+_(13r)	Stat3_+_(15g)	Stat3	FALSE	chr5:24960621-24961021	Prkag2	0.018376	0.093961	3.08088	0.563731	Stat3_+_+
Stat3_+_(13r)	Stat3_+_(15g)	Stat3	FALSE	chr19:10685728-10686128	Cyb561a3	0.0212713	0.0557605	5.98558	0.360201	Stat3_+_+
Stat3_+_(13r)	Stat3_+_(15g)	Stat3	FALSE	chr18:12166795-12167195	Npc1	0.00407274	0.0527124	10.3485	0.586605	Stat3_+_+
Stat3_+_(13r)	Stat3_+_(15g)	Stat3	FALSE	chr18:74387412-74387812	Myo5b	0.0329149	0.174491	24.7296	0.735394	Stat3_+_+
Stat3_+_(13r)	Stat3_+_(15g)	Stat3	FALSE	chr7:80186532-80186932	Sema4b	0.0120201	0.05478	2.99808	0.517073	Stat3_+_+
Stat3_+_(13r)	Stat3_+_(15g)	Stat3	FALSE	chr2:9805772-9806172	Gata3	0.0133486	0.145634	15.3308	0.675986	Stat3_+_+
Stat3_+_(13r)	Stat3_+_(15g)	Stat3	FALSE	chr9:66274511-66274911	Ciao2a	0.0314675	0.0726615	2.06472	0.330429	Stat3_+_+
Stat3_+_(13r)	Stat3_+_(15g)	Stat3	FALSE	chr14:25611808-25612208	Zmiz1	0.0137694	0.0769298	27.4233	0.700494	Stat3_+_+
Stat3_+_(13r)	Stat3_+_(15g)	Stat3	FALSE	chr2:85036637-85037037	Tnks1bp1	0.0185995	0.0711035	1.93831	0.604866	Stat3_+_+
Stat3_+_(13r)	Stat3_+_(15g)	Stat3	FALSE	chr5:142926096-142926496	Tnrc18	0.00953388	0.0764588	15.2652	0.675393	Stat3_+_+
Stat3_+_(13r)	Stat3_+_(15g)	Stat3	FALSE	chr9:73105610-73106010	Khdc3	0.0191285	0.0664012	3.46666	0.500602	Stat3_+_+
Stat3_+_(13r)	Stat3_+_(15g)	Stat3	FALSE	chr12:100515362-100515762	Ttc7b	0.0103374	0.0828893	1.71964	0.693397	Stat3_+_+
Stat3_+_(13r)	Stat3_+_(15g)	Stat3	FALSE	chr9:66274511-66274911	Snx1	0.0141013	0.138567	5.02046	0.708295	Stat3_+_+
Stat3_+_(13r)	Stat3_+_(15g)	Stat3	FALSE	chr2:85036637-85037037	P2rx3	0.0161301	0.0867645	1.76308	0.578763	Stat3_+_+
Stat3_+_(13r)	Stat3_+_(15g)	Stat3	FALSE	chr19:9025648-9026048	Ahnak	0.011053	0.122208	1.58061	0.700404	Stat3_+_+
Tead1_+_(72r)	Tead1_+_(65g)	Tead1	FALSE	chr19:25243788-25244188	Kank1	0.0455557	0.1634	7.7295	0.684855	Tead1_+_+
Tead1_+_(72r)	Tead1_+_(65g)	Tead1	FALSE	chr7:3301798-3302198	AU018091	0.00983358	0.0564577	6.15962	0.585084	Tead1_+_+
Tead1_+_(72r)	Tead1_+_(65g)	Tead1	FALSE	chr18:10868628-10869028	Mib1	0.13272	0.05311	10.2146	0.572266	Tead1_+_+
Tead1_+_(72r)	Tead1_+_(65g)	Tead1	FALSE	chr4:59558498-59558898	Ptbp3	0.019365	0.0730585	15.9271	0.747832	Tead1_+_+
Tead1_+_(72r)	Tead1_+_(65g)	Tead1	FALSE	chr13:34353295-34353695	Slc22a23	0.0152253	0.125195	7.70294	0.674584	Tead1_+_+
Tead1_+_(72r)	Tead1_+_(65g)	Tead1	FALSE	chrX:21670740-21671140	Slc6a14	0.0666567	0.131951	10.9669	0.61988	Tead1_+_+
Tead1_+_(72r)	Tead1_+_(65g)	Tead1	FALSE	chr2:163052326-163052726	Mybl2	0.0565797	0.17138	10.0735	0.49731	Tead1_+_+
Tead1_+_(72r)	Tead1_+_(65g)	Tead1	FALSE	chr1:51509164-51509564	Nabp1	0.0260266	0.0585274	5.44334	0.602098	Tead1_+_+
Tead1_+_(72r)	Tead1_+_(65g)	Tead1	FALSE	chr7:101868966-101869366	Numa1	0.0180541	0.0657443	17.0609	0.645398	Tead1_+_+
Tead1_+_(72r)	Tead1_+_(65g)	Tead1	FALSE	chr11:96127823-96128223	Igf2bp1	0.0294703	0.0591954	15.1311	0.523458	Tead1_+_+
Tead1_+_(72r)	Tead1_+_(65g)	Tead1	FALSE	chr4:35156765-35157165	Mob3b	0.00809288	0.0607888	9.22322	0.689328	Tead1_+_+
Tead1_+_(72r)	Tead1_+_(65g)	Tead1	FALSE	chr4:35113087-35113487	Mob3b	0.0124387	0.075051	9.22322	0.689328	Tead1_+_+
Tead1_+_(72r)	Tead1_+_(65g)	Tead1	FALSE	chr2:104851479-104851879	Prrg4	0.0275658	0.068251	11.1614	0.562013	Tead1_+_+
Tead1_+_(72r)	Tead1_+_(65g)	Tead1	FALSE	chr5:142780550-142780950	Wipi2	0.0182718	0.0683521	13.0671	0.642386	Tead1_+_+
Tead1_+_(72r)	Tead1_+_(65g)	Tead1	FALSE	chr18:21214941-21215341	Garem1	0.0164466	0.160597	15.4979	0.726393	Tead1_+_+
Tead1_+_(72r)	Tead1_+_(65g)	Tead1	FALSE	chr15:77820462-77820862	Apol8	0.0113129	0.0724238	13.4986	0.487898	Tead1_+_+
Tead1_+_(72r)	Tead1_+_(65g)	Tead1	FALSE	chr17:84157233-84157633	Thada	0.0356736	0.062998	6.42415	0.611171	Tead1_+_+
Tead1_+_(72r)	Tead1_+_(65g)	Tead1	FALSE	chr3:122122262-122122662	Arhgap29	0.0152194	0.0698572	27.224	0.683553	Tead1_+_+
Tead1_+_(72r)	Tead1_+_(65g)	Tead1	FALSE	chr3:122047219-122047619	Arhgap29	0.0219024	0.0628021	27.224	0.683553	Tead1_+_+
Tead1_+_(72r)	Tead1_+_(65g)	Tead1	FALSE	chr11:76010978-76011378	Vps53	0.0182382	0.0567445	6.41094	0.626276	Tead1_+_+
Tead1_+_(72r)	Tead1_+_(65g)	Tead1	FALSE	chr5:113765561-113765961	Coro1c	0.0160402	0.0506752	26.7597	0.707382	Tead1_+_+
Tead1_+_(72r)	Tead1_+_(65g)	Tead1	FALSE	chr14:25342855-25343255	Zmiz1	0.0196874	0.076901	6.81139	0.632751	Tead1_+_+
Tead1_+_(72r)	Tead1_+_(65g)	Tead1	FALSE	chr14:25341885-25342285	Zmiz1	0.0259663	0.0934243	6.81139	0.632751	Tead1_+_+
Tead1_+_(72r)	Tead1_+_(65g)	Tead1	FALSE	chr14:25630790-25631190	Zmiz1	0.0165971	0.0901618	6.81139	0.632751	Tead1_+_+
Tead1_+_(72r)	Tead1_+_(65g)	Tead1	FALSE	chr6:82831187-82831587	Hk2	0.0119553	0.0780325	8.23765	0.703889	Tead1_+_+
Tead1_+_(72r)	Tead1_+_(65g)	Tead1	FALSE	chr6:114974245-114974645	Vgll4	0.0167781	0.109398	5.57917	0.676102	Tead1_+_+
Tead1_+_(72r)	Tead1_+_(65g)	Tead1	FALSE	chr7:35175727-35176127	Pepd	0.0142542	0.0727001	7.39567	0.644366	Tead1_+_+
Tead1_+_(72r)	Tead1_+_(65g)	Tead1	FALSE	chr4:143221027-143221427	Prdm2	0.0136081	0.0581004	24.6557	0.783759	Tead1_+_+
Tead1_+_(72r)	Tead1_+_(65g)	Tead1	FALSE	chr19:32242002-32242402	Sgms1	0.00269622	0.062641	8.9291	0.64429	Tead1_+_+
Tead1_+_(72r)	Tead1_+_(65g)	Tead1	FALSE	chr16:65552805-65553205	Chmp2b	0.0572427	0.056575	5.63294	0.42712	Tead1_+_+
Tead1_+_(72r)	Tead1_+_(65g)	Tead1	FALSE	chr9:71670651-71671051	Cgnl1	0.03493	0.107531	27.715	0.750002	Tead1_+_+
Tead1_+_(72r)	Tead1_+_(65g)	Tead1	FALSE	chr18:61993881-61994281	Sh3tc2	0.0385834	0.0713705	17.6198	0.659016	Tead1_+_+
Tead1_+_(72r)	Tead1_+_(65g)	Tead1	FALSE	chr18:61952563-61952963	Sh3tc2	0.0226323	0.0853062	17.6198	0.659016	Tead1_+_+
Tead1_+_(72r)	Tead1_+_(65g)	Tead1	FALSE	chr18:62000167-62000567	Sh3tc2	0.0188731	0.105683	17.6198	0.659016	Tead1_+_+
Tead1_+_(72r)	Tead1_+_(65g)	Tead1	FALSE	chr11:64122665-64123065	Cox10	0.0233758	0.0625089	5.92998	0.669302	Tead1_+_+
Tead1_+_(72r)	Tead1_+_(65g)	Tead1	FALSE	chr9:73105610-73106010	Khdc3	0.0191285	0.0664012	8.58646	0.523102	Tead1_+_+
Tead1_+_(72r)	Tead1_+_(65g)	Tead1	FALSE	chr6:146966308-146966708	Ppfibp1	0.00881374	0.0600822	13.3758	0.647979	Tead1_+_+
Tead1_+_(72r)	Tead1_+_(65g)	Tead1	FALSE	chr16:20478622-20479022	Abcc5	0.0383315	0.058089	6.56957	0.54893	Tead1_+_+
Tead1_+_(72r)	Tead1_+_(65g)	Tead1	FALSE	chr10:108531119-108531519	Pawr	0.00918483	0.0795997	12.4184	0.730573	Tead1_+_+
Tead1_+_(72r)	Tead1_+_(65g)	Tead1	FALSE	chr10:108496238-108496638	Pawr	0.00559652	0.0517982	12.4184	0.730573	Tead1_+_+
Tead1_+_(72r)	Tead1_+_(65g)	Tead1	FALSE	chr19:25243788-25244188	Dock8	0.0377945	0.117124	13.8391	0.623003	Tead1_+_+
Tead1_+_(72r)	Tead1_+_(65g)	Tead1	FALSE	chr9:46038958-46039358	Sik3	0.00965813	0.0515275	25.3688	0.682721	Tead1_+_+
Tead1_+_(72r)	Tead1_+_(65g)	Tead1	FALSE	chr15:32380152-32380552	Sema5a	0.0222705	0.0728055	10.7372	0.633171	Tead1_+_+
Tead1_+_(72r)	Tead1_+_(65g)	Tead1	FALSE	chr2:144375134-144375534	Snx5	0.0454967	0.0839274	12.723	0.679583	Tead1_+_+
Tead1_+_(72r)	Tead1_+_(65g)	Tead1	FALSE	chr1:52802273-52802673	Hibch	0.0464264	0.0575012	11.3661	0.458868	Tead1_+_+
Tead1_+_(72r)	Tead1_+_(65g)	Tead1	FALSE	chr2:38546200-38546600	Nek6	0.0477705	0.129266	6.16785	0.596126	Tead1_+_+
Tead1_+_(72r)	Tead1_+_(65g)	Tead1	FALSE	chr17:13682499-13682899	Afdn	0.0199377	0.0533634	24.5419	0.788815	Tead1_+_+
Tead1_+_(72r)	Tead1_+_(65g)	Tead1	FALSE	chr7:139727097-139727497	Inpp5a	0.101621	0.0819438	6.78072	0.371357	Tead1_+_+
Tead1_+_(72r)	Tead1_+_(65g)	Tead1	FALSE	chr7:139363948-139364348	Inpp5a	0.0720887	0.0870606	6.78072	0.371357	Tead1_+_+
Tead1_+_(72r)	Tead1_+_(65g)	Tead1	FALSE	chr7:139250437-139250837	Inpp5a	0.0280138	0.0727846	6.78072	0.371357	Tead1_+_+
Tead1_+_(72r)	Tead1_+_(65g)	Tead1	FALSE	chr17:65702176-65702576	Ppp4r1	0.021509	0.0550421	14.2076	0.669789	Tead1_+_+
Tead1_+_(72r)	Tead1_+_(65g)	Tead1	FALSE	chr4:118229185-118229585	Ptprf	0.0108479	0.0856137	5.48424	0.63048	Tead1_+_+
Tead1_+_(72r)	Tead1_+_(65g)	Tead1	FALSE	chr8:12774938-12775338	Atp11a	0.065012	0.0995808	13.4886	0.650239	Tead1_+_+
Tead1_+_(72r)	Tead1_+_(65g)	Tead1	FALSE	chr5:108627274-108627674	Gak	0.0490232	0.0962613	13.3203	0.74042	Tead1_+_+
Tead1_+_(72r)	Tead1_+_(65g)	Tead1	FALSE	chr2:66114628-66115028	Galnt3	0.081188	0.0531914	11.516	0.557806	Tead1_+_+
Tead1_+_(72r)	Tead1_+_(65g)	Tead1	FALSE	chr6:38093730-38094130	Atp6v0a4	0.0351277	0.134699	11.2136	0.68071	Tead1_+_+
Tead1_+_(72r)	Tead1_+_(65g)	Tead1	FALSE	chr3:101596166-101596566	Igsf3	0.0222689	0.0739547	14.173	0.562581	Tead1_+_+
Tead1_+_(72r)	Tead1_+_(65g)	Tead1	FALSE	chr8:72147251-72147651	Tpm4	0.0666826	0.0887257	13.7022	0.606672	Tead1_+_+
Tead1_+_(72r)	Tead1_+_(65g)	Tead1	FALSE	chr3:149117059-149117459	Adgrl2	0.0857109	0.071257	18.4906	0.619091	Tead1_+_+
Tead1_+_(72r)	Tead1_+_(65g)	Tead1	FALSE	chr8:106177607-106178007	Slc7a6	0.0209207	0.089108	5.89855	0.700687	Tead1_+_+
Tead1_+_(72r)	Tead1_+_(65g)	Tead1	FALSE	chr5:14028428-14028828	Sema3e	0.0222108	0.134989	13.2004	0.630648	Tead1_+_+
Tead1_+_(72r)	Tead1_+_(65g)	Tead1	FALSE	chr4:133408407-133408807	Slc9a1	0.0131863	0.0524966	8.23016	0.598611	Tead1_+_+
Tead1_+_(72r)	Tead1_+_(65g)	Tead1	FALSE	chr1:6188452-6188852	Rb1cc1	0.026391	0.0569672	5.20405	0.685765	Tead1_+_+
Tead1_+_(72r)	Tead1_+_(65g)	Tead1	FALSE	chr3:33989354-33989754	Fxr1	0.252145	0.091107	5.46572	0.650108	Tead1_+_+
Tead1_+_(72r)	Tead1_+_(65g)	Tead1	FALSE	chr13:48981320-48981720	Phf2	0.0381615	0.0554544	11.9887	0.319275	Tead1_+_+
Tead1_+_(72r)	Tead1_+_(65g)	Tead1	FALSE	chr14:8111568-8111968	Pxk	0.0128009	0.0508839	6.32414	0.63346	Tead1_+_+
Tead1_+_(72r)	Tead1_+_(65g)	Tead1	FALSE	chr17:51854756-51855156	Satb1	0.00985944	0.114255	55.8034	0.740874	Tead1_+_+
Tead1_+_(72r)	Tead1_+_(65g)	Tead1	FALSE	chr3:101596166-101596566	Atp1a1	0.0451814	0.0763619	8.06307	0.711995	Tead1_+_+
Tead1_+_(72r)	Tead1_+_(65g)	Tead1	FALSE	chr5:20720607-20721007	Phtf2	0.00678556	0.0767005	18.843	0.652135	Tead1_+_+
Tead1_+_(72r)	Tead1_+_(65g)	Tead1	FALSE	chr1:91058183-91058583	Lrrfip1	0.0267884	0.156915	8.61469	0.738655	Tead1_+_+
Tead1_+_(72r)	Tead1_+_(65g)	Tead1	FALSE	chr4:126163336-126163736	Sh3d21	0.0303902	0.108897	9.97397	0.570773	Tead1_+_+
Tead1_+_(72r)	Tead1_+_(65g)	Tead1	FALSE	chr19:46470983-46471383	Wbp1l	0.0210382	0.0507507	13.3931	0.579367	Tead1_+_+
Tead1_+_(72r)	Tead1_+_(65g)	Tead1	FALSE	chr16:89952770-89953170	Tiam1	0.0288101	0.0595052	21.0917	0.706396	Tead1_+_+
Tead1_+_(72r)	Tead1_+_(65g)	Tead1	FALSE	chr9:123104230-123104630	Kif15	0.0229035	0.065112	5.22497	0.549052	Tead1_+_+
Tead2_+_(42r)	Tead2_+_(43g)	Tead2	FALSE	chr4:130175048-130175448	Fabp3	0.0362459	0.065496	0.276472	0.313295	Tead2_+_+
Tead2_+_(42r)	Tead2_+_(43g)	Tead2	FALSE	chr2:87515767-87516167	Pramel7	0.0355952	0.156349	0.371836	0.357796	Tead2_+_+
Tead2_+_(42r)	Tead2_+_(43g)	Tead2	FALSE	chr4:141572888-141573288	Spen	0.00819865	0.0676089	0.432686	0.301328	Tead2_+_+
Tead2_+_(42r)	Tead2_+_(43g)	Tead2	FALSE	chr3:57576192-57576592	Wwtr1	0.0650077	0.072703	0.34518	0.154452	Tead2_+_+
Tead2_+_(42r)	Tead2_+_(43g)	Tead2	FALSE	chr16:4896818-4897218	Rogdi	0.00416112	0.0668154	0.292847	0.227914	Tead2_+_+
Tead2_+_(42r)	Tead2_+_(43g)	Tead2	FALSE	chr16:5006953-5007353	Rogdi	0.0161083	0.0774031	0.292847	0.227914	Tead2_+_+
Tead2_+_(42r)	Tead2_+_(43g)	Tead2	FALSE	chr8:27177295-27177695	Rab11fip1	0.0149931	0.075193	0.400672	0.339071	Tead2_+_+
Tead2_+_(42r)	Tead2_+_(43g)	Tead2	FALSE	chr12:112576709-112577109	Akt1	0.0394204	0.0528568	1.46281	0.124961	Tead2_+_+
Tead2_+_(42r)	Tead2_+_(43g)	Tead2	FALSE	chr3:94577645-94578045	Tuft1	0.0158544	0.0900995	0.328768	0.372775	Tead2_+_+
Tead2_+_(42r)	Tead2_+_(43g)	Tead2	FALSE	chr1:172484200-172484600	Tagln2	0.0187436	0.053015	0.535622	0.184086	Tead2_+_+
Tead2_+_(42r)	Tead2_+_(43g)	Tead2	FALSE	chr11:59261078-59261478	Wnt3a	0.0275075	0.0937817	0.492978	0.310979	Tead2_+_+
Tead2_+_(42r)	Tead2_+_(43g)	Tead2	FALSE	chr12:112576709-112577109	Inf2	0.0154782	0.0760732	0.231703	0.250872	Tead2_+_+
Tead2_+_(42r)	Tead2_+_(43g)	Tead2	FALSE	chr10:80091393-80091793	Cnn2	0.00653971	0.062709	0.519228	0.175023	Tead2_+_+
Tead2_+_(42r)	Tead2_+_(43g)	Tead2	FALSE	chr19:46470983-46471383	Mfsd13a	0.0210303	0.062869	0.850052	0.268996	Tead2_+_+
Tead2_+_(42r)	Tead2_+_(43g)	Tead2	FALSE	chr12:80774774-80775174	Plekhd1	0.0202876	0.0754695	1.69689	0.269833	Tead2_+_+
Tead2_+_(42r)	Tead2_+_(43g)	Tead2	FALSE	chr10:127323020-127323420	Pip4k2c	0.0276856	0.0826125	0.612882	0.266446	Tead2_+_+
Tead2_+_(42r)	Tead2_+_(43g)	Tead2	FALSE	chr6:114974245-114974645	Atg7	0.0227532	0.062963	0.484703	0.336081	Tead2_+_+
Tead2_+_(42r)	Tead2_+_(43g)	Tead2	FALSE	chr10:84704568-84704968	Rfx4	0.0136104	0.100574	2.23424	0.340988	Tead2_+_+
Tead2_+_(42r)	Tead2_+_(43g)	Tead2	FALSE	chr16:20478622-20479022	Abcc5	0.0383315	0.058089	0.270912	0.178411	Tead2_+_+
Tead2_+_(42r)	Tead2_+_(43g)	Tead2	FALSE	chr9:118396412-118396812	Eomes	0.0183974	0.0592846	0.420557	0.268085	Tead2_+_+
Tead2_+_(42r)	Tead2_+_(43g)	Tead2	FALSE	chr4:155173528-155173928	Plch2	0.0190778	0.0538467	0.272074	0.121411	Tead2_+_+
Tead2_+_(42r)	Tead2_+_(43g)	Tead2	FALSE	chr18:74387412-74387812	Myo5b	0.0329149	0.174491	0.390475	0.408056	Tead2_+_+
Tead2_+_(42r)	Tead2_+_(43g)	Tead2	FALSE	chr8:105592408-105592808	Ripor1	0.0282631	0.0528023	0.383826	0.262976	Tead2_+_+
Tead2_+_(42r)	Tead2_+_(43g)	Tead2	FALSE	chr8:117360575-117360975	Cmip	0.0210455	0.0500376	1.1396	0.396614	Tead2_+_+
Tead2_+_(42r)	Tead2_+_(43g)	Tead2	FALSE	chr8:22601910-22602310	Vdac3	0.0315028	0.0647291	0.356139	0.279014	Tead2_+_+
Tead2_+_(42r)	Tead2_+_(43g)	Tead2	FALSE	chr1:52802273-52802673	Hibch	0.0464264	0.0575012	0.243322	0.178638	Tead2_+_+
Tead2_+_(42r)	Tead2_+_(43g)	Tead2	FALSE	chr5:35783033-35783433	Ablim2	0.0107228	0.064787	1.3284	0.369567	Tead2_+_+
Tead2_+_(42r)	Tead2_+_(43g)	Tead2	FALSE	chr5:35728089-35728489	Ablim2	0.0449332	0.0718016	1.3284	0.369567	Tead2_+_+
Tead2_+_(42r)	Tead2_+_(43g)	Tead2	FALSE	chr17:65702176-65702576	Ppp4r1	0.021509	0.0550421	1.8064	0.392968	Tead2_+_+
Tead2_+_(42r)	Tead2_+_(43g)	Tead2	FALSE	chr14:55882112-55882512	Nynrin	0.0585896	0.0563214	2.21785	0.322074	Tead2_+_+
Tead2_+_(42r)	Tead2_+_(43g)	Tead2	FALSE	chr15:102025687-102026087	Krt8	0.0268908	0.0768152	0.35122	0.27589	Tead2_+_+
Tead2_+_(42r)	Tead2_+_(43g)	Tead2	FALSE	chr8:106177607-106178007	Pla2g15	0.0157381	0.0930945	0.535447	0.35043	Tead2_+_+
Tead2_+_(42r)	Tead2_+_(43g)	Tead2	FALSE	chr5:134955576-134955976	Abhd11	0.0177996	0.0525075	0.235835	0.0935528	Tead2_+_+
Tead2_+_(42r)	Tead2_+_(43g)	Tead2	FALSE	chr15:12217457-12217857	Pdzd2	0.0201537	0.0832939	2.31297	0.300192	Tead2_+_+
Tead2_+_(42r)	Tead2_+_(43g)	Tead2	FALSE	chr4:116725428-116725828	Tesk2	0.0149326	0.0728621	0.257231	0.332384	Tead2_+_+
Tead2_+_(42r)	Tead2_+_(43g)	Tead2	FALSE	chr4:134734259-134734659	Ldlrap1	0.0859286	0.061356	0.611363	0.204757	Tead2_+_+
Tead2_+_(42r)	Tead2_+_(43g)	Tead2	FALSE	chr19:9106826-9107226	Ahnak	0.0127518	0.107789	0.250516	0.428277	Tead2_+_+
Tead2_+_(42r)	Tead2_+_(43g)	Tead2	FALSE	chr5:14028428-14028828	Sema3e	0.0222108	0.134989	0.297929	0.353497	Tead2_+_+
Tead2_+_(42r)	Tead2_+_(43g)	Tead2	FALSE	chr4:155173528-155173928	Prkcz	0.0108515	0.118467	0.281195	0.395267	Tead2_+_+
Tead2_+_(42r)	Tead2_+_(43g)	Tead2	FALSE	chr4:126163336-126163736	Sh3d21	0.0303902	0.108897	0.443986	0.33212	Tead2_+_+
Tead2_+_(42r)	Tead2_+_(43g)	Tead2	FALSE	chr8:94307156-94307556	Mt1	0.0559519	0.0899646	0.264849	0.318446	Tead2_+_+
Tead2_+_(42r)	Tead2_+_(43g)	Tead2	FALSE	chr6:38093730-38094130	Svopl	0.0219645	0.0739147	1.87336	0.263265	Tead2_+_+
Tead2_+_(42r)	Tead2_+_(43g)	Tead2	FALSE	chr7:138919293-138919693	Bnip3	0.0263299	0.0679258	0.238272	0.242057	Tead2_+_+
Tead2_+_(42r)	Tead2_+_(43g)	Tead2	FALSE	chr19:46470983-46471383	Wbp1l	0.0210382	0.0507507	0.379384	0.297742	Tead2_+_+
Tead2_+_(42r)	Tead2_+_(43g)	Tead2	FALSE	chr8:8552871-8553271	Efnb2	0.0144808	0.134902	0.619546	0.394524	Tead2_+_+
Tead4_+_(58r)	Tead4_+_(47g)	Tead4	FALSE	chr3:84033122-84033522	Tmem131l	0.00882188	0.0648088	6.43143	0.647434	Tead4_+_+
Tead4_+_(58r)	Tead4_+_(47g)	Tead4	FALSE	chr1:182496650-182497050	Capn2	0.0518307	0.0945968	7.77668	0.583534	Tead4_+_+
Tead4_+_(58r)	Tead4_+_(47g)	Tead4	FALSE	chr4:59558498-59558898	Ptbp3	0.019365	0.0730585	5.08661	0.684985	Tead4_+_+
Tead4_+_(58r)	Tead4_+_(47g)	Tead4	FALSE	chr18:10868628-10869028	Mib1	0.13272	0.05311	3.47181	0.518797	Tead4_+_+
Tead4_+_(58r)	Tead4_+_(47g)	Tead4	FALSE	chr1:52252450-52252850	Gls	0.0876867	0.0902175	6.56158	0.647226	Tead4_+_+
Tead4_+_(58r)	Tead4_+_(47g)	Tead4	FALSE	chr1:52255347-52255747	Gls	0.0906774	0.0782632	6.56158	0.647226	Tead4_+_+
Tead4_+_(58r)	Tead4_+_(47g)	Tead4	FALSE	chr16:89952770-89953170	Tiam1	0.0288101	0.0595052	10.9542	0.683251	Tead4_+_+
Tead4_+_(58r)	Tead4_+_(47g)	Tead4	FALSE	chr13:34353295-34353695	Slc22a23	0.0152253	0.125195	12.0805	0.674786	Tead4_+_+
Tead4_+_(58r)	Tead4_+_(47g)	Tead4	FALSE	chr9:54566849-54567249	Idh3a	0.0322473	0.0646495	8.13552	0.555831	Tead4_+_+
Tead4_+_(58r)	Tead4_+_(47g)	Tead4	FALSE	chr5:142780550-142780950	Wipi2	0.0182718	0.0683521	6.28278	0.64554	Tead4_+_+
Tead4_+_(58r)	Tead4_+_(47g)	Tead4	FALSE	chr2:6072978-6073378	Proser2	0.00664696	0.0588959	4.47304	0.38847	Tead4_+_+
Tead4_+_(58r)	Tead4_+_(47g)	Tead4	FALSE	chr2:6162658-6163058	Proser2	0.0292209	0.0512259	4.47304	0.38847	Tead4_+_+
Tead4_+_(58r)	Tead4_+_(47g)	Tead4	FALSE	chr2:6098887-6099287	Proser2	0.00836587	0.0795791	4.47304	0.38847	Tead4_+_+
Tead4_+_(58r)	Tead4_+_(47g)	Tead4	FALSE	chr15:77820462-77820862	Apol8	0.0113129	0.0724238	5.89194	0.424988	Tead4_+_+
Tead4_+_(58r)	Tead4_+_(47g)	Tead4	FALSE	chr17:84157233-84157633	Thada	0.0356736	0.062998	9.09427	0.519915	Tead4_+_+
Tead4_+_(58r)	Tead4_+_(47g)	Tead4	FALSE	chr10:105522502-105522902	Tmtc2	0.025015	0.0929859	18.3507	0.722245	Tead4_+_+
Tead4_+_(58r)	Tead4_+_(47g)	Tead4	FALSE	chr3:122122262-122122662	Arhgap29	0.0152194	0.0698572	3.99121	0.639647	Tead4_+_+
Tead4_+_(58r)	Tead4_+_(47g)	Tead4	FALSE	chr3:122047219-122047619	Arhgap29	0.0219024	0.0628021	3.99121	0.639647	Tead4_+_+
Tead4_+_(58r)	Tead4_+_(47g)	Tead4	FALSE	chr8:124954669-124955069	Egln1	0.0125745	0.110425	7.08812	0.665802	Tead4_+_+
Tead4_+_(58r)	Tead4_+_(47g)	Tead4	FALSE	chr8:124959631-124960031	Egln1	0.0123769	0.113206	7.08812	0.665802	Tead4_+_+
Tead4_+_(58r)	Tead4_+_(47g)	Tead4	FALSE	chr6:114974245-114974645	Vgll4	0.0167781	0.109398	13.7585	0.678662	Tead4_+_+
Tead4_+_(58r)	Tead4_+_(47g)	Tead4	FALSE	chr7:65469647-65470047	Tjp1	0.0196084	0.0598604	11.9062	0.703087	Tead4_+_+
Tead4_+_(58r)	Tead4_+_(47g)	Tead4	FALSE	chr7:35175727-35176127	Pepd	0.0142542	0.0727001	7.2047	0.638567	Tead4_+_+
Tead4_+_(58r)	Tead4_+_(47g)	Tead4	FALSE	chr4:143221027-143221427	Prdm2	0.0136081	0.0581004	8.55073	0.735567	Tead4_+_+
Tead4_+_(58r)	Tead4_+_(47g)	Tead4	FALSE	chr4:143231631-143232031	Prdm2	0.009226	0.061219	8.55073	0.735567	Tead4_+_+
Tead4_+_(58r)	Tead4_+_(47g)	Tead4	FALSE	chr16:97632939-97633339	Tmprss2	0.0153498	0.112266	14.7773	0.624721	Tead4_+_+
Tead4_+_(58r)	Tead4_+_(47g)	Tead4	FALSE	chr6:113668841-113669241	Irak2	0.0312224	0.0598375	8.29746	0.516261	Tead4_+_+
Tead4_+_(58r)	Tead4_+_(47g)	Tead4	FALSE	chr5:43853195-43853595	Prom1	0.0105442	0.0740129	6.7473	0.530674	Tead4_+_+
Tead4_+_(58r)	Tead4_+_(47g)	Tead4	FALSE	chr9:71670651-71671051	Cgnl1	0.03493	0.107531	8.7083	0.714539	Tead4_+_+
Tead4_+_(58r)	Tead4_+_(47g)	Tead4	FALSE	chr9:102779544-102779944	Ryk	0.0134474	0.0717974	5.9083	0.596885	Tead4_+_+
Tead4_+_(58r)	Tead4_+_(47g)	Tead4	FALSE	chr9:102759699-102760099	Ryk	0.00887804	0.074977	5.9083	0.596885	Tead4_+_+
Tead4_+_(58r)	Tead4_+_(47g)	Tead4	FALSE	chr18:61993881-61994281	Sh3tc2	0.0385834	0.0713705	7.51955	0.640589	Tead4_+_+
Tead4_+_(58r)	Tead4_+_(47g)	Tead4	FALSE	chr18:61952563-61952963	Sh3tc2	0.0226323	0.0853062	7.51955	0.640589	Tead4_+_+
Tead4_+_(58r)	Tead4_+_(47g)	Tead4	FALSE	chr18:62000167-62000567	Sh3tc2	0.0188731	0.105683	7.51955	0.640589	Tead4_+_+
Tead4_+_(58r)	Tead4_+_(47g)	Tead4	FALSE	chr6:5019251-5019651	Ppp1r9a	0.0171356	0.060994	5.16249	0.672222	Tead4_+_+
Tead4_+_(58r)	Tead4_+_(47g)	Tead4	FALSE	chr5:23407817-23408217	Srpk2	0.0507562	0.091551	4.4914	0.450478	Tead4_+_+
Tead4_+_(58r)	Tead4_+_(47g)	Tead4	FALSE	chr12:102261856-102262256	Rin3	0.0155574	0.146267	21.4337	0.700723	Tead4_+_+
Tead4_+_(58r)	Tead4_+_(47g)	Tead4	FALSE	chr10:108531119-108531519	Pawr	0.00918483	0.0795997	3.64862	0.691459	Tead4_+_+
Tead4_+_(58r)	Tead4_+_(47g)	Tead4	FALSE	chr10:108496238-108496638	Pawr	0.00559652	0.0517982	3.64862	0.691459	Tead4_+_+
Tead4_+_(58r)	Tead4_+_(47g)	Tead4	FALSE	chr19:25243788-25244188	Dock8	0.0377945	0.117124	19.2474	0.629407	Tead4_+_+
Tead4_+_(58r)	Tead4_+_(47g)	Tead4	FALSE	chr7:115784679-115785079	Sox6	0.0181342	0.0612837	4.19034	0.639454	Tead4_+_+
Tead4_+_(58r)	Tead4_+_(47g)	Tead4	FALSE	chr9:46038958-46039358	Sik3	0.00965813	0.0515275	12.1341	0.661206	Tead4_+_+
Tead4_+_(58r)	Tead4_+_(47g)	Tead4	FALSE	chr15:32380152-32380552	Sema5a	0.0222705	0.0728055	9.04444	0.62628	Tead4_+_+
Tead4_+_(58r)	Tead4_+_(47g)	Tead4	FALSE	chr4:118229185-118229585	Ptprf	0.0108479	0.0856137	5.03333	0.607215	Tead4_+_+
Tead4_+_(58r)	Tead4_+_(47g)	Tead4	FALSE	chr2:38546200-38546600	Nek6	0.0477705	0.129266	9.60322	0.565642	Tead4_+_+
Tead4_+_(58r)	Tead4_+_(47g)	Tead4	FALSE	chr5:35783033-35783433	Ablim2	0.0107228	0.064787	3.56674	0.547955	Tead4_+_+
Tead4_+_(58r)	Tead4_+_(47g)	Tead4	FALSE	chr5:35728089-35728489	Ablim2	0.0449332	0.0718016	3.56674	0.547955	Tead4_+_+
Tead4_+_(58r)	Tead4_+_(47g)	Tead4	FALSE	chr2:66114628-66115028	Galnt3	0.081188	0.0531914	3.30865	0.508507	Tead4_+_+
Tead4_+_(58r)	Tead4_+_(47g)	Tead4	FALSE	chr9:119083987-119084387	Vill	0.0261043	0.0729805	6.67109	0.458185	Tead4_+_+
Tead4_+_(58r)	Tead4_+_(47g)	Tead4	FALSE	chr1:34536444-34536844	Arhgef4	0.00824725	0.057048	6.57606	0.505831	Tead4_+_+
Tead4_+_(58r)	Tead4_+_(47g)	Tead4	FALSE	chr4:116725428-116725828	Tesk2	0.0149326	0.0728621	8.17358	0.607821	Tead4_+_+
Tead4_+_(58r)	Tead4_+_(47g)	Tead4	FALSE	chr8:106177607-106178007	Slc7a6	0.0209207	0.089108	10.732	0.67092	Tead4_+_+
Tead4_+_(58r)	Tead4_+_(47g)	Tead4	FALSE	chr4:133408407-133408807	Slc9a1	0.0131863	0.0524966	8.50908	0.551371	Tead4_+_+
Tead4_+_(58r)	Tead4_+_(47g)	Tead4	FALSE	chr14:8111568-8111968	Pxk	0.0128009	0.0508839	10.925	0.614142	Tead4_+_+
Tead4_+_(58r)	Tead4_+_(47g)	Tead4	FALSE	chr9:119083987-119084387	Ctdspl	0.0426458	0.073823	13.1863	0.614313	Tead4_+_+
Tead4_+_(58r)	Tead4_+_(47g)	Tead4	FALSE	chr9:119002359-119002759	Ctdspl	0.0215811	0.072674	13.1863	0.614313	Tead4_+_+
Tead4_+_(58r)	Tead4_+_(47g)	Tead4	FALSE	chr5:20720607-20721007	Phtf2	0.00678556	0.0767005	4.9292	0.584485	Tead4_+_+
Tead4_+_(58r)	Tead4_+_(47g)	Tead4	FALSE	chr6:41680720-41681120	Trpv6	0.019333	0.0541409	3.86957	0.239612	Tead4_+_+
Tead4_+_(58r)	Tead4_+_(47g)	Tead4	FALSE	chr7:28945649-28946049	Actn4	0.0131885	0.133629	7.22036	0.761468	Tead4_+_+
Tfap2a_+_(79r)	Tfap2a_+_(74g)	Tfap2a	FALSE	chr4:135286758-135287158	Clic4	0.0190215	0.112987	0.97371	0.647156	Tfap2a_+_+
Tfap2a_+_(79r)	Tfap2a_+_(74g)	Tfap2a	FALSE	chr14:40905124-40905524	Prxl2a	0.0140797	0.0834408	15.8528	0.498446	Tfap2a_+_+
Tfap2a_+_(79r)	Tfap2a_+_(74g)	Tfap2a	FALSE	chr6:113374211-113374611	Camk1	0.00925447	0.0631795	2.76339	0.341749	Tfap2a_+_+
Tfap2a_+_(79r)	Tfap2a_+_(74g)	Tfap2a	FALSE	chr5:145223054-145223454	Arpc1b	0.0354785	0.0560828	2.2731	0.528781	Tfap2a_+_+
Tfap2a_+_(79r)	Tfap2a_+_(74g)	Tfap2a	FALSE	chr2:122658097-122658497	Slc30a4	0.0276802	0.0639569	5.59859	0.52762	Tfap2a_+_+
Tfap2a_+_(79r)	Tfap2a_+_(74g)	Tfap2a	FALSE	chr10:58364089-58364489	Lims1	0.0061586	0.0674152	1.76928	0.637694	Tfap2a_+_+
Tfap2a_+_(79r)	Tfap2a_+_(74g)	Tfap2a	FALSE	chr15:27430809-27431209	Ank	0.0184299	0.198155	1.16243	0.641395	Tfap2a_+_+
Tfap2a_+_(79r)	Tfap2a_+_(74g)	Tfap2a	FALSE	chr13:58616031-58616431	Slc28a3	0.0214871	0.119377	2.44407	0.60194	Tfap2a_+_+
Tfap2a_+_(79r)	Tfap2a_+_(74g)	Tfap2a	FALSE	chr1:132204936-132205336	Cdk18	0.015581	0.0667774	5.74589	0.380899	Tfap2a_+_+
Tfap2a_+_(79r)	Tfap2a_+_(74g)	Tfap2a	FALSE	chr1:132206008-132206408	Cdk18	0.0358626	0.0515762	5.74589	0.380899	Tfap2a_+_+
Tfap2a_+_(79r)	Tfap2a_+_(74g)	Tfap2a	FALSE	chr2:155605066-155605466	Gss	0.0184535	0.0648441	1.24805	0.456077	Tfap2a_+_+
Tfap2a_+_(79r)	Tfap2a_+_(74g)	Tfap2a	FALSE	chr15:102015958-102016358	Krt18	0.0154881	0.0718534	1.55141	0.482241	Tfap2a_+_+
Tfap2a_+_(79r)	Tfap2a_+_(74g)	Tfap2a	FALSE	chr15:102178120-102178520	Krt18	0.0173147	0.108114	1.55141	0.482241	Tfap2a_+_+
Tfap2a_+_(79r)	Tfap2a_+_(74g)	Tfap2a	FALSE	chr19:28790881-28791281	Slc1a1	0.0327967	0.0612149	5.39624	0.589454	Tfap2a_+_+
Tfap2a_+_(79r)	Tfap2a_+_(74g)	Tfap2a	FALSE	chr3:88147631-88148031	Mef2d	0.0112263	0.0509562	0.948518	0.497783	Tfap2a_+_+
Tfap2a_+_(79r)	Tfap2a_+_(74g)	Tfap2a	FALSE	chr6:122609635-122610035	Slc2a3	0.00191513	0.0626764	3.2677	0.621693	Tfap2a_+_+
Tfap2a_+_(79r)	Tfap2a_+_(74g)	Tfap2a	FALSE	chr15:77814427-77814827	Myh9	0.0084148	0.114512	3.39654	0.720958	Tfap2a_+_+
Tfap2a_+_(79r)	Tfap2a_+_(74g)	Tfap2a	FALSE	chr6:90514988-90515388	Iqsec1	0.00353956	0.166665	6.33992	0.711395	Tfap2a_+_+
Tfap2a_+_(79r)	Tfap2a_+_(74g)	Tfap2a	FALSE	chr6:90508141-90508541	Iqsec1	0.0314367	0.115862	6.33992	0.711395	Tfap2a_+_+
Tfap2a_+_(79r)	Tfap2a_+_(74g)	Tfap2a	FALSE	chr13:85288988-85289388	Rasa1	0.0914791	0.0981633	1.1894	0.673033	Tfap2a_+_+
Tfap2a_+_(79r)	Tfap2a_+_(74g)	Tfap2a	FALSE	chr4:86668059-86668459	Dennd4c	0.0179529	0.0599027	1.05087	0.622518	Tfap2a_+_+
Tfap2a_+_(79r)	Tfap2a_+_(74g)	Tfap2a	FALSE	chr2:3748750-3749150	Fam107b	0.0139636	0.125305	1.19964	0.536634	Tfap2a_+_+
Tfap2a_+_(79r)	Tfap2a_+_(74g)	Tfap2a	FALSE	chr2:118669292-118669692	Pak6	0.0339758	0.052313	3.00779	0.389649	Tfap2a_+_+
Tfap2a_+_(79r)	Tfap2a_+_(74g)	Tfap2a	FALSE	chr15:100649377-100649777	Bin2	0.0468181	0.0908746	1.70897	0.378282	Tfap2a_+_+
Tfap2a_+_(79r)	Tfap2a_+_(74g)	Tfap2a	FALSE	chr17:65793349-65793749	Ppp4r1	0.0196419	0.0974268	1.28693	0.631528	Tfap2a_+_+
Tfap2a_+_(79r)	Tfap2a_+_(74g)	Tfap2a	FALSE	chr9:45848458-45848858	Bace1	0.0168799	0.0520678	1.25382	0.499828	Tfap2a_+_+
Tfap2a_+_(79r)	Tfap2a_+_(74g)	Tfap2a	FALSE	chr9:45846294-45846694	Bace1	0.0142048	0.068135	1.25382	0.499828	Tfap2a_+_+
Tfap2a_+_(79r)	Tfap2a_+_(74g)	Tfap2a	FALSE	chr14:25665149-25665549	Zmiz1	0.0204156	0.0572288	1.63246	0.635866	Tfap2a_+_+
Tfap2a_+_(79r)	Tfap2a_+_(74g)	Tfap2a	FALSE	chr14:25628566-25628966	Zmiz1	0.0225375	0.0950427	1.63246	0.635866	Tfap2a_+_+
Tfap2a_+_(79r)	Tfap2a_+_(74g)	Tfap2a	FALSE	chr14:25630790-25631190	Zmiz1	0.0165971	0.0901618	1.63246	0.635866	Tfap2a_+_+
Tfap2a_+_(79r)	Tfap2a_+_(74g)	Tfap2a	FALSE	chrX:21670740-21671140	Slc6a14	0.0666567	0.131951	2.62637	0.535562	Tfap2a_+_+
Tfap2a_+_(79r)	Tfap2a_+_(74g)	Tfap2a	FALSE	chr2:130470142-130470542	Ebf4	0.0211905	0.0925742	1.85042	0.405029	Tfap2a_+_+
Tfap2a_+_(79r)	Tfap2a_+_(74g)	Tfap2a	FALSE	chr16:38012845-38013245	Gsk3b	0.00923519	0.0822644	1.08498	0.660975	Tfap2a_+_+
Tfap2a_+_(79r)	Tfap2a_+_(74g)	Tfap2a	FALSE	chr16:38012345-38012745	Gsk3b	0.00919877	0.0913125	1.08498	0.660975	Tfap2a_+_+
Tfap2a_+_(79r)	Tfap2a_+_(74g)	Tfap2a	FALSE	chr11:46071413-46071813	Adam19	0.00520676	0.0592094	5.88306	0.569941	Tfap2a_+_+
Tfap2a_+_(79r)	Tfap2a_+_(74g)	Tfap2a	FALSE	chr3:9110873-9111273	Zbtb10	0.0167112	0.0942418	3.41862	0.657466	Tfap2a_+_+
Tfap2a_+_(79r)	Tfap2a_+_(74g)	Tfap2a	FALSE	chr19:44378692-44379092	Scd1	0.0385377	0.0526987	2.26389	0.438335	Tfap2a_+_+
Tfap2a_+_(79r)	Tfap2a_+_(74g)	Tfap2a	FALSE	chr2:9820656-9821056	Gata3	0.0100202	0.153088	17.4915	0.684175	Tfap2a_+_+
Tfap2a_+_(79r)	Tfap2a_+_(74g)	Tfap2a	FALSE	chr19:32242002-32242402	Sgms1	0.00269622	0.062641	5.13256	0.596374	Tfap2a_+_+
Tfap2a_+_(79r)	Tfap2a_+_(74g)	Tfap2a	FALSE	chr19:10011252-10011652	Rab3il1	0.0246995	0.0500886	1.34115	0.318858	Tfap2a_+_+
Tfap2a_+_(79r)	Tfap2a_+_(74g)	Tfap2a	FALSE	chr15:66935822-66936222	Ndrg1	0.0145582	0.0945591	9.06763	0.58755	Tfap2a_+_+
Tfap2a_+_(79r)	Tfap2a_+_(74g)	Tfap2a	FALSE	chr6:82052701-82053101	Eva1a	0.0493004	0.0828188	1.48286	0.495048	Tfap2a_+_+
Tfap2a_+_(79r)	Tfap2a_+_(74g)	Tfap2a	FALSE	chr12:80774774-80775174	Plekhd1	0.0202876	0.0754695	6.99826	0.430497	Tfap2a_+_+
Tfap2a_+_(79r)	Tfap2a_+_(74g)	Tfap2a	FALSE	chr11:79669269-79669669	Rab11fip4	0.0100012	0.0849079	16.3318	0.561735	Tfap2a_+_+
Tfap2a_+_(79r)	Tfap2a_+_(74g)	Tfap2a	FALSE	chr15:102009157-102009557	Krt8	0.0209185	0.0943903	2.59362	0.444577	Tfap2a_+_+
Tfap2a_+_(79r)	Tfap2a_+_(74g)	Tfap2a	FALSE	chr10:60215122-60215522	Psap	0.0156254	0.130784	6.11894	0.678179	Tfap2a_+_+
Tfap2a_+_(79r)	Tfap2a_+_(74g)	Tfap2a	FALSE	chr4:56859107-56859507	Epb41l4b	0.00481491	0.0772766	2.85706	0.55865	Tfap2a_+_+
Tfap2a_+_(79r)	Tfap2a_+_(74g)	Tfap2a	FALSE	chr16:65834556-65834956	Vgll3	0.0441541	0.105819	6.42721	0.63042	Tfap2a_+_+
Tfap2a_+_(79r)	Tfap2a_+_(74g)	Tfap2a	FALSE	chr19:45366112-45366512	Btrc	0.0660275	0.150306	1.26678	0.677234	Tfap2a_+_+
Tfap2a_+_(79r)	Tfap2a_+_(74g)	Tfap2a	FALSE	chr8:89015580-89015980	Sall1	0.0849481	0.0912841	8.01419	0.167252	Tfap2a_+_+
Tfap2a_+_(79r)	Tfap2a_+_(74g)	Tfap2a	FALSE	chr9:99400953-99401353	Mras	0.00767855	0.0507929	1.05898	0.557864	Tfap2a_+_+
Tfap2a_+_(79r)	Tfap2a_+_(74g)	Tfap2a	FALSE	chr9:99438126-99438526	Mras	0.0167767	0.0742745	1.05898	0.557864	Tfap2a_+_+
Tfap2a_+_(79r)	Tfap2a_+_(74g)	Tfap2a	FALSE	chr9:119979814-119980214	Csrnp1	0.0276383	0.0622727	1.41866	0.396191	Tfap2a_+_+
Tfap2a_+_(79r)	Tfap2a_+_(74g)	Tfap2a	FALSE	chr9:119994361-119994761	Csrnp1	0.0527539	0.0636794	1.41866	0.396191	Tfap2a_+_+
Tfap2a_+_(79r)	Tfap2a_+_(74g)	Tfap2a	FALSE	chr15:100649377-100649777	Smagp	0.0461153	0.0809972	1.29699	0.347491	Tfap2a_+_+
Tfap2a_+_(79r)	Tfap2a_+_(74g)	Tfap2a	FALSE	chr2:73518214-73518614	Wipf1	0.0286596	0.201937	1.7468	0.617203	Tfap2a_+_+
Tfap2a_+_(79r)	Tfap2a_+_(74g)	Tfap2a	FALSE	chr4:130306913-130307313	Tinagl1	0.0368714	0.0722888	4.508	0.299829	Tfap2a_+_+
Tfap2a_+_(79r)	Tfap2a_+_(74g)	Tfap2a	FALSE	chr15:28161653-28162053	Trio	0.00981745	0.130828	1.95299	0.657337	Tfap2a_+_+
Tfap2a_+_(79r)	Tfap2a_+_(74g)	Tfap2a	FALSE	chr2:87516477-87516877	Pramel7	0.0107714	0.0889316	9.65803	0.609168	Tfap2a_+_+
Tfap2a_+_(79r)	Tfap2a_+_(74g)	Tfap2a	FALSE	chr7:19265353-19265753	Ppp1r13l	0.036288	0.0616979	1.76276	0.185721	Tfap2a_+_+
Tfap2a_+_(79r)	Tfap2a_+_(74g)	Tfap2a	FALSE	chr9:66274511-66274911	Snx1	0.0141013	0.138567	1.36298	0.634344	Tfap2a_+_+
Tfap2a_+_(79r)	Tfap2a_+_(74g)	Tfap2a	FALSE	chr5:43105473-43105873	Cpeb2	0.016408	0.063773	4.09169	0.62759	Tfap2a_+_+
Tfap2a_+_(79r)	Tfap2a_+_(74g)	Tfap2a	FALSE	chr13:104028110-104028510	Erbin	0.0146202	0.0852105	4.66791	0.681343	Tfap2a_+_+
Tfap2a_+_(79r)	Tfap2a_+_(74g)	Tfap2a	FALSE	chr6:125494772-125495172	Cd9	0.0168029	0.0910838	0.939898	0.604553	Tfap2a_+_+
Tfap2a_+_(79r)	Tfap2a_+_(74g)	Tfap2a	FALSE	chr7:28971237-28971637	Actn4	0.017096	0.0771478	1.43483	0.666721	Tfap2a_+_+
Tfap2a_+_(79r)	Tfap2a_+_(74g)	Tfap2a	FALSE	chr17:65793349-65793749	Ralbp1	0.0242107	0.0607642	9.8452	0.608798	Tfap2a_+_+
Tfap2a_+_(79r)	Tfap2a_+_(74g)	Tfap2a	FALSE	chr5:144931885-144932285	Smurf1	0.0298793	0.0669047	2.44543	0.573297	Tfap2a_+_+
Tfap2a_+_(79r)	Tfap2a_+_(74g)	Tfap2a	FALSE	chr4:116176763-116177163	Pik3r3	0.0224711	0.061229	9.61376	0.475368	Tfap2a_+_+
Tfap2a_+_(79r)	Tfap2a_+_(74g)	Tfap2a	FALSE	chr4:134734259-134734659	Ldlrap1	0.0859286	0.061356	13.4172	0.367154	Tfap2a_+_+
Tfap2a_+_(79r)	Tfap2a_+_(74g)	Tfap2a	FALSE	chr2:168066805-168067205	Pard6b	0.0589108	0.0725515	1.166	0.31159	Tfap2a_+_+
Tfap2a_+_(79r)	Tfap2a_+_(74g)	Tfap2a	FALSE	chr2:154651571-154651971	Chmp4b	0.0125155	0.0637002	1.50178	0.497253	Tfap2a_+_+
Tfap2a_+_(79r)	Tfap2a_+_(74g)	Tfap2a	FALSE	chr2:130470142-130470542	Ptpra	0.0218973	0.099269	6.19021	0.642	Tfap2a_+_+
Tfap2a_+_(79r)	Tfap2a_+_(74g)	Tfap2a	FALSE	chr13:49157869-49158269	Wnk2	0.0193557	0.229302	1.96506	0.67967	Tfap2a_+_+
Tfap2a_+_(79r)	Tfap2a_+_(74g)	Tfap2a	FALSE	chr18:20956899-20957299	Rnf138	0.0217687	0.0749198	1.10744	0.283644	Tfap2a_+_+
Tfap2a_+_(79r)	Tfap2a_+_(74g)	Tfap2a	FALSE	chr2:9818156-9818556	4930412O13Rik	0.0196879	0.0712201	1.65079	0.256274	Tfap2a_+_+
Tfap2a_+_(79r)	Tfap2a_+_(74g)	Tfap2a	FALSE	chr8:124954669-124955069	Egln1	0.0125745	0.110425	1.56702	0.610227	Tfap2a_+_+
Tfap2a_+_(79r)	Tfap2a_+_(74g)	Tfap2a	FALSE	chr1:44584889-44585289	Gulp1	0.0163908	0.195	3.82377	0.691693	Tfap2a_+_+
Tfap2a_+_(79r)	Tfap2a_+_(74g)	Tfap2a	FALSE	chr10:21887068-21887468	Sgk1	0.0154108	0.0911728	10.6413	0.618364	Tfap2a_+_+
Tfap2a_+_(79r)	Tfap2a_+_(74g)	Tfap2a	FALSE	chr8:61424453-61424853	Sh3rf1	0.00668464	0.0521652	2.31806	0.669648	Tfap2a_+_+
Tfap2a_+_(79r)	Tfap2a_+_(74g)	Tfap2a	FALSE	chr17:13682499-13682899	Afdn	0.0199377	0.0533634	2.10416	0.669359	Tfap2a_+_+
Tfap2a_+_(79r)	Tfap2a_+_(74g)	Tfap2a	FALSE	chr17:87470824-87471224	Calm2	0.0233895	0.0510438	1.92472	0.588105	Tfap2a_+_+
Tfap2a_+_(79r)	Tfap2a_+_(74g)	Tfap2a	FALSE	chr18:53161740-53162140	Snx2	0.0144397	0.0552446	4.35605	0.629862	Tfap2a_+_+
Tfap2a_+_(79r)	Tfap2a_+_(74g)	Tfap2a	FALSE	chr13:49157869-49158269	Fgd3	0.0242167	0.0951104	1.0807	0.445757	Tfap2a_+_+
Tfap2c_+_(13r)	Tfap2c_+_(13g)	Tfap2c	FALSE	chr14:54379523-54379923	Lrp10	0.0297837	0.0785348	1.34034	0.220592	Tfap2c_+_+
Tfap2c_+_(13r)	Tfap2c_+_(13g)	Tfap2c	FALSE	chr10:60215122-60215522	Psap	0.0156254	0.130784	0.845906	0.363566	Tfap2c_+_+
Tfap2c_+_(13r)	Tfap2c_+_(13g)	Tfap2c	FALSE	chr4:116176763-116177163	Pik3r3	0.0224711	0.061229	0.943297	0.253344	Tfap2c_+_+
Tfap2c_+_(13r)	Tfap2c_+_(13g)	Tfap2c	FALSE	chr5:145223054-145223454	Arpc1b	0.0354785	0.0560828	0.643829	0.294673	Tfap2c_+_+
Tfap2c_+_(13r)	Tfap2c_+_(13g)	Tfap2c	FALSE	chr10:127970461-127970861	Hsd17b6	0.0126563	0.0626438	2.26683	0.240352	Tfap2c_+_+
Tfap2c_+_(13r)	Tfap2c_+_(13g)	Tfap2c	FALSE	chr2:118669292-118669692	Pak6	0.0339758	0.052313	1.43819	0.272577	Tfap2c_+_+
Tfap2c_+_(13r)	Tfap2c_+_(13g)	Tfap2c	FALSE	chr6:82052701-82053101	Eva1a	0.0493004	0.0828188	1.76409	0.295967	Tfap2c_+_+
Tfap2c_+_(13r)	Tfap2c_+_(13g)	Tfap2c	FALSE	chr15:102024039-102024439	Krt8	0.0332288	0.0780704	0.424495	0.283077	Tfap2c_+_+
Tfap2c_+_(13r)	Tfap2c_+_(13g)	Tfap2c	FALSE	chr14:55852861-55853261	Khnyn	0.0334383	0.0674177	0.673878	0.209912	Tfap2c_+_+
Tfap2c_+_(13r)	Tfap2c_+_(13g)	Tfap2c	FALSE	chr1:55031281-55031681	Ankrd44	0.017247	0.0777912	1.11308	0.223257	Tfap2c_+_+
Tfap2c_+_(13r)	Tfap2c_+_(13g)	Tfap2c	FALSE	chr2:23015839-23016239	Mastl	0.127393	0.0767668	0.518254	0.103994	Tfap2c_+_+
Tfap2c_+_(13r)	Tfap2c_+_(13g)	Tfap2c	FALSE	chr4:130306913-130307313	Tinagl1	0.0368714	0.0722888	0.75837	0.20155	Tfap2c_+_+
Tfap2c_+_(13r)	Tfap2c_+_(13g)	Tfap2c	FALSE	chr1:165296099-165296499	Gpr161	0.0369577	0.0528733	0.507926	0.226618	Tfap2c_+_+
Tfcp2l1_+_(31r)	Tfcp2l1_+_(29g)	Tfcp2l1	FALSE	chr13:49157869-49158269	Wnk2	0.0193557	0.229302	14.4904	0.765896	Tfcp2l1_+_+
Tfcp2l1_+_(31r)	Tfcp2l1_+_(29g)	Tfcp2l1	FALSE	chr15:77873496-77873896	Apol8	0.0123853	0.0861207	18.0031	0.463408	Tfcp2l1_+_+
Tfcp2l1_+_(31r)	Tfcp2l1_+_(29g)	Tfcp2l1	FALSE	chr14:99366357-99366757	Klf5	0.00823375	0.0842285	16.1212	0.754363	Tfcp2l1_+_+
Tfcp2l1_+_(31r)	Tfcp2l1_+_(29g)	Tfcp2l1	FALSE	chr15:100649377-100649777	Smagp	0.0461153	0.0809972	11.5895	0.417711	Tfcp2l1_+_+
Tfcp2l1_+_(31r)	Tfcp2l1_+_(29g)	Tfcp2l1	FALSE	chr15:77873496-77873896	Myh9	0.00773126	0.126661	7.85949	0.77277	Tfcp2l1_+_+
Tfcp2l1_+_(31r)	Tfcp2l1_+_(29g)	Tfcp2l1	FALSE	chr4:59450589-59450989	Ptbp3	0.0151477	0.0788436	9.08746	0.713926	Tfcp2l1_+_+
Tfcp2l1_+_(31r)	Tfcp2l1_+_(29g)	Tfcp2l1	FALSE	chr13:58616031-58616431	Slc28a3	0.0214871	0.119377	12.3878	0.658229	Tfcp2l1_+_+
Tfcp2l1_+_(31r)	Tfcp2l1_+_(29g)	Tfcp2l1	FALSE	chr14:25342855-25343255	Zmiz1	0.0196874	0.076901	11.9517	0.671573	Tfcp2l1_+_+
Tfcp2l1_+_(31r)	Tfcp2l1_+_(29g)	Tfcp2l1	FALSE	chr14:25630790-25631190	Zmiz1	0.0165971	0.0901618	11.9517	0.671573	Tfcp2l1_+_+
Tfcp2l1_+_(31r)	Tfcp2l1_+_(29g)	Tfcp2l1	FALSE	chr9:31118601-31119001	St14	0.0109302	0.0876354	10.1259	0.635942	Tfcp2l1_+_+
Tfcp2l1_+_(31r)	Tfcp2l1_+_(29g)	Tfcp2l1	FALSE	chr5:38560745-38561145	Wdr1	0.0202697	0.084211	6.8649	0.60572	Tfcp2l1_+_+
Tfcp2l1_+_(31r)	Tfcp2l1_+_(29g)	Tfcp2l1	FALSE	chr1:43483875-43484275	Nck2	0.0158343	0.05362	13.1484	0.715549	Tfcp2l1_+_+
Tfcp2l1_+_(31r)	Tfcp2l1_+_(29g)	Tfcp2l1	FALSE	chr3:129347111-129347511	Enpep	0.0210865	0.0586026	14.4343	0.730953	Tfcp2l1_+_+
Tfcp2l1_+_(31r)	Tfcp2l1_+_(29g)	Tfcp2l1	FALSE	chr6:128104783-128105183	Tead4	0.00313362	0.0657613	13.1986	0.701717	Tfcp2l1_+_+
Tfcp2l1_+_(31r)	Tfcp2l1_+_(29g)	Tfcp2l1	FALSE	chr5:134918941-134919341	Cldn4	0.0185997	0.0699876	6.76163	0.524836	Tfcp2l1_+_+
Tfcp2l1_+_(31r)	Tfcp2l1_+_(29g)	Tfcp2l1	FALSE	chr5:134941806-134942206	Cldn4	0.0227487	0.0653271	6.76163	0.524836	Tfcp2l1_+_+
Tfcp2l1_+_(31r)	Tfcp2l1_+_(29g)	Tfcp2l1	FALSE	chr14:79483684-79484084	Sugt1	0.0115939	0.109708	9.25381	0.686081	Tfcp2l1_+_+
Tfcp2l1_+_(31r)	Tfcp2l1_+_(29g)	Tfcp2l1	FALSE	chr6:145756013-145756413	Rassf8	0.0261414	0.054396	5.71632	0.660477	Tfcp2l1_+_+
Tfcp2l1_+_(31r)	Tfcp2l1_+_(29g)	Tfcp2l1	FALSE	chr4:124825341-124825741	Mtf1	0.0467127	0.0663122	14.6228	0.625621	Tfcp2l1_+_+
Tfcp2l1_+_(31r)	Tfcp2l1_+_(29g)	Tfcp2l1	FALSE	chr9:71678841-71679241	Cgnl1	0.0188497	0.0966985	4.97315	0.734438	Tfcp2l1_+_+
Tfcp2l1_+_(31r)	Tfcp2l1_+_(29g)	Tfcp2l1	FALSE	chr7:112692767-112693167	Parva	0.0251197	0.0524823	4.98583	0.427664	Tfcp2l1_+_+
Tfcp2l1_+_(31r)	Tfcp2l1_+_(29g)	Tfcp2l1	FALSE	chr15:37238069-37238469	Grhl2	0.0129015	0.105859	5.85353	0.724786	Tfcp2l1_+_+
Tfcp2l1_+_(31r)	Tfcp2l1_+_(29g)	Tfcp2l1	FALSE	chr6:82758373-82758773	Hk2	0.00838763	0.0592355	19.4455	0.738117	Tfcp2l1_+_+
Tfcp2l1_+_(31r)	Tfcp2l1_+_(29g)	Tfcp2l1	FALSE	chr5:20701610-20702010	Phtf2	0.00566591	0.0673736	28.2973	0.62711	Tfcp2l1_+_+
Tfcp2l1_+_(31r)	Tfcp2l1_+_(29g)	Tfcp2l1	FALSE	chr5:20720607-20721007	Phtf2	0.00678556	0.0767005	28.2973	0.62711	Tfcp2l1_+_+
Tfcp2l1_+_(31r)	Tfcp2l1_+_(29g)	Tfcp2l1	FALSE	chr9:99552131-99552531	Mras	0.0181073	0.0906419	8.00318	0.613746	Tfcp2l1_+_+
Tfcp2l1_+_(31r)	Tfcp2l1_+_(29g)	Tfcp2l1	FALSE	chr9:96982233-96982633	Spsb4	0.0189936	0.0802894	13.7015	0.70073	Tfcp2l1_+_+
Tfcp2l1_+_(31r)	Tfcp2l1_+_(29g)	Tfcp2l1	FALSE	chr2:156731907-156732307	Dlgap4	0.041304	0.0533495	23.1445	0.583278	Tfcp2l1_+_+
Tfcp2l1_+_(31r)	Tfcp2l1_+_(29g)	Tfcp2l1	FALSE	chr16:37971394-37971794	Gsk3b	0.00693566	0.0598423	9.7798	0.73002	Tfcp2l1_+_+
Tfcp2l1_+_(31r)	Tfcp2l1_+_(29g)	Tfcp2l1	FALSE	chr2:156429706-156430106	Epb41l1	0.0226223	0.0794375	8.24599	0.682562	Tfcp2l1_+_+
Tfcp2l1_+_(31r)	Tfcp2l1_+_(29g)	Tfcp2l1	FALSE	chr11:80168563-80168963	Adap2	0.0317752	0.0855398	12.9974	0.545236	Tfcp2l1_+_+
Tfcp2l1_+_(31r)	Tfcp2l1_+_(29g)	Tfcp2l1	FALSE	chr11:4996640-4997040	Ap1b1	0.0381477	0.0699364	5.46935	0.556619	Tfcp2l1_+_+
Zfp148_+_(57r)	Zfp148_+_(56g)	Zfp148	FALSE	chr13:49157869-49158269	Wnk2	0.0193557	0.229302	2.73887	0.69495	Zfp148_+_+
Zfp148_+_(57r)	Zfp148_+_(56g)	Zfp148	FALSE	chr13:24277703-24278103	Carmil1	0.029002	0.0679573	2.72067	0.658401	Zfp148_+_+
Zfp148_+_(57r)	Zfp148_+_(56g)	Zfp148	FALSE	chr1:52252450-52252850	Gls	0.0876867	0.0902175	3.28416	0.647633	Zfp148_+_+
Zfp148_+_(57r)	Zfp148_+_(56g)	Zfp148	FALSE	chr1:166137377-166137777	Pou2f1	0.197884	0.0961606	5.05361	0.632963	Zfp148_+_+
Zfp148_+_(57r)	Zfp148_+_(56g)	Zfp148	FALSE	chr11:96127823-96128223	Igf2bp1	0.0294703	0.0591954	2.55879	0.476228	Zfp148_+_+
Zfp148_+_(57r)	Zfp148_+_(56g)	Zfp148	FALSE	chr15:102024039-102024439	Krt8	0.0332288	0.0780704	5.10242	0.47056	Zfp148_+_+
Zfp148_+_(57r)	Zfp148_+_(56g)	Zfp148	FALSE	chr15:102025687-102026087	Krt8	0.0268908	0.0768152	5.10242	0.47056	Zfp148_+_+
Zfp148_+_(57r)	Zfp148_+_(56g)	Zfp148	FALSE	chr2:163692365-163692765	Pkig	0.0148672	0.0579969	2.91711	0.537262	Zfp148_+_+
Zfp148_+_(57r)	Zfp148_+_(56g)	Zfp148	FALSE	chr5:66054505-66054905	Rbm47	0.0104977	0.107333	2.03807	0.688217	Zfp148_+_+
Zfp148_+_(57r)	Zfp148_+_(56g)	Zfp148	FALSE	chr9:99146873-99147273	Gm1123	0.0363148	0.0749757	2.71354	0.42342	Zfp148_+_+
Zfp148_+_(57r)	Zfp148_+_(56g)	Zfp148	FALSE	chr6:128280943-128281343	Fkbp4	0.0938192	0.0569089	6.40704	0.342621	Zfp148_+_+
Zfp148_+_(57r)	Zfp148_+_(56g)	Zfp148	FALSE	chr18:75378486-75378886	Dym	0.0291629	0.0558412	2.07458	0.539381	Zfp148_+_+
Zfp148_+_(57r)	Zfp148_+_(56g)	Zfp148	FALSE	chr13:35852870-35853270	Cdyl	0.111161	0.104854	3.65011	0.478394	Zfp148_+_+
Zfp148_+_(57r)	Zfp148_+_(56g)	Zfp148	FALSE	chr4:144408245-144408645	Pramel5	0.0141741	0.0855158	2.2985	0.433276	Zfp148_+_+
Zfp148_+_(57r)	Zfp148_+_(56g)	Zfp148	FALSE	chr7:101332219-101332619	Atg16l2	0.0143409	0.0646011	1.97692	0.571168	Zfp148_+_+
Zfp148_+_(57r)	Zfp148_+_(56g)	Zfp148	FALSE	chr7:101316839-101317239	Atg16l2	0.0151831	0.135765	1.97692	0.571168	Zfp148_+_+
Zfp148_+_(57r)	Zfp148_+_(56g)	Zfp148	FALSE	chr13:63304988-63305388	Fancc	0.0782428	0.0727431	1.67236	0.478232	Zfp148_+_+
Zfp148_+_(57r)	Zfp148_+_(56g)	Zfp148	FALSE	chr8:86888072-86888472	N4bp1	0.0528027	0.0784185	2.01852	0.421672	Zfp148_+_+
Zfp148_+_(57r)	Zfp148_+_(56g)	Zfp148	FALSE	chr2:119802879-119803279	Mga	0.0431848	0.0890268	15.9508	0.659849	Zfp148_+_+
Zfp148_+_(57r)	Zfp148_+_(56g)	Zfp148	FALSE	chr2:20929907-20930307	Etl4	0.0312526	0.169543	17.7774	0.676959	Zfp148_+_+
Zfp148_+_(57r)	Zfp148_+_(56g)	Zfp148	FALSE	chr5:38560745-38561145	Wdr1	0.0202697	0.084211	2.54525	0.563273	Zfp148_+_+
Zfp148_+_(57r)	Zfp148_+_(56g)	Zfp148	FALSE	chr8:41101640-41102040	Mtus1	0.010503	0.050397	6.57671	0.59308	Zfp148_+_+
Zfp148_+_(57r)	Zfp148_+_(56g)	Zfp148	FALSE	chr4:128997303-128997703	Trim62	0.0312192	0.0618193	2.14062	0.22084	Zfp148_+_+
Zfp148_+_(57r)	Zfp148_+_(56g)	Zfp148	FALSE	chr4:130302214-130302614	Fabp3	0.02473	0.0679337	2.97981	0.514331	Zfp148_+_+
Zfp148_+_(57r)	Zfp148_+_(56g)	Zfp148	FALSE	chr5:142811711-142812111	Wipi2	0.0291452	0.0755837	6.13664	0.637442	Zfp148_+_+
Zfp148_+_(57r)	Zfp148_+_(56g)	Zfp148	FALSE	chr2:6162658-6163058	Proser2	0.0292209	0.0512259	4.85888	0.370138	Zfp148_+_+
Zfp148_+_(57r)	Zfp148_+_(56g)	Zfp148	FALSE	chr2:6098887-6099287	Proser2	0.00836587	0.0795791	4.85888	0.370138	Zfp148_+_+
Zfp148_+_(57r)	Zfp148_+_(56g)	Zfp148	FALSE	chr3:79221106-79221506	Rapgef2	0.0113547	0.0568538	6.17297	0.611969	Zfp148_+_+
Zfp148_+_(57r)	Zfp148_+_(56g)	Zfp148	FALSE	chr3:79181585-79181985	Rapgef2	0.0525765	0.0812839	6.17297	0.611969	Zfp148_+_+
Zfp148_+_(57r)	Zfp148_+_(56g)	Zfp148	FALSE	chr2:59385479-59385879	Pkp4	0.0480047	0.0994191	4.74936	0.644237	Zfp148_+_+
Zfp148_+_(57r)	Zfp148_+_(56g)	Zfp148	FALSE	chr2:152707690-152708090	H13	0.122009	0.0567008	4.3989	0.356085	Zfp148_+_+
Zfp148_+_(57r)	Zfp148_+_(56g)	Zfp148	FALSE	chr6:128104783-128105183	Tead4	0.00313362	0.0657613	2.15505	0.658482	Zfp148_+_+
Zfp148_+_(57r)	Zfp148_+_(56g)	Zfp148	FALSE	chr2:167313959-167314359	B4galt5	0.00774737	0.0508143	3.88203	0.49448	Zfp148_+_+
Zfp148_+_(57r)	Zfp148_+_(56g)	Zfp148	FALSE	chr19:25243788-25244188	Dock8	0.0377945	0.117124	8.21566	0.551101	Zfp148_+_+
Zfp148_+_(57r)	Zfp148_+_(56g)	Zfp148	FALSE	chr14:67848307-67848707	Dock5	0.0221613	0.0684658	4.00346	0.543408	Zfp148_+_+
Zfp148_+_(57r)	Zfp148_+_(56g)	Zfp148	FALSE	chr14:67848307-67848707	Cdca2	0.0268412	0.0518745	5.82869	0.44572	Zfp148_+_+
Zfp148_+_(57r)	Zfp148_+_(56g)	Zfp148	FALSE	chr4:118229185-118229585	Ptprf	0.0108479	0.0856137	3.4717	0.601846	Zfp148_+_+
Zfp148_+_(57r)	Zfp148_+_(56g)	Zfp148	FALSE	chr2:122658097-122658497	AA467197	0.034734	0.0776671	2.03545	0.480948	Zfp148_+_+
Zfp148_+_(57r)	Zfp148_+_(56g)	Zfp148	FALSE	chr18:34782349-34782749	Kdm3b	0.0226738	0.055714	1.65509	0.716323	Zfp148_+_+
Zfp148_+_(57r)	Zfp148_+_(56g)	Zfp148	FALSE	chr19:46653603-46654003	Wbp1l	0.0169932	0.0502757	1.75585	0.522445	Zfp148_+_+
Zfp148_+_(57r)	Zfp148_+_(56g)	Zfp148	FALSE	chr11:79635870-79636270	Nf1	0.0450027	0.145056	2.24099	0.546673	Zfp148_+_+
Zfp148_+_(57r)	Zfp148_+_(56g)	Zfp148	FALSE	chr9:21265021-21265421	Atg4d	0.0242846	0.0538019	4.01997	0.364206	Zfp148_+_+
Zfp148_+_(57r)	Zfp148_+_(56g)	Zfp148	FALSE	chr8:94183237-94183637	Mt1	0.0215981	0.0849266	4.13961	0.541954	Zfp148_+_+
Zfp148_+_(57r)	Zfp148_+_(56g)	Zfp148	FALSE	chr9:114788493-114788893	Gpd1l	0.0110874	0.0574861	8.13555	0.422744	Zfp148_+_+
Zfp148_+_(57r)	Zfp148_+_(56g)	Zfp148	FALSE	chr8:94183237-94183637	Mt2	0.0271929	0.0995903	1.90338	0.525954	Zfp148_+_+
Zfp148_+_(57r)	Zfp148_+_(56g)	Zfp148	FALSE	chr2:154634066-154634466	Chmp4b	0.0398292	0.0821881	8.3523	0.481187	Zfp148_+_+
Zfp148_+_(57r)	Zfp148_+_(56g)	Zfp148	FALSE	chr9:103134699-103135099	Rab6b	0.0645809	0.0596006	1.65525	0.329943	Zfp148_+_+
Zfp148_+_(57r)	Zfp148_+_(56g)	Zfp148	FALSE	chr16:37989706-37990106	Gsk3b	0.00874175	0.0875549	1.81551	0.702005	Zfp148_+_+
Zfp148_+_(57r)	Zfp148_+_(56g)	Zfp148	FALSE	chr15:102024039-102024439	Krt18	0.0226215	0.0731167	6.90499	0.516854	Zfp148_+_+
Zfp148_+_(57r)	Zfp148_+_(56g)	Zfp148	FALSE	chr15:102025687-102026087	Krt18	0.0253926	0.0968277	6.90499	0.516854	Zfp148_+_+
Zfp148_+_(57r)	Zfp148_+_(56g)	Zfp148	FALSE	chr4:34843153-34843553	Mob3b	0.00787193	0.0697068	5.94902	0.658145	Zfp148_+_+
Zfp148_+_(57r)	Zfp148_+_(56g)	Zfp148	FALSE	chr4:155173528-155173928	Prkcz	0.0108515	0.118467	2.02405	0.615996	Zfp148_+_+
Zfp148_+_(57r)	Zfp148_+_(56g)	Zfp148	FALSE	chr6:65021801-65022201	Smarcad1	0.078935	0.0501875	7.08725	0.688956	Zfp148_+_+
Zfp148_+_(57r)	Zfp148_+_(56g)	Zfp148	FALSE	chr2:156731907-156732307	Dlgap4	0.041304	0.0533495	2.59179	0.522302	Zfp148_+_+
Zfp148_+_(57r)	Zfp148_+_(56g)	Zfp148	FALSE	chr8:75016029-75016429	Mcm5	0.0432781	0.127007	2.74741	0.276496	Zfp148_+_+
Zfp148_+_(57r)	Zfp148_+_(56g)	Zfp148	FALSE	chr8:74970242-74970642	Mcm5	0.0437519	0.127545	2.74741	0.276496	Zfp148_+_+
Zfp148_+_(57r)	Zfp148_+_(56g)	Zfp148	FALSE	chr1:93705651-93706051	Thap4	0.0104452	0.0588892	7.63405	0.393153	Zfp148_+_+
Zfp148_+_(57r)	Zfp148_+_(56g)	Zfp148	FALSE	chr16:10316831-10317231	Emp2	0.0154684	0.067448	7.33257	0.456604	Zfp148_+_+
Zfp148_+_(57r)	Zfp148_+_(56g)	Zfp148	FALSE	chr2:119802879-119803279	Rpap1	0.0409086	0.0888962	4.74846	0.339831	Zfp148_+_+
Zfp148_+_(57r)	Zfp148_+_(56g)	Zfp148	FALSE	chrX:130597240-130597640	Diaph2	0.0683015	0.22258	3.55902	0.523242	Zfp148_+_+
Zfp148_+_(57r)	Zfp148_+_(56g)	Zfp148	FALSE	chr2:120991321-120991721	Tmem62	0.0108781	0.110327	1.82381	0.62412	Zfp148_+_+
Zfp148_+_(57r)	Zfp148_+_(56g)	Zfp148	FALSE	chr12:85819005-85819405	Flvcr2	0.0140706	0.0568428	2.67187	0.473663	Zfp148_+_+
Zfp526_+_(9r)	Zfp526_+_(10g)	Zfp526	FALSE	chr17:56958076-56958476	Rfx2	0.0669816	0.214551	0.394729	0.0639116	Zfp526_+_+
Zfp526_+_(9r)	Zfp526_+_(10g)	Zfp526	FALSE	chr11:78469249-78469649	Sarm1	0.0342631	0.051841	0.868371	0.054083	Zfp526_+_+
Zfp526_+_(9r)	Zfp526_+_(10g)	Zfp526	FALSE	chr6:51548805-51549205	Snx10	0.0713298	0.286526	0.345978	0.0765196	Zfp526_+_+
Zfp526_+_(9r)	Zfp526_+_(10g)	Zfp526	FALSE	chr18:80220245-80220645	Pqlc1	0.0634424	0.0761531	0.232824	0.0747168	Zfp526_+_+
Zfp526_+_(9r)	Zfp526_+_(10g)	Zfp526	FALSE	chr6:51548805-51549205	Cbx3	0.0703958	0.0761116	0.213392	0.059543	Zfp526_+_+
Zfp526_+_(9r)	Zfp526_+_(10g)	Zfp526	FALSE	chr2:166157151-166157551	Sulf2	0.0439855	0.379283	0.376451	0.0620058	Zfp526_+_+
Zfp526_+_(9r)	Zfp526_+_(10g)	Zfp526	FALSE	chr11:70745605-70746005	Kif1c	0.0147537	0.0708338	0.297734	0.0626312	Zfp526_+_+
Zfp526_+_(9r)	Zfp526_+_(10g)	Zfp526	FALSE	chr14:67848307-67848707	Cdca2	0.0268412	0.0518745	0.22561	0.0610854	Zfp526_+_+
Zfp526_+_(9r)	Zfp526_+_(10g)	Zfp526	FALSE	chr9:21265021-21265421	Atg4d	0.0242846	0.0538019	0.248029	0.0517646	Zfp526_+_+
Zfp526_+_(9r)	Zfp526_+_(10g)	Zfp526	FALSE	chr6:42261538-42261938	Casp2	0.0467761	0.0564992	0.343166	0.0633539	Zfp526_+_+
Zfx_+_(12r)	Zfx_+_(11g)	Zfx	FALSE	chr17:28271964-28272364	Tead3	0.0477995	0.0598631	0.603677	0.228372	Zfx_+_+
Zfx_+_(12r)	Zfx_+_(11g)	Zfx	FALSE	chr11:19966364-19966764	Actr2	0.023705	0.0553895	0.962199	0.570267	Zfx_+_+
Zfx_+_(12r)	Zfx_+_(11g)	Zfx	FALSE	chr3:16181859-16182259	Ythdf3	0.0296303	0.0546786	0.581276	0.62693	Zfx_+_+
Zfx_+_(12r)	Zfx_+_(11g)	Zfx	FALSE	chr18:61946172-61946572	Sh3tc2	0.0291787	0.0893821	0.916244	0.503299	Zfx_+_+
Zfx_+_(12r)	Zfx_+_(11g)	Zfx	FALSE	chr18:61952563-61952963	Sh3tc2	0.0226323	0.0853062	0.916244	0.503299	Zfx_+_+
Zfx_+_(12r)	Zfx_+_(11g)	Zfx	FALSE	chr2:122658097-122658497	Slc30a4	0.0276802	0.0639569	0.673718	0.441279	Zfx_+_+
Zfx_+_(12r)	Zfx_+_(11g)	Zfx	FALSE	chr12:100529042-100529442	Ttc7b	0.0252611	0.0882575	1.46164	0.563586	Zfx_+_+
Zfx_+_(12r)	Zfx_+_(11g)	Zfx	FALSE	chr11:5005419-5005819	Ap1b1	0.0163018	0.0522908	0.986195	0.467639	Zfx_+_+
Zfx_+_(12r)	Zfx_+_(11g)	Zfx	FALSE	chr16:95917841-95918241	Psmg1	0.0241541	0.0586072	2.39836	0.319644	Zfx_+_+
Zfx_+_(12r)	Zfx_+_(11g)	Zfx	FALSE	chr4:118272360-118272760	Ptprf	0.0125452	0.0843768	0.727508	0.500573	Zfx_+_+
Zfx_+_(12r)	Zfx_+_(11g)	Zfx	FALSE	chr7:116287055-116287455	Pik3c2a	0.0273252	0.128761	0.949088	0.45974	Zfx_+_+
Zfx_+_(12r)	Zfx_+_(11g)	Zfx	FALSE	chr2:6162658-6163058	Proser2	0.0292209	0.0512259	0.692943	0.285389	Zfx_+_+
Zic3_+_(11r)	Zic3_+_(12g)	Zic3	FALSE	chr5:147869787-147870187	Mtus2	0.104104	0.256299	0.400941	0.170201	Zic3_+_+
Zic3_+_(11r)	Zic3_+_(12g)	Zic3	FALSE	chr10:88349543-88349943	Dram1	0.0465907	0.139317	0.988804	0.117384	Zic3_+_+
Zic3_+_(11r)	Zic3_+_(12g)	Zic3	FALSE	chr10:120171438-120171838	Irak3	0.168879	0.28697	0.497476	0.154917	Zic3_+_+
Zic3_+_(11r)	Zic3_+_(12g)	Zic3	FALSE	chr8:36609232-36609632	Dlc1	0.0851005	0.166258	0.501051	0.126588	Zic3_+_+
Zic3_+_(11r)	Zic3_+_(12g)	Zic3	FALSE	chr5:64244218-64244618	Tbc1d1	0.132755	0.230556	0.871334	0.155409	Zic3_+_+
Zic3_+_(11r)	Zic3_+_(12g)	Zic3	FALSE	chr6:137608351-137608751	Eps8	0.0703373	0.444723	0.265471	0.201712	Zic3_+_+
Zic3_+_(11r)	Zic3_+_(12g)	Zic3	FALSE	chr1:178406533-178406933	Efcab2	0.0708288	0.101555	0.319881	0.0818328	Zic3_+_+
Zic3_+_(11r)	Zic3_+_(12g)	Zic3	FALSE	chr4:55464160-55464560	Klf4	0.0282512	0.0709367	1.08667	0.165228	Zic3_+_+
Zic3_+_(11r)	Zic3_+_(12g)	Zic3	FALSE	chr5:64244218-64244618	Pgm2	0.09653	0.058962	0.403464	0.115684	Zic3_+_+
Zic3_+_(11r)	Zic3_+_(12g)	Zic3	FALSE	chr18:65597881-65598281	Zfp532	0.115224	0.207503	1.34032	0.237725	Zic3_+_+
Zic3_+_(11r)	Zic3_+_(12g)	Zic3	FALSE	chr12:99874149-99874549	Efcab11	0.113646	0.223692	0.298098	0.159294	Zic3_+_+
Zic3_+_(11r)	Zic3_+_(12g)	Zic3	FALSE	chrX:73684259-73684659	Pdzd4	0.0650713	0.283643	2.20723	0.204497	Zic3_+_+
Cux1_extended_+_(12r)	Cux1_extended_+_(13g)	Cux1	TRUE	chr9:65273721-65274121	Igdcc3	0.068656	0.0644978	3.19979	0.371137	Cux1_+_+
Cux1_extended_+_(12r)	Cux1_extended_+_(13g)	Cux1	TRUE	chr1:91252008-91252408	Ube2f	0.0239134	0.0549383	0.896789	0.493864	Cux1_+_+
Cux1_extended_+_(12r)	Cux1_extended_+_(13g)	Cux1	TRUE	chr4:134062077-134062477	Crybg2	0.0210514	0.0599393	2.3488	0.563928	Cux1_+_+
Cux1_extended_+_(12r)	Cux1_extended_+_(13g)	Cux1	TRUE	chr5:113976615-113977015	Coro1c	0.0118307	0.0538619	2.83219	0.658354	Cux1_+_+
Cux1_extended_+_(12r)	Cux1_extended_+_(13g)	Cux1	TRUE	chr9:45848458-45848858	Bace1	0.0168799	0.0520678	5.36877	0.485408	Cux1_+_+
Cux1_extended_+_(12r)	Cux1_extended_+_(13g)	Cux1	TRUE	chr17:56904925-56905325	Acer1	0.00997748	0.053671	1.33209	0.251254	Cux1_+_+
Cux1_extended_+_(12r)	Cux1_extended_+_(13g)	Cux1	TRUE	chr9:71726109-71726509	Cgnl1	0.0435962	0.109407	7.86817	0.718067	Cux1_+_+
Cux1_extended_+_(12r)	Cux1_extended_+_(13g)	Cux1	TRUE	chr10:5175856-5176256	Syne1	0.0140669	0.131743	3.46406	0.619733	Cux1_+_+
Cux1_extended_+_(12r)	Cux1_extended_+_(13g)	Cux1	TRUE	chr6:5029315-5029715	Ppp1r9a	0.0121956	0.0940705	1.53372	0.662615	Cux1_+_+
Cux1_extended_+_(12r)	Cux1_extended_+_(13g)	Cux1	TRUE	chr3:85972925-85973325	Gm37240	0.0121382	0.0833962	1.2257	0.664855	Cux1_+_+
Cux1_extended_+_(12r)	Cux1_extended_+_(13g)	Cux1	TRUE	chr18:53161740-53162140	Snx2	0.0144397	0.0552446	1.33912	0.690344	Cux1_+_+
Cux1_extended_+_(12r)	Cux1_extended_+_(13g)	Cux1	TRUE	chr1:91252008-91252408	Lrrfip1	0.00755139	0.156655	1.96062	0.70476	Cux1_+_+
Cux1_extended_+_(12r)	Cux1_extended_+_(13g)	Cux1	TRUE	chr19:3624921-3625321	Ppp6r3	0.0212243	0.0638935	0.95284	0.74534	Cux1_+_+
Elf1_extended_+_(16r)	Elf1_extended_+_(17g)	Elf1	TRUE	chr7:101316839-101317239	Stard10	0.0266889	0.102998	0.39393	0.423872	Elf1_+_+
Elf1_extended_+_(16r)	Elf1_extended_+_(17g)	Elf1	TRUE	chr5:32410955-32411355	Plb1	0.0222816	0.0509853	1.25139	0.266309	Elf1_+_+
Elf1_extended_+_(16r)	Elf1_extended_+_(17g)	Elf1	TRUE	chr5:35728089-35728489	Ablim2	0.0449332	0.0718016	0.612252	0.456373	Elf1_+_+
Elf1_extended_+_(16r)	Elf1_extended_+_(17g)	Elf1	TRUE	chr8:8604914-8605314	Efnb2	0.022134	0.148981	0.753163	0.520476	Elf1_+_+
Elf1_extended_+_(16r)	Elf1_extended_+_(17g)	Elf1	TRUE	chr11:19966364-19966764	Actr2	0.023705	0.0553895	0.800825	0.541551	Elf1_+_+
Elf1_extended_+_(16r)	Elf1_extended_+_(17g)	Elf1	TRUE	chr7:101316839-101317239	Atg16l2	0.0151831	0.135765	0.618662	0.508284	Elf1_+_+
Elf1_extended_+_(16r)	Elf1_extended_+_(17g)	Elf1	TRUE	chr16:95917841-95918241	Brwd1	0.0138263	0.0826913	0.482878	0.541763	Elf1_+_+
Elf1_extended_+_(16r)	Elf1_extended_+_(17g)	Elf1	TRUE	chr18:64618576-64618976	Atp8b1	0.053164	0.0927083	0.986387	0.377294	Elf1_+_+
Elf1_extended_+_(16r)	Elf1_extended_+_(17g)	Elf1	TRUE	chr16:10332788-10333188	Emp2	0.0400302	0.0765374	0.474115	0.40665	Elf1_+_+
Elf1_extended_+_(16r)	Elf1_extended_+_(17g)	Elf1	TRUE	chr12:79073212-79073612	Plekhh1	0.0421072	0.0714354	0.370322	0.464893	Elf1_+_+
Elf1_extended_+_(16r)	Elf1_extended_+_(17g)	Elf1	TRUE	chr16:37977228-37977628	Gsk3b	0.00826851	0.0697821	0.708632	0.561398	Elf1_+_+
Elf1_extended_+_(16r)	Elf1_extended_+_(17g)	Elf1	TRUE	chr3:100825267-100825667	Vtcn1	0.016979	0.0646666	1.38104	0.45917	Elf1_+_+
Elf1_extended_+_(16r)	Elf1_extended_+_(17g)	Elf1	TRUE	chr6:124670707-124671107	Grcc10	0.025336	0.0549224	0.433116	0.234725	Elf1_+_+
Elf1_extended_+_(16r)	Elf1_extended_+_(17g)	Elf1	TRUE	chr3:9101046-9101446	Zbtb10	0.0163297	0.0827359	0.47	0.532122	Elf1_+_+
Elf1_extended_+_(16r)	Elf1_extended_+_(17g)	Elf1	TRUE	chr2:66114628-66115028	Galnt3	0.081188	0.0531914	0.651289	0.308803	Elf1_+_+
Elf1_extended_+_(16r)	Elf1_extended_+_(17g)	Elf1	TRUE	chr11:69991125-69991525	Ybx2	0.0229512	0.0536361	0.420217	0.245482	Elf1_+_+
Elf1_extended_+_(16r)	Elf1_extended_+_(17g)	Elf1	TRUE	chr13:47168489-47168889	Rnf144b	0.120176	0.0709493	1.36926	0.307766	Elf1_+_+
Grhl1_extended_+_(28r)	Grhl1_extended_+_(28g)	Grhl1	TRUE	chr13:49157869-49158269	Wnk2	0.0193557	0.229302	2.04123	0.544151	Grhl1_+_+
Grhl1_extended_+_(28r)	Grhl1_extended_+_(28g)	Grhl1	TRUE	chr9:99146873-99147273	Pik3cb	0.0189978	0.0743584	3.89322	0.515205	Grhl1_+_+
Grhl1_extended_+_(28r)	Grhl1_extended_+_(28g)	Grhl1	TRUE	chr15:77873496-77873896	Apol8	0.0123853	0.0861207	0.574127	0.336023	Grhl1_+_+
Grhl1_extended_+_(28r)	Grhl1_extended_+_(28g)	Grhl1	TRUE	chr15:77820462-77820862	Apol8	0.0113129	0.0724238	0.574127	0.336023	Grhl1_+_+
Grhl1_extended_+_(28r)	Grhl1_extended_+_(28g)	Grhl1	TRUE	chr4:59450589-59450989	Ptbp3	0.0151477	0.0788436	1.37853	0.544369	Grhl1_+_+
Grhl1_extended_+_(28r)	Grhl1_extended_+_(28g)	Grhl1	TRUE	chr18:21214941-21215341	Garem1	0.0164466	0.160597	1.16708	0.518469	Grhl1_+_+
Grhl1_extended_+_(28r)	Grhl1_extended_+_(28g)	Grhl1	TRUE	chr9:99146873-99147273	Gm1123	0.0363148	0.0749757	0.758686	0.318599	Grhl1_+_+
Grhl1_extended_+_(28r)	Grhl1_extended_+_(28g)	Grhl1	TRUE	chr13:58616031-58616431	Slc28a3	0.0214871	0.119377	10.4529	0.550271	Grhl1_+_+
Grhl1_extended_+_(28r)	Grhl1_extended_+_(28g)	Grhl1	TRUE	chr9:54566849-54567249	Dmxl2	0.0323645	0.0925352	2.38353	0.533826	Grhl1_+_+
Grhl1_extended_+_(28r)	Grhl1_extended_+_(28g)	Grhl1	TRUE	chr5:24960621-24961021	Prkag2	0.018376	0.093961	1.61712	0.401295	Grhl1_+_+
Grhl1_extended_+_(28r)	Grhl1_extended_+_(28g)	Grhl1	TRUE	chr13:40864448-40864848	Tfap2a	0.0127856	0.0988436	1.21402	0.465207	Grhl1_+_+
Grhl1_extended_+_(28r)	Grhl1_extended_+_(28g)	Grhl1	TRUE	chr2:9805772-9806172	Gata3	0.0133486	0.145634	0.551109	0.461421	Grhl1_+_+
Grhl1_extended_+_(28r)	Grhl1_extended_+_(28g)	Grhl1	TRUE	chr10:60252134-60252534	Psap	0.0161403	0.135385	0.50753	0.493881	Grhl1_+_+
Grhl1_extended_+_(28r)	Grhl1_extended_+_(28g)	Grhl1	TRUE	chr6:146966308-146966708	Ppfibp1	0.00881374	0.0600822	1.06906	0.465039	Grhl1_+_+
Grhl1_extended_+_(28r)	Grhl1_extended_+_(28g)	Grhl1	TRUE	chr7:97427383-97427783	Gab2	0.0238975	0.129669	0.798745	0.445511	Grhl1_+_+
Grhl1_extended_+_(28r)	Grhl1_extended_+_(28g)	Grhl1	TRUE	chr9:118396412-118396812	Eomes	0.0183974	0.0592846	5.49448	0.4329	Grhl1_+_+
Grhl1_extended_+_(28r)	Grhl1_extended_+_(28g)	Grhl1	TRUE	chr5:134918941-134919341	Cldn4	0.0185997	0.0699876	0.651219	0.39414	Grhl1_+_+
Grhl1_extended_+_(28r)	Grhl1_extended_+_(28g)	Grhl1	TRUE	chr5:134941806-134942206	Cldn4	0.0227487	0.0653271	0.651219	0.39414	Grhl1_+_+
Grhl1_extended_+_(28r)	Grhl1_extended_+_(28g)	Grhl1	TRUE	chr1:79714450-79714850	Serpine2	0.0265797	0.0560465	1.49934	0.341254	Grhl1_+_+
Grhl1_extended_+_(28r)	Grhl1_extended_+_(28g)	Grhl1	TRUE	chr13:5843972-5844372	Klf6	0.0218641	0.0598181	1.23402	0.410045	Grhl1_+_+
Grhl1_extended_+_(28r)	Grhl1_extended_+_(28g)	Grhl1	TRUE	chr7:112692767-112693167	Parva	0.0251197	0.0524823	7.84839	0.395075	Grhl1_+_+
Grhl1_extended_+_(28r)	Grhl1_extended_+_(28g)	Grhl1	TRUE	chr15:80683168-80683568	Fam83f	0.183122	0.0675466	0.48559	0.191131	Grhl1_+_+
Grhl1_extended_+_(28r)	Grhl1_extended_+_(28g)	Grhl1	TRUE	chr5:115657162-115657562	Pxn	0.0180439	0.0504027	0.684488	0.329561	Grhl1_+_+
Grhl1_extended_+_(28r)	Grhl1_extended_+_(28g)	Grhl1	TRUE	chr4:134734259-134734659	Ldlrap1	0.0859286	0.061356	2.28123	0.283475	Grhl1_+_+
Grhl1_extended_+_(28r)	Grhl1_extended_+_(28g)	Grhl1	TRUE	chr2:118669292-118669692	Pak6	0.0339758	0.052313	2.02717	0.296286	Grhl1_+_+
Grhl1_extended_+_(28r)	Grhl1_extended_+_(28g)	Grhl1	TRUE	chr15:100649377-100649777	Bin2	0.0468181	0.0908746	0.521619	0.31179	Grhl1_+_+
Grhl1_extended_+_(28r)	Grhl1_extended_+_(28g)	Grhl1	TRUE	chr11:80168563-80168963	Adap2	0.0317752	0.0855398	0.493582	0.409647	Grhl1_+_+
Grhl1_extended_+_(28r)	Grhl1_extended_+_(28g)	Grhl1	TRUE	chr10:127323020-127323420	Arhgap9	0.0221854	0.0618708	0.461064	0.277786	Grhl1_+_+
Grhl1_extended_+_(28r)	Grhl1_extended_+_(28g)	Grhl1	TRUE	chr13:60789021-60789421	BC051665	0.0264427	0.105924	0.901606	0.342515	Grhl1_+_+
Grhl1_extended_+_(28r)	Grhl1_extended_+_(28g)	Grhl1	TRUE	chr13:49157869-49158269	Fgd3	0.0242167	0.0951104	0.494358	0.382053	Grhl1_+_+
Klf11_extended_+_(14r)	Klf11_extended_+_(14g)	Klf11	TRUE	chr18:80220245-80220645	Pqlc1	0.0634424	0.0761531	0.514144	0.143628	Klf11_+_+
Klf11_extended_+_(14r)	Klf11_extended_+_(14g)	Klf11	TRUE	chr7:101316839-101317239	Stard10	0.0266889	0.102998	0.216151	0.200748	Klf11_+_+
Klf11_extended_+_(14r)	Klf11_extended_+_(14g)	Klf11	TRUE	chr10:60192256-60192656	Chst3	0.0146834	0.0514944	2.16937	0.25752	Klf11_+_+
Klf11_extended_+_(14r)	Klf11_extended_+_(14g)	Klf11	TRUE	chr11:78469249-78469649	Slc13a2	0.0242574	0.0662609	0.340585	0.174074	Klf11_+_+
Klf11_extended_+_(14r)	Klf11_extended_+_(14g)	Klf11	TRUE	chr12:112576709-112577109	Cep170b	0.0219907	0.0609867	1.38951	0.140844	Klf11_+_+
Klf11_extended_+_(14r)	Klf11_extended_+_(14g)	Klf11	TRUE	chr6:128280943-128281343	Tulp3	0.0530183	0.14826	0.302357	0.0750013	Klf11_+_+
Klf11_extended_+_(14r)	Klf11_extended_+_(14g)	Klf11	TRUE	chr11:79652713-79653113	Rab11fip4	0.015125	0.0696308	0.396826	0.196009	Klf11_+_+
Klf11_extended_+_(14r)	Klf11_extended_+_(14g)	Klf11	TRUE	chr4:101997560-101997960	Gm12790	0.0237566	0.0714336	0.210783	0.202294	Klf11_+_+
Klf11_extended_+_(14r)	Klf11_extended_+_(14g)	Klf11	TRUE	chr4:128997303-128997703	Trim62	0.0312192	0.0618193	0.272953	0.0611135	Klf11_+_+
Klf11_extended_+_(14r)	Klf11_extended_+_(14g)	Klf11	TRUE	chr10:128742727-128743127	Ormdl2	0.0102958	0.0523952	0.187767	0.0831132	Klf11_+_+
Klf11_extended_+_(14r)	Klf11_extended_+_(14g)	Klf11	TRUE	chr6:73303300-73303700	Suclg1	0.0241487	0.0523538	0.251857	0.173638	Klf11_+_+
Klf11_extended_+_(14r)	Klf11_extended_+_(14g)	Klf11	TRUE	chr5:115657162-115657562	Pxn	0.0180439	0.0504027	0.80794	0.25415	Klf11_+_+
Klf11_extended_+_(14r)	Klf11_extended_+_(14g)	Klf11	TRUE	chr7:116287055-116287455	Pik3c2a	0.0273252	0.128761	0.184793	0.242247	Klf11_+_+
Klf11_extended_+_(14r)	Klf11_extended_+_(14g)	Klf11	TRUE	chr3:88147631-88148031	Mef2d	0.0112263	0.0509562	0.950437	0.242465	Klf11_+_+
Klf6_extended_+_(57r)	Klf6_extended_+_(52g)	Klf6	TRUE	chr9:104263021-104263421	Acpp	0.0488939	0.0656982	9.36537	0.413118	Klf6_+_+
Klf6_extended_+_(57r)	Klf6_extended_+_(52g)	Klf6	TRUE	chr7:3301798-3302198	AU018091	0.00983358	0.0564577	0.442815	0.486774	Klf6_+_+
Klf6_extended_+_(57r)	Klf6_extended_+_(52g)	Klf6	TRUE	chr3:86011971-86012371	Glt28d2	0.0390235	0.0811256	1.04621	0.294105	Klf6_+_+
Klf6_extended_+_(57r)	Klf6_extended_+_(52g)	Klf6	TRUE	chr6:82042691-82043091	Eva1a	0.0634937	0.0840539	0.414594	0.414198	Klf6_+_+
Klf6_extended_+_(57r)	Klf6_extended_+_(52g)	Klf6	TRUE	chr1:135248480-135248880	Elf3	0.0263073	0.050977	3.97142	0.394316	Klf6_+_+
Klf6_extended_+_(57r)	Klf6_extended_+_(52g)	Klf6	TRUE	chrX:21670740-21671140	Slc6a14	0.0666567	0.131951	3.89289	0.51123	Klf6_+_+
Klf6_extended_+_(57r)	Klf6_extended_+_(52g)	Klf6	TRUE	chr2:122658097-122658497	Slc30a4	0.0276802	0.0639569	0.480926	0.40302	Klf6_+_+
Klf6_extended_+_(57r)	Klf6_extended_+_(52g)	Klf6	TRUE	chr10:60256035-60256435	Psap	0.0112932	0.222001	2.357	0.595716	Klf6_+_+
Klf6_extended_+_(57r)	Klf6_extended_+_(52g)	Klf6	TRUE	chr10:60215772-60216172	Psap	0.00946251	0.0906012	2.357	0.595716	Klf6_+_+
Klf6_extended_+_(57r)	Klf6_extended_+_(52g)	Klf6	TRUE	chr10:60192256-60192656	Psap	0.0138884	0.133468	2.357	0.595716	Klf6_+_+
Klf6_extended_+_(57r)	Klf6_extended_+_(52g)	Klf6	TRUE	chr8:27177295-27177695	Rab11fip1	0.0149931	0.075193	0.738806	0.493505	Klf6_+_+
Klf6_extended_+_(57r)	Klf6_extended_+_(52g)	Klf6	TRUE	chr11:96127823-96128223	Igf2bp1	0.0294703	0.0591954	0.41576	0.341176	Klf6_+_+
Klf6_extended_+_(57r)	Klf6_extended_+_(52g)	Klf6	TRUE	chr15:102024039-102024439	Krt8	0.0332288	0.0780704	1.20619	0.426185	Klf6_+_+
Klf6_extended_+_(57r)	Klf6_extended_+_(52g)	Klf6	TRUE	chr15:102009157-102009557	Krt8	0.0209185	0.0943903	1.20619	0.426185	Klf6_+_+
Klf6_extended_+_(57r)	Klf6_extended_+_(52g)	Klf6	TRUE	chr15:102025687-102026087	Krt8	0.0268908	0.0768152	1.20619	0.426185	Klf6_+_+
Klf6_extended_+_(57r)	Klf6_extended_+_(52g)	Klf6	TRUE	chr3:9110873-9111273	Zbtb10	0.0167112	0.0942418	2.58643	0.565804	Klf6_+_+
Klf6_extended_+_(57r)	Klf6_extended_+_(52g)	Klf6	TRUE	chr3:9101046-9101446	Zbtb10	0.0163297	0.0827359	2.58643	0.565804	Klf6_+_+
Klf6_extended_+_(57r)	Klf6_extended_+_(52g)	Klf6	TRUE	chr3:131271283-131271683	Sgms2	0.0191992	0.0531971	0.417672	0.271488	Klf6_+_+
Klf6_extended_+_(57r)	Klf6_extended_+_(52g)	Klf6	TRUE	chr1:133710259-133710659	Atp2b4	0.0699267	0.126868	0.408564	0.124418	Klf6_+_+
Klf6_extended_+_(57r)	Klf6_extended_+_(52g)	Klf6	TRUE	chr3:89870866-89871266	Adar	0.149764	0.0981055	0.416551	0.242152	Klf6_+_+
Klf6_extended_+_(57r)	Klf6_extended_+_(52g)	Klf6	TRUE	chr9:54635490-54635890	Cib2	0.0643621	0.0532677	1.53774	0.222415	Klf6_+_+
Klf6_extended_+_(57r)	Klf6_extended_+_(52g)	Klf6	TRUE	chr19:32242002-32242402	Sgms1	0.00269622	0.062641	0.963041	0.484094	Klf6_+_+
Klf6_extended_+_(57r)	Klf6_extended_+_(52g)	Klf6	TRUE	chr12:112576709-112577109	Inf2	0.0154782	0.0760732	1.23978	0.363009	Klf6_+_+
Klf6_extended_+_(57r)	Klf6_extended_+_(52g)	Klf6	TRUE	chr5:38560745-38561145	Wdr1	0.0202697	0.084211	0.853336	0.471777	Klf6_+_+
Klf6_extended_+_(57r)	Klf6_extended_+_(52g)	Klf6	TRUE	chr7:19265353-19265753	Ppp1r13l	0.036288	0.0616979	0.492303	0.127944	Klf6_+_+
Klf6_extended_+_(57r)	Klf6_extended_+_(52g)	Klf6	TRUE	chr4:130302214-130302614	Fabp3	0.02473	0.0679337	3.07365	0.49438	Klf6_+_+
Klf6_extended_+_(57r)	Klf6_extended_+_(52g)	Klf6	TRUE	chr10:127323020-127323420	Pip4k2c	0.0276856	0.0826125	0.714496	0.395514	Klf6_+_+
Klf6_extended_+_(57r)	Klf6_extended_+_(52g)	Klf6	TRUE	chr3:123058587-123058987	Usp53	0.0384147	0.0560568	0.401535	0.500331	Klf6_+_+
Klf6_extended_+_(57r)	Klf6_extended_+_(52g)	Klf6	TRUE	chr7:116287055-116287455	Pik3c2a	0.0273252	0.128761	0.501158	0.483713	Klf6_+_+
Klf6_extended_+_(57r)	Klf6_extended_+_(52g)	Klf6	TRUE	chr17:20965562-20965962	Zfp160	0.0292549	0.0847492	0.423788	0.452698	Klf6_+_+
Klf6_extended_+_(57r)	Klf6_extended_+_(52g)	Klf6	TRUE	chr17:34944468-34944868	Slc44a4	0.0185141	0.074952	0.890338	0.349055	Klf6_+_+
Klf6_extended_+_(57r)	Klf6_extended_+_(52g)	Klf6	TRUE	chr4:143231631-143232031	Prdm2	0.009226	0.061219	1.19525	0.598631	Klf6_+_+
Klf6_extended_+_(57r)	Klf6_extended_+_(52g)	Klf6	TRUE	chr9:118396412-118396812	Eomes	0.0183974	0.0592846	13.8886	0.453138	Klf6_+_+
Klf6_extended_+_(57r)	Klf6_extended_+_(52g)	Klf6	TRUE	chr8:72136396-72136796	Tpm4	0.0319889	0.0886437	4.12233	0.509936	Klf6_+_+
Klf6_extended_+_(57r)	Klf6_extended_+_(52g)	Klf6	TRUE	chr8:8610156-8610556	Efnb2	0.0138756	0.175445	0.759376	0.491496	Klf6_+_+
Klf6_extended_+_(57r)	Klf6_extended_+_(52g)	Klf6	TRUE	chr10:128910917-128911317	Cd63	0.0256946	0.0556555	0.923122	0.45472	Klf6_+_+
Klf6_extended_+_(57r)	Klf6_extended_+_(52g)	Klf6	TRUE	chr11:70745605-70746005	Kif1c	0.0147537	0.0708338	0.424859	0.357617	Klf6_+_+
Klf6_extended_+_(57r)	Klf6_extended_+_(52g)	Klf6	TRUE	chr11:79652713-79653113	Rab11fip4	0.015125	0.0696308	0.842514	0.417985	Klf6_+_+
Klf6_extended_+_(57r)	Klf6_extended_+_(52g)	Klf6	TRUE	chr11:79694930-79695330	Rab11fip4	0.0150725	0.0558321	0.842514	0.417985	Klf6_+_+
Klf6_extended_+_(57r)	Klf6_extended_+_(52g)	Klf6	TRUE	chr4:101997560-101997960	Gm12790	0.0237566	0.0714336	1.51139	0.358502	Klf6_+_+
Klf6_extended_+_(57r)	Klf6_extended_+_(52g)	Klf6	TRUE	chr5:134941806-134942206	Cldn4	0.0227487	0.0653271	3.65197	0.455613	Klf6_+_+
Klf6_extended_+_(57r)	Klf6_extended_+_(52g)	Klf6	TRUE	chr11:63957050-63957450	Hs3st3b1	0.0125508	0.130906	0.631518	0.506457	Klf6_+_+
Klf6_extended_+_(57r)	Klf6_extended_+_(52g)	Klf6	TRUE	chr5:35783033-35783433	Sh3tc1	0.0173311	0.0564575	0.569386	0.397984	Klf6_+_+
Klf6_extended_+_(57r)	Klf6_extended_+_(52g)	Klf6	TRUE	chr8:94183237-94183637	Mt1	0.0215981	0.0849266	0.488993	0.442694	Klf6_+_+
Klf6_extended_+_(57r)	Klf6_extended_+_(52g)	Klf6	TRUE	chr8:94183237-94183637	Mt2	0.0271929	0.0995903	3.53686	0.5345	Klf6_+_+
Klf6_extended_+_(57r)	Klf6_extended_+_(52g)	Klf6	TRUE	chr6:42261538-42261938	Zyx	0.0525959	0.0753117	1.70666	0.384006	Klf6_+_+
Klf6_extended_+_(57r)	Klf6_extended_+_(52g)	Klf6	TRUE	chr9:120002055-120002455	Csrnp1	0.0145319	0.0645146	1.01716	0.342077	Klf6_+_+
Klf6_extended_+_(57r)	Klf6_extended_+_(52g)	Klf6	TRUE	chr1:152786750-152787150	Arpc5	0.00914473	0.0633681	1.5489	0.488324	Klf6_+_+
Klf6_extended_+_(57r)	Klf6_extended_+_(52g)	Klf6	TRUE	chr9:103134699-103135099	Rab6b	0.0645809	0.0596006	0.674447	0.261774	Klf6_+_+
Klf6_extended_+_(57r)	Klf6_extended_+_(52g)	Klf6	TRUE	chr13:60775241-60775641	BC051665	0.0400754	0.116869	2.20015	0.448725	Klf6_+_+
Klf6_extended_+_(57r)	Klf6_extended_+_(52g)	Klf6	TRUE	chr16:37989706-37990106	Gsk3b	0.00874175	0.0875549	1.24634	0.563664	Klf6_+_+
Klf6_extended_+_(57r)	Klf6_extended_+_(52g)	Klf6	TRUE	chr19:9106826-9107226	Ahnak	0.0127518	0.107789	0.841972	0.584051	Klf6_+_+
Klf6_extended_+_(57r)	Klf6_extended_+_(52g)	Klf6	TRUE	chr15:102024039-102024439	Krt18	0.0226215	0.0731167	1.05707	0.448126	Klf6_+_+
Klf6_extended_+_(57r)	Klf6_extended_+_(52g)	Klf6	TRUE	chr15:102025687-102026087	Krt18	0.0253926	0.0968277	1.05707	0.448126	Klf6_+_+
Klf6_extended_+_(57r)	Klf6_extended_+_(52g)	Klf6	TRUE	chr2:92514757-92515157	Large2	0.023029	0.0796737	1.16256	0.279092	Klf6_+_+
Klf6_extended_+_(57r)	Klf6_extended_+_(52g)	Klf6	TRUE	chr3:95230459-95230859	Cers2	0.0336962	0.0522445	1.34847	0.334866	Klf6_+_+
Klf6_extended_+_(57r)	Klf6_extended_+_(52g)	Klf6	TRUE	chr4:155173528-155173928	Prkcz	0.0108515	0.118467	0.435854	0.503058	Klf6_+_+
Klf6_extended_+_(57r)	Klf6_extended_+_(52g)	Klf6	TRUE	chr16:10332788-10333188	Emp2	0.0400302	0.0765374	1.99856	0.423756	Klf6_+_+
Klf6_extended_+_(57r)	Klf6_extended_+_(52g)	Klf6	TRUE	chr16:10316831-10317231	Emp2	0.0154684	0.067448	1.99856	0.423756	Klf6_+_+
Klf6_extended_+_(57r)	Klf6_extended_+_(52g)	Klf6	TRUE	chr14:41010375-41010775	Prxl2a	0.0102333	0.0767748	4.72983	0.440376	Klf6_+_+
Klf9_extended_+_(43r)	Klf9_extended_+_(41g)	Klf9	TRUE	chr19:25243788-25244188	Kank1	0.0455557	0.1634	1.0648	0.592316	Klf9_+_+
Klf9_extended_+_(43r)	Klf9_extended_+_(41g)	Klf9	TRUE	chr19:25290149-25290549	Kank1	0.0376961	0.151886	1.0648	0.592316	Klf9_+_+
Klf9_extended_+_(43r)	Klf9_extended_+_(41g)	Klf9	TRUE	chr2:164433313-164433713	Sdc4	0.0383744	0.110583	2.03212	0.603368	Klf9_+_+
Klf9_extended_+_(43r)	Klf9_extended_+_(41g)	Klf9	TRUE	chr1:166137377-166137777	Pou2f1	0.197884	0.0961606	0.712618	0.608028	Klf9_+_+
Klf9_extended_+_(43r)	Klf9_extended_+_(41g)	Klf9	TRUE	chr1:135248480-135248880	Elf3	0.0263073	0.050977	0.833131	0.367444	Klf9_+_+
Klf9_extended_+_(43r)	Klf9_extended_+_(41g)	Klf9	TRUE	chr2:174261385-174261785	Gnas	0.147182	0.0712246	1.96223	0.289032	Klf9_+_+
Klf9_extended_+_(43r)	Klf9_extended_+_(41g)	Klf9	TRUE	chr5:33816270-33816670	Fgfr3	0.0775538	0.0696964	0.645503	0.0678046	Klf9_+_+
Klf9_extended_+_(43r)	Klf9_extended_+_(41g)	Klf9	TRUE	chr9:99146873-99147273	Gm1123	0.0363148	0.0749757	6.16475	0.35928	Klf9_+_+
Klf9_extended_+_(43r)	Klf9_extended_+_(41g)	Klf9	TRUE	chr4:144408245-144408645	Pramel5	0.0141741	0.0855158	0.945391	0.395785	Klf9_+_+
Klf9_extended_+_(43r)	Klf9_extended_+_(41g)	Klf9	TRUE	chr13:35852870-35853270	Cdyl	0.111161	0.104854	0.572685	0.455115	Klf9_+_+
Klf9_extended_+_(43r)	Klf9_extended_+_(41g)	Klf9	TRUE	chr4:55464160-55464560	Klf4	0.0282512	0.0709367	1.02439	0.257404	Klf9_+_+
Klf9_extended_+_(43r)	Klf9_extended_+_(41g)	Klf9	TRUE	chr8:86888072-86888472	N4bp1	0.0528027	0.0784185	1.56151	0.404511	Klf9_+_+
Klf9_extended_+_(43r)	Klf9_extended_+_(41g)	Klf9	TRUE	chr2:119802879-119803279	Mga	0.0431848	0.0890268	0.648985	0.634795	Klf9_+_+
Klf9_extended_+_(43r)	Klf9_extended_+_(41g)	Klf9	TRUE	chr15:67039395-67039795	Ndrg1	0.00959056	0.0680678	0.886902	0.492167	Klf9_+_+
Klf9_extended_+_(43r)	Klf9_extended_+_(41g)	Klf9	TRUE	chr12:112576709-112577109	Cep170b	0.0219907	0.0609867	0.549676	0.260938	Klf9_+_+
Klf9_extended_+_(43r)	Klf9_extended_+_(41g)	Klf9	TRUE	chr7:80825747-80826147	Iqgap1	0.0150814	0.100693	2.64207	0.69761	Klf9_+_+
Klf9_extended_+_(43r)	Klf9_extended_+_(41g)	Klf9	TRUE	chr7:80823871-80824271	Iqgap1	0.0138714	0.101493	2.64207	0.69761	Klf9_+_+
Klf9_extended_+_(43r)	Klf9_extended_+_(41g)	Klf9	TRUE	chr7:80781968-80782368	Iqgap1	0.0149498	0.102643	2.64207	0.69761	Klf9_+_+
Klf9_extended_+_(43r)	Klf9_extended_+_(41g)	Klf9	TRUE	chr2:20929907-20930307	Etl4	0.0312526	0.169543	0.570661	0.617318	Klf9_+_+
Klf9_extended_+_(43r)	Klf9_extended_+_(41g)	Klf9	TRUE	chr12:112576709-112577109	Inf2	0.0154782	0.0760732	0.568895	0.377815	Klf9_+_+
Klf9_extended_+_(43r)	Klf9_extended_+_(41g)	Klf9	TRUE	chr2:119802879-119803279	Itpka	0.0292299	0.066727	0.562705	0.103467	Klf9_+_+
Klf9_extended_+_(43r)	Klf9_extended_+_(41g)	Klf9	TRUE	chr14:34363442-34363842	Glud1	0.0940902	0.162571	0.717759	0.416233	Klf9_+_+
Klf9_extended_+_(43r)	Klf9_extended_+_(41g)	Klf9	TRUE	chr14:34355424-34355824	Glud1	0.078959	0.16	0.717759	0.416233	Klf9_+_+
Klf9_extended_+_(43r)	Klf9_extended_+_(41g)	Klf9	TRUE	chr9:119071823-119072223	Ctdspl	0.01658	0.100122	1.0327	0.561162	Klf9_+_+
Klf9_extended_+_(43r)	Klf9_extended_+_(41g)	Klf9	TRUE	chr9:119002359-119002759	Ctdspl	0.0215811	0.072674	1.0327	0.561162	Klf9_+_+
Klf9_extended_+_(43r)	Klf9_extended_+_(41g)	Klf9	TRUE	chr1:51624564-51624964	Myo1b	0.0656732	0.239601	0.885942	0.334158	Klf9_+_+
Klf9_extended_+_(43r)	Klf9_extended_+_(41g)	Klf9	TRUE	chr18:80220245-80220645	Pqlc1	0.0634424	0.0761531	11.1297	0.357438	Klf9_+_+
Klf9_extended_+_(43r)	Klf9_extended_+_(41g)	Klf9	TRUE	chr9:118396412-118396812	Eomes	0.0183974	0.0592846	0.831952	0.405059	Klf9_+_+
Klf9_extended_+_(43r)	Klf9_extended_+_(41g)	Klf9	TRUE	chr2:152707690-152708090	H13	0.122009	0.0567008	1.63633	0.355516	Klf9_+_+
Klf9_extended_+_(43r)	Klf9_extended_+_(41g)	Klf9	TRUE	chr4:126163336-126163736	Stk40	0.0313391	0.0536482	1.33594	0.39707	Klf9_+_+
Klf9_extended_+_(43r)	Klf9_extended_+_(41g)	Klf9	TRUE	chr8:125554210-125554610	Sipa1l2	0.0100207	0.0598148	0.781805	0.619158	Klf9_+_+
Klf9_extended_+_(43r)	Klf9_extended_+_(41g)	Klf9	TRUE	chr8:8610156-8610556	Efnb2	0.0138756	0.175445	1.43917	0.540464	Klf9_+_+
Klf9_extended_+_(43r)	Klf9_extended_+_(41g)	Klf9	TRUE	chr1:86498143-86498543	Ncl	0.0438882	0.100252	2.04263	0.650822	Klf9_+_+
Klf9_extended_+_(43r)	Klf9_extended_+_(41g)	Klf9	TRUE	chr5:35783033-35783433	Sh3tc1	0.0173311	0.0564575	2.83928	0.453369	Klf9_+_+
Klf9_extended_+_(43r)	Klf9_extended_+_(41g)	Klf9	TRUE	chr1:152786750-152787150	Arpc5	0.00914473	0.0633681	0.573503	0.490471	Klf9_+_+
Klf9_extended_+_(43r)	Klf9_extended_+_(41g)	Klf9	TRUE	chr6:42261538-42261938	Zyx	0.0525959	0.0753117	1.22818	0.393344	Klf9_+_+
Klf9_extended_+_(43r)	Klf9_extended_+_(41g)	Klf9	TRUE	chr1:182030253-182030653	Enah	0.0269719	0.10738	6.08562	0.548145	Klf9_+_+
Klf9_extended_+_(43r)	Klf9_extended_+_(41g)	Klf9	TRUE	chr16:37989706-37990106	Gsk3b	0.00874175	0.0875549	0.822972	0.653419	Klf9_+_+
Klf9_extended_+_(43r)	Klf9_extended_+_(41g)	Klf9	TRUE	chr9:101052211-101052611	Pccb	0.0370372	0.0517484	1.18532	0.443294	Klf9_+_+
Klf9_extended_+_(43r)	Klf9_extended_+_(41g)	Klf9	TRUE	chr15:99368582-99368982	Fmnl3	0.024768	0.0679931	3.48161	0.482912	Klf9_+_+
Klf9_extended_+_(43r)	Klf9_extended_+_(41g)	Klf9	TRUE	chr19:9106826-9107226	Ahnak	0.0127518	0.107789	1.82382	0.682259	Klf9_+_+
Klf9_extended_+_(43r)	Klf9_extended_+_(41g)	Klf9	TRUE	chr6:65021801-65022201	Smarcad1	0.078935	0.0501875	1.04874	0.659483	Klf9_+_+
Klf9_extended_+_(43r)	Klf9_extended_+_(41g)	Klf9	TRUE	chr2:156731907-156732307	Dlgap4	0.041304	0.0533495	5.13174	0.50222	Klf9_+_+
Klf9_extended_+_(43r)	Klf9_extended_+_(41g)	Klf9	TRUE	chr18:20962134-20962534	Rnf138	0.019816	0.0636798	0.605386	0.342593	Klf9_+_+
Klf9_extended_+_(43r)	Klf9_extended_+_(41g)	Klf9	TRUE	chr1:166137377-166137777	Gpa33	0.0858348	0.250432	1.99608	0.0990441	Klf9_+_+
Klf9_extended_+_(43r)	Klf9_extended_+_(41g)	Klf9	TRUE	chr12:85819005-85819405	Flvcr2	0.0140706	0.0568428	1.16968	0.412866	Klf9_+_+
Nr3c2_extended_+_(16r)	Nr3c2_extended_+_(17g)	Nr3c2	TRUE	chr10:20202138-20202538	Map3k5	0.0673584	0.187107	0.254775	0.162821	Nr3c2_+_+
Nr3c2_extended_+_(16r)	Nr3c2_extended_+_(17g)	Nr3c2	TRUE	chr16:20478622-20479022	Abcc5	0.0383315	0.058089	0.188007	0.133836	Nr3c2_+_+
Nr3c2_extended_+_(16r)	Nr3c2_extended_+_(17g)	Nr3c2	TRUE	chr2:32870215-32870615	Stxbp1	0.0489082	0.111249	0.689281	0.100683	Nr3c2_+_+
Nr3c2_extended_+_(16r)	Nr3c2_extended_+_(17g)	Nr3c2	TRUE	chr1:139490553-139490953	Aspm	0.0921497	0.0580814	0.392102	0.111342	Nr3c2_+_+
Nr3c2_extended_+_(16r)	Nr3c2_extended_+_(17g)	Nr3c2	TRUE	chr10:40442396-40442796	Cdk19	0.138697	0.122443	0.631509	0.195116	Nr3c2_+_+
Nr3c2_extended_+_(16r)	Nr3c2_extended_+_(17g)	Nr3c2	TRUE	chr17:42884866-42885266	Tnfrsf21	0.0542454	0.195956	0.420336	0.0649535	Nr3c2_+_+
Nr3c2_extended_+_(16r)	Nr3c2_extended_+_(17g)	Nr3c2	TRUE	chr12:105112367-105112767	Tcl1	0.492534	0.0841019	1.89578	0.134398	Nr3c2_+_+
Nr3c2_extended_+_(16r)	Nr3c2_extended_+_(17g)	Nr3c2	TRUE	chr15:7116802-7117202	Egflam	0.145351	0.213698	0.239753	0.142267	Nr3c2_+_+
Nr3c2_extended_+_(16r)	Nr3c2_extended_+_(17g)	Nr3c2	TRUE	chr15:7081883-7082283	Egflam	0.11265	0.211473	0.239753	0.142267	Nr3c2_+_+
Nr3c2_extended_+_(16r)	Nr3c2_extended_+_(17g)	Nr3c2	TRUE	chr14:30532061-30532461	Cacna1d	0.0970983	0.15904	0.219669	0.160568	Nr3c2_+_+
Nr3c2_extended_+_(16r)	Nr3c2_extended_+_(17g)	Nr3c2	TRUE	chr5:64241821-64242221	Pgm2	0.0984038	0.0595627	2.94467	0.148711	Nr3c2_+_+
Nr3c2_extended_+_(16r)	Nr3c2_extended_+_(17g)	Nr3c2	TRUE	chr9:71726109-71726509	Cgnl1	0.0435962	0.109407	0.203085	0.116682	Nr3c2_+_+
Nr3c2_extended_+_(16r)	Nr3c2_extended_+_(17g)	Nr3c2	TRUE	chr5:38696559-38696959	Zfp518b	0.0312998	0.113416	0.200537	0.0628256	Nr3c2_+_+
Nr3c2_extended_+_(16r)	Nr3c2_extended_+_(17g)	Nr3c2	TRUE	chr10:20202138-20202538	Bclaf1	0.072185	0.0515958	0.205967	0.164488	Nr3c2_+_+
Nr3c2_extended_+_(16r)	Nr3c2_extended_+_(17g)	Nr3c2	TRUE	chr5:64241821-64242221	Tbc1d1	0.0981542	0.230679	0.187517	0.15385	Nr3c2_+_+
Nr3c2_extended_+_(16r)	Nr3c2_extended_+_(17g)	Nr3c2	TRUE	chr4:150807766-150808166	Errfi1	0.0286652	0.0825837	0.251545	0.0598292	Nr3c2_+_+
Nr3c2_extended_+_(16r)	Nr3c2_extended_+_(17g)	Nr3c2	TRUE	chr1:77447053-77447453	Epha4	0.0977716	0.568361	0.661881	0.135744	Nr3c2_+_+
Nr3c2_extended_+_(16r)	Nr3c2_extended_+_(17g)	Nr3c2	TRUE	chr3:84638926-84639326	Tmem154	0.0775529	0.0781728	0.551302	0.218493	Nr3c2_+_+
Pou2f1_extended_+_(17r)	Pou2f1_extended_+_(19g)	Pou2f1	TRUE	chr1:139490553-139490953	Aspm	0.0921497	0.0580814	4.9483	0.507332	Pou2f1_+_+
Pou2f1_extended_+_(17r)	Pou2f1_extended_+_(19g)	Pou2f1	TRUE	chr14:40892515-40892915	Sh2d4b	0.0705597	0.186529	2.53909	0.303008	Pou2f1_+_+
Pou2f1_extended_+_(17r)	Pou2f1_extended_+_(19g)	Pou2f1	TRUE	chr4:83439070-83439470	Ttc39b	0.068777	0.147373	1.37889	0.466353	Pou2f1_+_+
Pou2f1_extended_+_(17r)	Pou2f1_extended_+_(19g)	Pou2f1	TRUE	chr2:174261385-174261785	Gnas	0.147182	0.0712246	5.48869	0.32008	Pou2f1_+_+
Pou2f1_extended_+_(17r)	Pou2f1_extended_+_(19g)	Pou2f1	TRUE	chr4:83439070-83439470	Psip1	0.0654791	0.091721	6.28334	0.434942	Pou2f1_+_+
Pou2f1_extended_+_(17r)	Pou2f1_extended_+_(19g)	Pou2f1	TRUE	chr3:127530284-127530684	Zgrf1	0.173134	0.11746	2.20574	0.444995	Pou2f1_+_+
Pou2f1_extended_+_(17r)	Pou2f1_extended_+_(19g)	Pou2f1	TRUE	chr4:55464160-55464560	Klf4	0.0282512	0.0709367	1.57793	0.279827	Pou2f1_+_+
Pou2f1_extended_+_(17r)	Pou2f1_extended_+_(19g)	Pou2f1	TRUE	chr4:83439070-83439470	Snapc3	0.0570045	0.0743595	1.98323	0.44734	Pou2f1_+_+
Pou2f1_extended_+_(17r)	Pou2f1_extended_+_(19g)	Pou2f1	TRUE	chr2:20929907-20930307	Etl4	0.0312526	0.169543	11.0328	0.660441	Pou2f1_+_+
Pou2f1_extended_+_(17r)	Pou2f1_extended_+_(19g)	Pou2f1	TRUE	chr11:107531518-107531918	Helz	0.091916	0.0690148	7.48431	0.636087	Pou2f1_+_+
Pou2f1_extended_+_(17r)	Pou2f1_extended_+_(19g)	Pou2f1	TRUE	chr5:119588866-119589266	Tbx3	0.126821	0.255972	2.10223	0.290837	Pou2f1_+_+
Pou2f1_extended_+_(17r)	Pou2f1_extended_+_(19g)	Pou2f1	TRUE	chr2:59385479-59385879	Pkp4	0.0480047	0.0994191	11.0395	0.627942	Pou2f1_+_+
Pou2f1_extended_+_(17r)	Pou2f1_extended_+_(19g)	Pou2f1	TRUE	chrX:13012038-13012438	Usp9x	0.210402	0.183524	9.37362	0.58506	Pou2f1_+_+
Pou2f1_extended_+_(17r)	Pou2f1_extended_+_(19g)	Pou2f1	TRUE	chr7:107339629-107340029	Syt9	0.125114	0.472596	1.27615	0.231808	Pou2f1_+_+
Pou2f1_extended_+_(17r)	Pou2f1_extended_+_(19g)	Pou2f1	TRUE	chr1:86498143-86498543	Ncl	0.0438882	0.100252	3.56876	0.640911	Pou2f1_+_+
Pou2f1_extended_+_(17r)	Pou2f1_extended_+_(19g)	Pou2f1	TRUE	chr2:119707525-119707925	Rpap1	0.148228	0.0779744	2.76691	0.351092	Pou2f1_+_+
Pou2f1_extended_+_(17r)	Pou2f1_extended_+_(19g)	Pou2f1	TRUE	chr2:31163847-31164247	Fnbp1	0.133693	0.135289	9.7626	0.524022	Pou2f1_+_+
Pou2f1_extended_+_(17r)	Pou2f1_extended_+_(19g)	Pou2f1	TRUE	chr12:41727137-41727537	Immp2l	0.0740176	0.210342	1.45712	0.485513	Pou2f1_+_+
Pou2f1_extended_+_(17r)	Pou2f1_extended_+_(19g)	Pou2f1	TRUE	chr6:65021801-65022201	Smarcad1	0.078935	0.0501875	4.65147	0.65566	Pou2f1_+_+
Rarb_extended_+_(30r)	Rarb_extended_+_(26g)	Rarb	TRUE	chr3:84033122-84033522	Tmem131l	0.00882188	0.0648088	0.55986	0.408492	Rarb_+_+
Rarb_extended_+_(30r)	Rarb_extended_+_(26g)	Rarb	TRUE	chr5:32410955-32411355	Plb1	0.0222816	0.0509853	2.526	0.21012	Rarb_+_+
Rarb_extended_+_(30r)	Rarb_extended_+_(26g)	Rarb	TRUE	chr11:59261078-59261478	Wnt3a	0.0275075	0.0937817	0.464862	0.299201	Rarb_+_+
Rarb_extended_+_(30r)	Rarb_extended_+_(26g)	Rarb	TRUE	chr11:55126806-55127206	Anxa6	0.00857032	0.0695217	0.412753	0.284238	Rarb_+_+
Rarb_extended_+_(30r)	Rarb_extended_+_(26g)	Rarb	TRUE	chr7:65469647-65470047	Tjp1	0.0196084	0.0598604	0.729282	0.416256	Rarb_+_+
Rarb_extended_+_(30r)	Rarb_extended_+_(26g)	Rarb	TRUE	chr15:102015958-102016358	Krt18	0.0154881	0.0718534	0.57649	0.315605	Rarb_+_+
Rarb_extended_+_(30r)	Rarb_extended_+_(26g)	Rarb	TRUE	chr15:102025687-102026087	Krt18	0.0253926	0.0968277	0.57649	0.315605	Rarb_+_+
Rarb_extended_+_(30r)	Rarb_extended_+_(26g)	Rarb	TRUE	chr8:41101640-41102040	Mtus1	0.010503	0.050397	0.899923	0.363613	Rarb_+_+
Rarb_extended_+_(30r)	Rarb_extended_+_(26g)	Rarb	TRUE	chr15:27432899-27433299	Ank	0.00892258	0.141359	0.603205	0.421969	Rarb_+_+
Rarb_extended_+_(30r)	Rarb_extended_+_(26g)	Rarb	TRUE	chr18:61993881-61994281	Sh3tc2	0.0385834	0.0713705	0.543645	0.368798	Rarb_+_+
Rarb_extended_+_(30r)	Rarb_extended_+_(26g)	Rarb	TRUE	chr18:61950532-61950932	Sh3tc2	0.0261135	0.0767617	0.543645	0.368798	Rarb_+_+
Rarb_extended_+_(30r)	Rarb_extended_+_(26g)	Rarb	TRUE	chr8:35328888-35329288	Ppp1r3b	0.0464454	0.120877	0.366253	0.289168	Rarb_+_+
Rarb_extended_+_(30r)	Rarb_extended_+_(26g)	Rarb	TRUE	chr8:94304365-94304765	Mt1	0.0454319	0.0867386	0.976169	0.320725	Rarb_+_+
Rarb_extended_+_(30r)	Rarb_extended_+_(26g)	Rarb	TRUE	chr15:77873496-77873896	Foxred2	0.012043	0.0970193	0.322747	0.305695	Rarb_+_+
Rarb_extended_+_(30r)	Rarb_extended_+_(26g)	Rarb	TRUE	chr15:77820462-77820862	Foxred2	0.0105478	0.0824899	0.322747	0.305695	Rarb_+_+
Rarb_extended_+_(30r)	Rarb_extended_+_(26g)	Rarb	TRUE	chr1:137010250-137010650	Nr5a2	0.0105288	0.0631926	0.42989	0.421004	Rarb_+_+
Rarb_extended_+_(30r)	Rarb_extended_+_(26g)	Rarb	TRUE	chr3:88147631-88148031	Mef2d	0.0112263	0.0509562	0.323284	0.317283	Rarb_+_+
Rarb_extended_+_(30r)	Rarb_extended_+_(26g)	Rarb	TRUE	chr9:97025997-97026397	Spsb4	0.0172187	0.0997452	0.519104	0.356252	Rarb_+_+
Rarb_extended_+_(30r)	Rarb_extended_+_(26g)	Rarb	TRUE	chr9:96982233-96982633	Spsb4	0.0189936	0.0802894	0.519104	0.356252	Rarb_+_+
Rarb_extended_+_(30r)	Rarb_extended_+_(26g)	Rarb	TRUE	chr16:10303918-10304318	Emp2	0.0145376	0.0690569	0.583889	0.262544	Rarb_+_+
Rarb_extended_+_(30r)	Rarb_extended_+_(26g)	Rarb	TRUE	chr16:10316831-10317231	Emp2	0.0154684	0.067448	0.583889	0.262544	Rarb_+_+
Rarb_extended_+_(30r)	Rarb_extended_+_(26g)	Rarb	TRUE	chr4:11579158-11579558	Rad54b	0.0305448	0.0650506	0.655565	0.401603	Rarb_+_+
Rarb_extended_+_(30r)	Rarb_extended_+_(26g)	Rarb	TRUE	chr9:119009385-119009785	Vill	0.0185471	0.065106	0.836583	0.264944	Rarb_+_+
Rarb_extended_+_(30r)	Rarb_extended_+_(26g)	Rarb	TRUE	chr11:70745605-70746005	Kif1c	0.0147537	0.0708338	0.243704	0.254087	Rarb_+_+
Rarb_extended_+_(30r)	Rarb_extended_+_(26g)	Rarb	TRUE	chr15:88683301-88683701	Brd1	0.00849267	0.0655252	0.459983	0.413132	Rarb_+_+
Rarb_extended_+_(30r)	Rarb_extended_+_(26g)	Rarb	TRUE	chr15:102025687-102026087	Krt8	0.0268908	0.0768152	0.253966	0.256917	Rarb_+_+
Rarb_extended_+_(30r)	Rarb_extended_+_(26g)	Rarb	TRUE	chr4:135276924-135277324	Clic4	0.0271967	0.137368	2.0348	0.433047	Rarb_+_+
Rarb_extended_+_(30r)	Rarb_extended_+_(26g)	Rarb	TRUE	chr14:99263725-99264125	Klf5	0.0291614	0.0527429	0.603295	0.388996	Rarb_+_+
Rarb_extended_+_(30r)	Rarb_extended_+_(26g)	Rarb	TRUE	chr4:34843153-34843553	Mob3b	0.00787193	0.0697068	0.565308	0.40136	Rarb_+_+
Rarb_extended_+_(30r)	Rarb_extended_+_(26g)	Rarb	TRUE	chr14:8111568-8111968	Pxk	0.0128009	0.0508839	2.88539	0.391318	Rarb_+_+
Rarb_extended_+_(30r)	Rarb_extended_+_(26g)	Rarb	TRUE	chr7:29247438-29247838	Kcnk6	0.0174263	0.058079	0.284056	0.251248	Rarb_+_+
Rora_extended_+_(20r)	Rora_extended_+_(18g)	Rora	TRUE	chr2:174262951-174263351	Gnas	0.0932404	0.0807936	1.54386	0.268562	Rora_+_+
Rora_extended_+_(20r)	Rora_extended_+_(18g)	Rora	TRUE	chr4:141285567-141285967	Epha2	0.0466351	0.174803	0.530201	0.164009	Rora_+_+
Rora_extended_+_(20r)	Rora_extended_+_(18g)	Rora	TRUE	chr4:141283731-141284131	Epha2	0.0352747	0.175588	0.530201	0.164009	Rora_+_+
Rora_extended_+_(20r)	Rora_extended_+_(18g)	Rora	TRUE	chr4:141287460-141287860	Epha2	0.040307	0.173638	0.530201	0.164009	Rora_+_+
Rora_extended_+_(20r)	Rora_extended_+_(18g)	Rora	TRUE	chr17:66479129-66479529	Mtcl1	0.0906283	0.296141	2.27642	0.332484	Rora_+_+
Rora_extended_+_(20r)	Rora_extended_+_(18g)	Rora	TRUE	chr8:88975166-88975566	Sall1	0.0857787	0.0894456	0.614541	0.198623	Rora_+_+
Rora_extended_+_(20r)	Rora_extended_+_(18g)	Rora	TRUE	chr11:88379158-88379558	Msi2	0.148609	0.200249	7.65446	0.389206	Rora_+_+
Rora_extended_+_(20r)	Rora_extended_+_(18g)	Rora	TRUE	chr10:94149438-94149838	Fgd6	0.0232164	0.0904406	0.416649	0.228897	Rora_+_+
Rora_extended_+_(20r)	Rora_extended_+_(18g)	Rora	TRUE	chr11:19987138-19987538	Spred2	0.0273855	0.0837858	1.61169	0.364286	Rora_+_+
Rora_extended_+_(20r)	Rora_extended_+_(18g)	Rora	TRUE	chr1:34103328-34103728	Dst	0.0497443	0.253516	0.954544	0.403638	Rora_+_+
Rora_extended_+_(20r)	Rora_extended_+_(18g)	Rora	TRUE	chr15:7116802-7117202	Lifr	0.0958752	0.49804	0.418646	0.256141	Rora_+_+
Rora_extended_+_(20r)	Rora_extended_+_(18g)	Rora	TRUE	chr9:40799135-40799535	Clmp	0.107902	0.139466	1.06111	0.194632	Rora_+_+
Rora_extended_+_(20r)	Rora_extended_+_(18g)	Rora	TRUE	chr2:152707690-152708090	H13	0.122009	0.0567008	0.885445	0.276151	Rora_+_+
Rora_extended_+_(20r)	Rora_extended_+_(18g)	Rora	TRUE	chr3:121735966-121736366	Abcd3	0.0550403	0.151552	1.83179	0.311602	Rora_+_+
Rora_extended_+_(20r)	Rora_extended_+_(18g)	Rora	TRUE	chr7:139363948-139364348	Inpp5a	0.0720887	0.0870606	2.22606	0.275147	Rora_+_+
Rora_extended_+_(20r)	Rora_extended_+_(18g)	Rora	TRUE	chr5:53541920-53542320	Rbpj	0.0659281	0.256778	0.479458	0.371785	Rora_+_+
Rora_extended_+_(20r)	Rora_extended_+_(18g)	Rora	TRUE	chr11:79635870-79636270	Nf1	0.0450027	0.145056	4.36108	0.429323	Rora_+_+
Rora_extended_+_(20r)	Rora_extended_+_(18g)	Rora	TRUE	chr17:46700129-46700529	Ptk7	0.0917536	0.0696919	1.12527	0.161855	Rora_+_+
Rora_extended_+_(20r)	Rora_extended_+_(18g)	Rora	TRUE	chr1:93727299-93727699	Dtymk	0.0138772	0.0558126	0.510821	0.204867	Rora_+_+
Rora_extended_+_(20r)	Rora_extended_+_(18g)	Rora	TRUE	chr12:86917104-86917504	Tmem63c	0.0663572	0.158281	0.831069	0.136134	Rora_+_+
Rxra_extended_+_(19r)	Rxra_extended_+_(18g)	Rxra	TRUE	chr15:77873496-77873896	Apol8	0.0123853	0.0861207	1.51647	0.199558	Rxra_+_+
Rxra_extended_+_(19r)	Rxra_extended_+_(18g)	Rxra	TRUE	chr15:77820462-77820862	Apol8	0.0113129	0.0724238	1.51647	0.199558	Rxra_+_+
Rxra_extended_+_(19r)	Rxra_extended_+_(18g)	Rxra	TRUE	chr5:32410955-32411355	Plb1	0.0222816	0.0509853	0.332426	0.171494	Rxra_+_+
Rxra_extended_+_(19r)	Rxra_extended_+_(18g)	Rxra	TRUE	chr2:122658097-122658497	Slc30a4	0.0276802	0.0639569	2.15299	0.296452	Rxra_+_+
Rxra_extended_+_(19r)	Rxra_extended_+_(18g)	Rxra	TRUE	chr1:156462717-156463117	Soat1	0.0175783	0.0566224	0.756642	0.279013	Rxra_+_+
Rxra_extended_+_(19r)	Rxra_extended_+_(18g)	Rxra	TRUE	chr16:4896818-4897218	Rogdi	0.00416112	0.0668154	0.64834	0.226293	Rxra_+_+
Rxra_extended_+_(19r)	Rxra_extended_+_(18g)	Rxra	TRUE	chr4:130306913-130307313	Tinagl1	0.0368714	0.0722888	6.60831	0.204002	Rxra_+_+
Rxra_extended_+_(19r)	Rxra_extended_+_(18g)	Rxra	TRUE	chr6:70773794-70774194	Rpia	0.0301955	0.101958	0.309154	0.293808	Rxra_+_+
Rxra_extended_+_(19r)	Rxra_extended_+_(18g)	Rxra	TRUE	chr4:62379773-62380173	Bspry	0.0298662	0.0554239	1.3713	0.130361	Rxra_+_+
Rxra_extended_+_(19r)	Rxra_extended_+_(18g)	Rxra	TRUE	chr3:58861817-58862217	Med12l	0.0209327	0.167506	0.309349	0.392651	Rxra_+_+
Rxra_extended_+_(19r)	Rxra_extended_+_(18g)	Rxra	TRUE	chr7:19265353-19265753	Ppp1r13l	0.036288	0.0616979	0.41266	0.0935681	Rxra_+_+
Rxra_extended_+_(19r)	Rxra_extended_+_(18g)	Rxra	TRUE	chr4:43695718-43696118	Tmem8b	0.0413119	0.050356	6.82657	0.182732	Rxra_+_+
Rxra_extended_+_(19r)	Rxra_extended_+_(18g)	Rxra	TRUE	chr2:85037680-85038080	Tnks1bp1	0.0302527	0.0791495	2.39763	0.345351	Rxra_+_+
Rxra_extended_+_(19r)	Rxra_extended_+_(18g)	Rxra	TRUE	chr9:119979814-119980214	Cx3cr1	0.0128485	0.0768286	0.880922	0.314906	Rxra_+_+
Rxra_extended_+_(19r)	Rxra_extended_+_(18g)	Rxra	TRUE	chr10:117140953-117141353	Frs2	0.0107004	0.0588046	0.552233	0.390843	Rxra_+_+
Rxra_extended_+_(19r)	Rxra_extended_+_(18g)	Rxra	TRUE	chr15:102025687-102026087	Krt8	0.0268908	0.0768152	2.15594	0.229579	Rxra_+_+
Rxra_extended_+_(19r)	Rxra_extended_+_(18g)	Rxra	TRUE	chr11:70745605-70746005	Pfn1	0.0237494	0.0619931	0.507741	0.211917	Rxra_+_+
Rxra_extended_+_(19r)	Rxra_extended_+_(18g)	Rxra	TRUE	chr5:144931885-144932285	Smurf1	0.0298793	0.0669047	0.358865	0.337365	Rxra_+_+
Rxra_extended_+_(19r)	Rxra_extended_+_(18g)	Rxra	TRUE	chr1:74779029-74779429	Wnt6	0.128461	0.0529792	0.927537	0.168341	Rxra_+_+
Sp1_extended_+_(17r)	Sp1_extended_+_(16g)	Sp1	TRUE	chr15:79460208-79460608	Csnk1e	0.0280316	0.0848557	0.43527	0.348937	Sp1_+_+
Sp1_extended_+_(17r)	Sp1_extended_+_(16g)	Sp1	TRUE	chr7:101316839-101317239	Stard10	0.0266889	0.102998	0.284958	0.378646	Sp1_+_+
Sp1_extended_+_(17r)	Sp1_extended_+_(16g)	Sp1	TRUE	chr2:152707690-152708090	H13	0.122009	0.0567008	5.6858	0.310466	Sp1_+_+
Sp1_extended_+_(17r)	Sp1_extended_+_(16g)	Sp1	TRUE	chr13:60775241-60775641	BC051665	0.0400754	0.116869	0.555078	0.340606	Sp1_+_+
Sp1_extended_+_(17r)	Sp1_extended_+_(16g)	Sp1	TRUE	chr9:50752732-50753132	2310030G06Rik	0.045888	0.0528339	0.306966	0.184738	Sp1_+_+
Sp1_extended_+_(17r)	Sp1_extended_+_(16g)	Sp1	TRUE	chr10:127322597-127322997	Arhgap9	0.0421806	0.0655601	0.256697	0.294964	Sp1_+_+
Sp1_extended_+_(17r)	Sp1_extended_+_(16g)	Sp1	TRUE	chr18:74387412-74387812	Myo5b	0.0329149	0.174491	0.641957	0.479736	Sp1_+_+
Sp1_extended_+_(17r)	Sp1_extended_+_(16g)	Sp1	TRUE	chr19:9106826-9107226	Ahnak	0.0127518	0.107789	0.511453	0.557231	Sp1_+_+
Sp1_extended_+_(17r)	Sp1_extended_+_(16g)	Sp1	TRUE	chrX:21670740-21671140	Slc6a14	0.0666567	0.131951	0.350023	0.457745	Sp1_+_+
Sp1_extended_+_(17r)	Sp1_extended_+_(16g)	Sp1	TRUE	chr2:164433313-164433713	Sdc4	0.0383744	0.110583	0.269677	0.509835	Sp1_+_+
Sp1_extended_+_(17r)	Sp1_extended_+_(16g)	Sp1	TRUE	chr15:102024039-102024439	Krt18	0.0226215	0.0731167	0.247993	0.373014	Sp1_+_+
Sp1_extended_+_(17r)	Sp1_extended_+_(16g)	Sp1	TRUE	chr15:102025687-102026087	Krt18	0.0253926	0.0968277	0.247993	0.373014	Sp1_+_+
Sp1_extended_+_(17r)	Sp1_extended_+_(16g)	Sp1	TRUE	chr11:20242788-20243188	Slc1a4	0.0835447	0.143012	0.524088	0.143268	Sp1_+_+
Sp1_extended_+_(17r)	Sp1_extended_+_(16g)	Sp1	TRUE	chr2:120164550-120164950	Ehd4	0.0295313	0.0575139	0.469947	0.383597	Sp1_+_+
Sp1_extended_+_(17r)	Sp1_extended_+_(16g)	Sp1	TRUE	chr5:124452885-124453285	Mphosph9	0.186771	0.13222	0.579537	0.307051	Sp1_+_+
Sp1_extended_+_(17r)	Sp1_extended_+_(16g)	Sp1	TRUE	chr9:21265021-21265421	Atg4d	0.0242846	0.0538019	0.37113	0.295856	Sp1_+_+
Sp1_extended_+_(17r)	Sp1_extended_+_(16g)	Sp1	TRUE	chr8:88975166-88975566	Sall1	0.0857787	0.0894456	0.248386	0.178618	Sp1_+_+
Tcf3_extended_+_(11r)	Tcf3_extended_+_(10g)	Tcf3	TRUE	chr6:122782257-122782657	Nanog	0.0091499	0.0986132	0.523083	0.0835262	Tcf3_+_+
Tcf3_extended_+_(11r)	Tcf3_extended_+_(10g)	Tcf3	TRUE	chr6:122762926-122763326	Nanog	0.0109453	0.0943689	0.523083	0.0835262	Tcf3_+_+
Tcf3_extended_+_(11r)	Tcf3_extended_+_(10g)	Tcf3	TRUE	chr10:127956342-127956742	Hsd17b6	0.00816032	0.0733954	0.260016	0.0838085	Tcf3_+_+
Tcf3_extended_+_(11r)	Tcf3_extended_+_(10g)	Tcf3	TRUE	chr5:14054497-14054897	Sema3e	0.0504577	0.17648	0.149824	0.232568	Tcf3_+_+
Tcf3_extended_+_(11r)	Tcf3_extended_+_(10g)	Tcf3	TRUE	chr14:51896165-51896565	Slc39a2	0.0206258	0.0574406	0.195481	0.150369	Tcf3_+_+
Tcf3_extended_+_(11r)	Tcf3_extended_+_(10g)	Tcf3	TRUE	chr4:133285990-133286390	Slc9a1	0.0213826	0.0767354	0.619003	0.221029	Tcf3_+_+
Tcf3_extended_+_(11r)	Tcf3_extended_+_(10g)	Tcf3	TRUE	chr11:46071413-46071813	Adam19	0.00520676	0.0592094	0.385255	0.202418	Tcf3_+_+
Tcf3_extended_+_(11r)	Tcf3_extended_+_(10g)	Tcf3	TRUE	chr3:101596166-101596566	Atp1a1	0.0451814	0.0763619	0.199746	0.264698	Tcf3_+_+
Tcf3_extended_+_(11r)	Tcf3_extended_+_(10g)	Tcf3	TRUE	chr9:66110196-66110596	Dapk2	0.0165585	0.0741444	0.159238	0.101285	Tcf3_+_+
Tcf3_extended_+_(11r)	Tcf3_extended_+_(10g)	Tcf3	TRUE	chr4:126162671-126163071	Sh3d21	0.00829472	0.12416	0.29282	0.178836	Tcf3_+_+
Tcf3_extended_+_(11r)	Tcf3_extended_+_(10g)	Tcf3	TRUE	chr16:20413961-20414361	Dvl3	0.0125488	0.0648174	0.76526	0.103397	Tcf3_+_+
Tead3_extended_+_(58r)	Tead3_extended_+_(53g)	Tead3	TRUE	chr15:79460208-79460608	Csnk1e	0.0280316	0.0848557	2.42908	0.309616	Tead3_+_+
Tead3_extended_+_(58r)	Tead3_extended_+_(53g)	Tead3	TRUE	chr7:101868966-101869366	Numa1	0.0180541	0.0657443	0.711307	0.288105	Tead3_+_+
Tead3_extended_+_(58r)	Tead3_extended_+_(53g)	Tead3	TRUE	chr8:27177295-27177695	Rab11fip1	0.0149931	0.075193	1.0701	0.347502	Tead3_+_+
Tead3_extended_+_(58r)	Tead3_extended_+_(53g)	Tead3	TRUE	chr11:59265531-59265931	Wnt3a	0.0277562	0.056017	0.793808	0.315245	Tead3_+_+
Tead3_extended_+_(58r)	Tead3_extended_+_(53g)	Tead3	TRUE	chr11:59261078-59261478	Wnt3a	0.0275075	0.0937817	0.793808	0.315245	Tead3_+_+
Tead3_extended_+_(58r)	Tead3_extended_+_(53g)	Tead3	TRUE	chr12:24632133-24632533	Grhl1	0.0227677	0.0571725	0.962117	0.245375	Tead3_+_+
Tead3_extended_+_(58r)	Tead3_extended_+_(53g)	Tead3	TRUE	chr16:37977228-37977628	Gsk3b	0.00826851	0.0697821	1.06647	0.364436	Tead3_+_+
Tead3_extended_+_(58r)	Tead3_extended_+_(53g)	Tead3	TRUE	chr16:37989706-37990106	Gsk3b	0.00874175	0.0875549	1.06647	0.364436	Tead3_+_+
Tead3_extended_+_(58r)	Tead3_extended_+_(53g)	Tead3	TRUE	chr12:112576709-112577109	Akt1	0.0394204	0.0528568	3.07705	0.176604	Tead3_+_+
Tead3_extended_+_(58r)	Tead3_extended_+_(53g)	Tead3	TRUE	chr16:95917841-95918241	Psmg1	0.0241541	0.0586072	1.6176	0.225775	Tead3_+_+
Tead3_extended_+_(58r)	Tead3_extended_+_(53g)	Tead3	TRUE	chr18:21214941-21215341	Garem1	0.0164466	0.160597	0.87859	0.371316	Tead3_+_+
Tead3_extended_+_(58r)	Tead3_extended_+_(53g)	Tead3	TRUE	chr3:101044793-101045193	Vtcn1	0.0135563	0.0768591	2.69054	0.366764	Tead3_+_+
Tead3_extended_+_(58r)	Tead3_extended_+_(53g)	Tead3	TRUE	chr4:86674038-86674438	Saxo1	0.039749	0.0683139	5.74819	0.187712	Tead3_+_+
Tead3_extended_+_(58r)	Tead3_extended_+_(53g)	Tead3	TRUE	chr10:105522502-105522902	Tmtc2	0.025015	0.0929859	0.781133	0.187528	Tead3_+_+
Tead3_extended_+_(58r)	Tead3_extended_+_(53g)	Tead3	TRUE	chr14:25342855-25343255	Zmiz1	0.0196874	0.076901	1.04687	0.36313	Tead3_+_+
Tead3_extended_+_(58r)	Tead3_extended_+_(53g)	Tead3	TRUE	chr14:25341885-25342285	Zmiz1	0.0259663	0.0934243	1.04687	0.36313	Tead3_+_+
Tead3_extended_+_(58r)	Tead3_extended_+_(53g)	Tead3	TRUE	chr14:25630790-25631190	Zmiz1	0.0165971	0.0901618	1.04687	0.36313	Tead3_+_+
Tead3_extended_+_(58r)	Tead3_extended_+_(53g)	Tead3	TRUE	chr13:60734254-60734654	BC051665	0.058082	0.107592	39.0563	0.493635	Tead3_+_+
Tead3_extended_+_(58r)	Tead3_extended_+_(53g)	Tead3	TRUE	chr13:60789021-60789421	BC051665	0.0264427	0.105924	39.0563	0.493635	Tead3_+_+
Tead3_extended_+_(58r)	Tead3_extended_+_(53g)	Tead3	TRUE	chr5:25528774-25529174	Kmt2c	0.00523851	0.0670956	0.80474	0.411682	Tead3_+_+
Tead3_extended_+_(58r)	Tead3_extended_+_(53g)	Tead3	TRUE	chr11:82688549-82688949	Cct6b	0.0387202	0.0693137	0.926914	0.273059	Tead3_+_+
Tead3_extended_+_(58r)	Tead3_extended_+_(53g)	Tead3	TRUE	chr19:32242002-32242402	Sgms1	0.00269622	0.062641	3.38681	0.386857	Tead3_+_+
Tead3_extended_+_(58r)	Tead3_extended_+_(53g)	Tead3	TRUE	chr19:10011252-10011652	Rab3il1	0.0246995	0.0500886	0.698982	0.206192	Tead3_+_+
Tead3_extended_+_(58r)	Tead3_extended_+_(53g)	Tead3	TRUE	chr9:99144498-99144898	Pik3cb	0.0112137	0.0742028	1.3728	0.389888	Tead3_+_+
Tead3_extended_+_(58r)	Tead3_extended_+_(53g)	Tead3	TRUE	chr15:28161653-28162053	Trio	0.00981745	0.130828	2.45081	0.390103	Tead3_+_+
Tead3_extended_+_(58r)	Tead3_extended_+_(53g)	Tead3	TRUE	chr6:41680720-41681120	Trpv5	0.0317071	0.104225	20.6082	0.437223	Tead3_+_+
Tead3_extended_+_(58r)	Tead3_extended_+_(53g)	Tead3	TRUE	chr12:80774774-80775174	Plekhd1	0.0202876	0.0754695	5.26281	0.31862	Tead3_+_+
Tead3_extended_+_(58r)	Tead3_extended_+_(53g)	Tead3	TRUE	chr15:90685684-90686084	Cpne8	0.0160163	0.110198	1.3816	0.343315	Tead3_+_+
Tead3_extended_+_(58r)	Tead3_extended_+_(53g)	Tead3	TRUE	chr6:73303300-73303700	Suclg1	0.0241487	0.0523538	0.823749	0.193608	Tead3_+_+
Tead3_extended_+_(58r)	Tead3_extended_+_(53g)	Tead3	TRUE	chr6:114974245-114974645	Atg7	0.0227532	0.062963	0.735168	0.308886	Tead3_+_+
Tead3_extended_+_(58r)	Tead3_extended_+_(53g)	Tead3	TRUE	chr6:146966308-146966708	Ppfibp1	0.00881374	0.0600822	1.64441	0.358361	Tead3_+_+
Tead3_extended_+_(58r)	Tead3_extended_+_(53g)	Tead3	TRUE	chr17:34944468-34944868	Slc44a4	0.0185141	0.074952	9.26687	0.330368	Tead3_+_+
Tead3_extended_+_(58r)	Tead3_extended_+_(53g)	Tead3	TRUE	chr17:34943358-34943758	Slc44a4	0.0209861	0.0503469	9.26687	0.330368	Tead3_+_+
Tead3_extended_+_(58r)	Tead3_extended_+_(53g)	Tead3	TRUE	chr10:60215772-60216172	Psap	0.00946251	0.0906012	1.57113	0.401677	Tead3_+_+
Tead3_extended_+_(58r)	Tead3_extended_+_(53g)	Tead3	TRUE	chr14:76516014-76516414	Tsc22d1	0.0187453	0.0782684	0.820813	0.356464	Tead3_+_+
Tead3_extended_+_(58r)	Tead3_extended_+_(53g)	Tead3	TRUE	chr9:118396412-118396812	Eomes	0.0183974	0.0592846	7.34988	0.348998	Tead3_+_+
Tead3_extended_+_(58r)	Tead3_extended_+_(53g)	Tead3	TRUE	chr10:94149438-94149838	Vezt	0.0439546	0.0605804	1.11021	0.285031	Tead3_+_+
Tead3_extended_+_(58r)	Tead3_extended_+_(53g)	Tead3	TRUE	chr4:126163336-126163736	Stk40	0.0313391	0.0536482	1.46047	0.248021	Tead3_+_+
Tead3_extended_+_(58r)	Tead3_extended_+_(53g)	Tead3	TRUE	chr4:155173528-155173928	Plch2	0.0190778	0.0538467	13.4145	0.264814	Tead3_+_+
Tead3_extended_+_(58r)	Tead3_extended_+_(53g)	Tead3	TRUE	chr13:104036919-104037319	Erbin	0.0120003	0.0897864	9.9084	0.482193	Tead3_+_+
Tead3_extended_+_(58r)	Tead3_extended_+_(53g)	Tead3	TRUE	chr18:74387412-74387812	Myo5b	0.0329149	0.174491	2.65142	0.415505	Tead3_+_+
Tead3_extended_+_(58r)	Tead3_extended_+_(53g)	Tead3	TRUE	chr6:41680720-41681120	Kel	0.0324873	0.0560315	0.692989	0.16306	Tead3_+_+
Tead3_extended_+_(58r)	Tead3_extended_+_(53g)	Tead3	TRUE	chr1:69728060-69728460	Ikzf2	0.0296924	0.068993	0.760691	0.202226	Tead3_+_+
Tead3_extended_+_(58r)	Tead3_extended_+_(53g)	Tead3	TRUE	chr2:38546200-38546600	Nek6	0.0477705	0.129266	1.0912	0.276761	Tead3_+_+
Tead3_extended_+_(58r)	Tead3_extended_+_(53g)	Tead3	TRUE	chr7:123332982-123333382	Slc5a11	0.0130452	0.0838271	2.85691	0.376566	Tead3_+_+
Tead3_extended_+_(58r)	Tead3_extended_+_(53g)	Tead3	TRUE	chr6:90508141-90508541	Iqsec1	0.0314367	0.115862	4.18154	0.441199	Tead3_+_+
Tead3_extended_+_(58r)	Tead3_extended_+_(53g)	Tead3	TRUE	chr6:90561183-90561583	Iqsec1	0.0118699	0.150263	4.18154	0.441199	Tead3_+_+
Tead3_extended_+_(58r)	Tead3_extended_+_(53g)	Tead3	TRUE	chr7:110204213-110204613	Swap70	0.0156588	0.0534477	0.889731	0.335136	Tead3_+_+
Tead3_extended_+_(58r)	Tead3_extended_+_(53g)	Tead3	TRUE	chr15:102025687-102026087	Krt8	0.0268908	0.0768152	1.46729	0.223783	Tead3_+_+
Tead3_extended_+_(58r)	Tead3_extended_+_(53g)	Tead3	TRUE	chr15:76314811-76315211	Mroh1	0.0166611	0.0571362	2.28949	0.360081	Tead3_+_+
Tead3_extended_+_(58r)	Tead3_extended_+_(53g)	Tead3	TRUE	chr15:12217457-12217857	Pdzd2	0.0201537	0.0832939	40.7562	0.456363	Tead3_+_+
Tead3_extended_+_(58r)	Tead3_extended_+_(53g)	Tead3	TRUE	chr4:134734259-134734659	Ldlrap1	0.0859286	0.061356	38.7118	0.400654	Tead3_+_+
Tead3_extended_+_(58r)	Tead3_extended_+_(53g)	Tead3	TRUE	chr19:9106826-9107226	Ahnak	0.0127518	0.107789	1.47114	0.406148	Tead3_+_+
Tead3_extended_+_(58r)	Tead3_extended_+_(53g)	Tead3	TRUE	chr9:66274511-66274911	Dapk2	0.0213446	0.0726133	1.07947	0.214443	Tead3_+_+
Tead3_extended_+_(58r)	Tead3_extended_+_(53g)	Tead3	TRUE	chr8:24919291-24919691	Adam32	0.0713279	0.0641468	2.25026	0.0750617	Tead3_+_+
Tead3_extended_+_(58r)	Tead3_extended_+_(53g)	Tead3	TRUE	chr16:95917841-95918241	Brwd1	0.0138263	0.0826913	3.0628	0.373243	Tead3_+_+
Tead3_extended_+_(58r)	Tead3_extended_+_(53g)	Tead3	TRUE	chr14:41010375-41010775	Prxl2a	0.0102333	0.0767748	1.40003	0.292958	Tead3_+_+
Tead3_extended_+_(58r)	Tead3_extended_+_(53g)	Tead3	TRUE	chr10:58365201-58365601	Lims1	0.00855885	0.0665928	0.687909	0.325572	Tead3_+_+
Tead3_extended_+_(58r)	Tead3_extended_+_(53g)	Tead3	TRUE	chr10:115809135-115809535	Tspan8	0.0280706	0.216674	3.19144	0.440562	Tead3_+_+
Tead3_extended_+_(58r)	Tead3_extended_+_(53g)	Tead3	TRUE	chr19:46470983-46471383	Wbp1l	0.0210382	0.0507507	1.69751	0.29392	Tead3_+_+
Thrb_extended_+_(13r)	Thrb_extended_+_(15g)	Thrb	TRUE	chr10:94149438-94149838	Fgd6	0.0232164	0.0904406	0.212551	0.0759936	Thrb_+_+
Thrb_extended_+_(13r)	Thrb_extended_+_(15g)	Thrb	TRUE	chr6:122762926-122763326	Nanog	0.0109453	0.0943689	0.207214	0.0882633	Thrb_+_+
Thrb_extended_+_(13r)	Thrb_extended_+_(15g)	Thrb	TRUE	chr4:62379773-62380173	Bspry	0.0298662	0.0554239	0.376401	0.0607317	Thrb_+_+
Thrb_extended_+_(13r)	Thrb_extended_+_(15g)	Thrb	TRUE	chr2:29716326-29716726	Trub2	0.0296602	0.0773492	1.1202	0.100233	Thrb_+_+
Thrb_extended_+_(13r)	Thrb_extended_+_(15g)	Thrb	TRUE	chr11:70745605-70746005	Kif1c	0.0147537	0.0708338	0.224641	0.05723	Thrb_+_+
Thrb_extended_+_(13r)	Thrb_extended_+_(15g)	Thrb	TRUE	chr15:100649377-100649777	Smagp	0.0461153	0.0809972	0.255447	0.0554753	Thrb_+_+
Thrb_extended_+_(13r)	Thrb_extended_+_(15g)	Thrb	TRUE	chr15:100649377-100649777	Bin2	0.0468181	0.0908746	0.230928	0.0613294	Thrb_+_+
Thrb_extended_+_(13r)	Thrb_extended_+_(15g)	Thrb	TRUE	chr6:6185576-6185976	Slc25a13	0.0420239	0.349009	0.214153	0.204675	Thrb_+_+
Thrb_extended_+_(13r)	Thrb_extended_+_(15g)	Thrb	TRUE	chr9:59553870-59554270	Pkm	0.0338582	0.138415	2.33086	0.141154	Thrb_+_+
Thrb_extended_+_(13r)	Thrb_extended_+_(15g)	Thrb	TRUE	chr17:42884405-42884805	Tnfrsf21	0.0896399	0.201294	0.348205	0.0799755	Thrb_+_+
Thrb_extended_+_(13r)	Thrb_extended_+_(15g)	Thrb	TRUE	chr2:26611130-26611530	Notch1	0.0656142	0.0860626	0.295648	0.0630818	Thrb_+_+
Thrb_extended_+_(13r)	Thrb_extended_+_(15g)	Thrb	TRUE	chr9:59553870-59554270	Gramd2	0.0272989	0.077081	0.238011	0.0691758	Thrb_+_+
Thrb_extended_+_(13r)	Thrb_extended_+_(15g)	Thrb	TRUE	chr6:125071146-125071546	Gapdh	0.0368028	0.0507592	0.367834	0.0814296	Thrb_+_+
Thrb_extended_+_(13r)	Thrb_extended_+_(15g)	Thrb	TRUE	chr3:127530284-127530684	Zgrf1	0.173134	0.11746	0.475311	0.155862	Thrb_+_+
Thrb_extended_+_(13r)	Thrb_extended_+_(15g)	Thrb	TRUE	chr2:129244602-129245002	Ttl	0.0180825	0.0613648	0.317901	0.0831819	Thrb_+_+
Trps1_extended_+_(30r)	Trps1_extended_+_(31g)	Trps1	TRUE	chr6:122782257-122782657	Nanog	0.0091499	0.0986132	20.0114	0.352812	Trps1_+_+
Trps1_extended_+_(30r)	Trps1_extended_+_(31g)	Trps1	TRUE	chr6:122762926-122763326	Nanog	0.0109453	0.0943689	20.0114	0.352812	Trps1_+_+
Trps1_extended_+_(30r)	Trps1_extended_+_(31g)	Trps1	TRUE	chr11:104288986-104289386	Mapt	0.0482265	0.17573	10.108	0.355301	Trps1_+_+
Trps1_extended_+_(30r)	Trps1_extended_+_(31g)	Trps1	TRUE	chr6:82757079-82757479	Pole4	0.00920583	0.0805107	19.1093	0.371821	Trps1_+_+
Trps1_extended_+_(30r)	Trps1_extended_+_(31g)	Trps1	TRUE	chr1:65041005-65041405	Akr1cl	0.0351137	0.142336	2.7793	0.237181	Trps1_+_+
Trps1_extended_+_(30r)	Trps1_extended_+_(31g)	Trps1	TRUE	chr9:37653655-37654055	Msantd2	0.0819349	0.205231	14.9709	0.508365	Trps1_+_+
Trps1_extended_+_(30r)	Trps1_extended_+_(31g)	Trps1	TRUE	chr9:43027762-43028162	Pou2f3	0.153235	0.164882	8.10887	0.300895	Trps1_+_+
Trps1_extended_+_(30r)	Trps1_extended_+_(31g)	Trps1	TRUE	chr7:107602737-107603137	Syt9	0.00570369	0.253593	29.288	0.534936	Trps1_+_+
Trps1_extended_+_(30r)	Trps1_extended_+_(31g)	Trps1	TRUE	chr19:7308500-7308900	Rcor2	0.0698137	0.131169	3.10545	0.175748	Trps1_+_+
Trps1_extended_+_(30r)	Trps1_extended_+_(31g)	Trps1	TRUE	chr6:135023488-135023888	Gpr19	0.0306611	0.0528623	8.56326	0.247951	Trps1_+_+
Trps1_extended_+_(30r)	Trps1_extended_+_(31g)	Trps1	TRUE	chr17:86711852-86712252	Epas1	0.292078	0.0961684	2.99921	0.22264	Trps1_+_+
Trps1_extended_+_(30r)	Trps1_extended_+_(31g)	Trps1	TRUE	chr6:128296094-128296494	Tulp3	0.015552	0.125142	7.11588	0.233776	Trps1_+_+
Trps1_extended_+_(30r)	Trps1_extended_+_(31g)	Trps1	TRUE	chr1:13085083-13085483	Prdm14	0.160626	0.177855	5.41665	0.300967	Trps1_+_+
Trps1_extended_+_(30r)	Trps1_extended_+_(31g)	Trps1	TRUE	chr18:20776501-20776901	B4galt6	0.0322098	0.232052	3.72372	0.286059	Trps1_+_+
Trps1_extended_+_(30r)	Trps1_extended_+_(31g)	Trps1	TRUE	chr14:40893190-40893590	Sh2d4b	0.0858982	0.186047	5.51152	0.313885	Trps1_+_+
Trps1_extended_+_(30r)	Trps1_extended_+_(31g)	Trps1	TRUE	chr1:65041005-65041405	Plekhm3	0.0803691	0.126214	20.7368	0.445252	Trps1_+_+
Trps1_extended_+_(30r)	Trps1_extended_+_(31g)	Trps1	TRUE	chr5:38635156-38635556	Zfp518b	0.0153139	0.0664926	7.30342	0.292925	Trps1_+_+
Trps1_extended_+_(30r)	Trps1_extended_+_(31g)	Trps1	TRUE	chr9:43027762-43028162	Grik4	0.183204	0.221065	11.7462	0.371051	Trps1_+_+
Trps1_extended_+_(30r)	Trps1_extended_+_(31g)	Trps1	TRUE	chr5:64244218-64244618	Tbc1d1	0.132755	0.230556	3.29795	0.184934	Trps1_+_+
Trps1_extended_+_(30r)	Trps1_extended_+_(31g)	Trps1	TRUE	chr5:53466882-53467282	Rbpj	0.0837157	0.257875	34.5201	0.572646	Trps1_+_+
Trps1_extended_+_(30r)	Trps1_extended_+_(31g)	Trps1	TRUE	chr5:53541920-53542320	Rbpj	0.0659281	0.256778	34.5201	0.572646	Trps1_+_+
Trps1_extended_+_(30r)	Trps1_extended_+_(31g)	Trps1	TRUE	chr17:47445887-47446287	Ccnd3	0.0141007	0.124834	6.31421	0.208549	Trps1_+_+
Trps1_extended_+_(30r)	Trps1_extended_+_(31g)	Trps1	TRUE	chr6:145079145-145079545	Bcat1	0.108945	0.196852	6.56655	0.371171	Trps1_+_+
Trps1_extended_+_(30r)	Trps1_extended_+_(31g)	Trps1	TRUE	chr16:48297499-48297899	Morc1	0.107717	0.176665	19.5168	0.543666	Trps1_+_+
Trps1_extended_+_(30r)	Trps1_extended_+_(31g)	Trps1	TRUE	chr1:182030253-182030653	Enah	0.0269719	0.10738	12.75	0.444944	Trps1_+_+
Trps1_extended_+_(30r)	Trps1_extended_+_(31g)	Trps1	TRUE	chr4:116808269-116808669	Prdx1	0.0346467	0.11115	9.23741	0.352991	Trps1_+_+
Trps1_extended_+_(30r)	Trps1_extended_+_(31g)	Trps1	TRUE	chr7:107602737-107603137	Olfml1	0.0205831	0.125154	7.54061	0.298077	Trps1_+_+
Trps1_extended_+_(30r)	Trps1_extended_+_(31g)	Trps1	TRUE	chr18:24864892-24865292	Fhod3	0.198448	0.379833	27.3253	0.55486	Trps1_+_+
Trps1_extended_+_(30r)	Trps1_extended_+_(31g)	Trps1	TRUE	chr3:55119533-55119933	Dclk1	0.110349	0.102306	4.4855	0.246912	Trps1_+_+
Trps1_extended_+_(30r)	Trps1_extended_+_(31g)	Trps1	TRUE	chr8:24919291-24919691	Adam32	0.0713279	0.0641468	4.22783	0.192782	Trps1_+_+
Trps1_extended_+_(30r)	Trps1_extended_+_(31g)	Trps1	TRUE	chr14:27150172-27150572	Il17rd	0.00851928	0.103847	14.2591	0.398147	Trps1_+_+
Trps1_extended_+_(30r)	Trps1_extended_+_(31g)	Trps1	TRUE	chr7:45549070-45549470	Bcat2	0.098794	0.0983832	8.06766	0.247586	Trps1_+_+
Trps1_extended_+_(30r)	Trps1_extended_+_(31g)	Trps1	TRUE	chr12:3692867-3693267	Dtnb	0.119185	0.187575	8.62269	0.350973	Trps1_+_+
Ubp1_extended_+_(17r)	Ubp1_extended_+_(17g)	Ubp1	TRUE	chr13:49157869-49158269	Wnk2	0.0193557	0.229302	0.935893	0.645627	Ubp1_+_+
Ubp1_extended_+_(17r)	Ubp1_extended_+_(17g)	Ubp1	TRUE	chr9:118396412-118396812	Eomes	0.0183974	0.0592846	0.992799	0.399942	Ubp1_+_+
Ubp1_extended_+_(17r)	Ubp1_extended_+_(17g)	Ubp1	TRUE	chr9:31118601-31119001	St14	0.0109302	0.0876354	0.685679	0.550592	Ubp1_+_+
Ubp1_extended_+_(17r)	Ubp1_extended_+_(17g)	Ubp1	TRUE	chr9:101052211-101052611	Pccb	0.0370372	0.0517484	0.989797	0.446598	Ubp1_+_+
Ubp1_extended_+_(17r)	Ubp1_extended_+_(17g)	Ubp1	TRUE	chr14:79483684-79484084	Elf1	0.00712805	0.0616859	1.2721	0.491554	Ubp1_+_+
Ubp1_extended_+_(17r)	Ubp1_extended_+_(17g)	Ubp1	TRUE	chr6:91012332-91012732	Iqsec1	0.00525831	0.0634583	1.61732	0.654364	Ubp1_+_+
Ubp1_extended_+_(17r)	Ubp1_extended_+_(17g)	Ubp1	TRUE	chr12:51875489-51875889	Ap4s1	0.0179606	0.0651216	1.52876	0.417543	Ubp1_+_+
Ubp1_extended_+_(17r)	Ubp1_extended_+_(17g)	Ubp1	TRUE	chr4:124825341-124825741	Mtf1	0.0467127	0.0663122	7.04969	0.552299	Ubp1_+_+
Ubp1_extended_+_(17r)	Ubp1_extended_+_(17g)	Ubp1	TRUE	chr4:144335890-144336290	Pramel5	0.0177289	0.0661883	3.38284	0.442418	Ubp1_+_+
Ubp1_extended_+_(17r)	Ubp1_extended_+_(17g)	Ubp1	TRUE	chr5:38560745-38561145	Wdr1	0.0202697	0.084211	2.48782	0.550068	Ubp1_+_+
Ubp1_extended_+_(17r)	Ubp1_extended_+_(17g)	Ubp1	TRUE	chr13:24261485-24261885	Carmil1	0.02711	0.095856	0.786908	0.624183	Ubp1_+_+
Ubp1_extended_+_(17r)	Ubp1_extended_+_(17g)	Ubp1	TRUE	chr8:84915074-84915474	Fbxw9	0.0346527	0.0647515	3.85525	0.284767	Ubp1_+_+
Ubp1_extended_+_(17r)	Ubp1_extended_+_(17g)	Ubp1	TRUE	chr15:77873496-77873896	Myh9	0.00773126	0.126661	2.06033	0.669098	Ubp1_+_+
Ubp1_extended_+_(17r)	Ubp1_extended_+_(17g)	Ubp1	TRUE	chr4:59450589-59450989	Ptbp3	0.0151477	0.0788436	1.05977	0.659556	Ubp1_+_+
Ubp1_extended_+_(17r)	Ubp1_extended_+_(17g)	Ubp1	TRUE	chr15:37238069-37238469	Grhl2	0.0129015	0.105859	0.88578	0.627141	Ubp1_+_+
Ubp1_extended_+_(17r)	Ubp1_extended_+_(17g)	Ubp1	TRUE	chr2:155605066-155605466	Myh7b	0.0171941	0.0500777	1.65324	0.275893	Ubp1_+_+
Ubp1_extended_+_(17r)	Ubp1_extended_+_(17g)	Ubp1	TRUE	chr3:129347111-129347511	Enpep	0.0210865	0.0586026	1.8422	0.624784	Ubp1_+_+
Zfp217_extended_+_(17r)	Zfp217_extended_+_(16g)	Zfp217	TRUE	chr11:98835435-98835835	Rapgefl1	0.0163476	0.0505366	8.092	0.241174	Zfp217_+_+
Zfp217_extended_+_(17r)	Zfp217_extended_+_(16g)	Zfp217	TRUE	chr9:118396412-118396812	Eomes	0.0183974	0.0592846	0.802732	0.327889	Zfp217_+_+
Zfp217_extended_+_(17r)	Zfp217_extended_+_(16g)	Zfp217	TRUE	chr14:99366357-99366757	Klf5	0.00823375	0.0842285	1.28871	0.508475	Zfp217_+_+
Zfp217_extended_+_(17r)	Zfp217_extended_+_(16g)	Zfp217	TRUE	chr14:25630790-25631190	Zmiz1	0.0165971	0.0901618	0.766295	0.432886	Zfp217_+_+
Zfp217_extended_+_(17r)	Zfp217_extended_+_(16g)	Zfp217	TRUE	chr5:134918941-134919341	Cldn4	0.0185997	0.0699876	3.36332	0.367635	Zfp217_+_+
Zfp217_extended_+_(17r)	Zfp217_extended_+_(16g)	Zfp217	TRUE	chr5:134941806-134942206	Cldn4	0.0227487	0.0653271	3.36332	0.367635	Zfp217_+_+
Zfp217_extended_+_(17r)	Zfp217_extended_+_(16g)	Zfp217	TRUE	chr13:40864448-40864848	Tfap2a	0.0127856	0.0988436	0.925114	0.413418	Zfp217_+_+
Zfp217_extended_+_(17r)	Zfp217_extended_+_(16g)	Zfp217	TRUE	chr2:154651571-154651971	Chmp4b	0.0125155	0.0637002	0.55859	0.363068	Zfp217_+_+
Zfp217_extended_+_(17r)	Zfp217_extended_+_(16g)	Zfp217	TRUE	chr6:88053215-88053615	Gata2	0.0200378	0.0504343	0.677022	0.288036	Zfp217_+_+
Zfp217_extended_+_(17r)	Zfp217_extended_+_(16g)	Zfp217	TRUE	chr15:100649377-100649777	Bin2	0.0468181	0.0908746	0.854678	0.270429	Zfp217_+_+
Zfp217_extended_+_(17r)	Zfp217_extended_+_(16g)	Zfp217	TRUE	chr4:144335890-144336290	Pramel5	0.0177289	0.0661883	0.686105	0.291763	Zfp217_+_+
Zfp217_extended_+_(17r)	Zfp217_extended_+_(16g)	Zfp217	TRUE	chr10:60252134-60252534	Psap	0.0161403	0.135385	2.76119	0.472685	Zfp217_+_+
Zfp217_extended_+_(17r)	Zfp217_extended_+_(16g)	Zfp217	TRUE	chr16:10316831-10317231	Emp2	0.0154684	0.067448	1.3749	0.378392	Zfp217_+_+
Zfp217_extended_+_(17r)	Zfp217_extended_+_(16g)	Zfp217	TRUE	chr8:8602756-8603156	Efnb2	0.0103848	0.0791641	0.720929	0.429995	Zfp217_+_+
Zfp217_extended_+_(17r)	Zfp217_extended_+_(16g)	Zfp217	TRUE	chr11:80168563-80168963	Adap2	0.0317752	0.0855398	0.648979	0.359231	Zfp217_+_+
Zfp217_extended_+_(17r)	Zfp217_extended_+_(16g)	Zfp217	TRUE	chr2:155605066-155605466	Myh7b	0.0171941	0.0500777	1.62508	0.191933	Zfp217_+_+
Zfp217_extended_+_(17r)	Zfp217_extended_+_(16g)	Zfp217	TRUE	chr6:122609635-122610035	Slc2a3	0.00191513	0.0626764	0.623219	0.458722	Zfp217_+_+
Zfp595_extended_+_(12r)	Zfp595_extended_+_(10g)	Zfp595	TRUE	chr8:75016029-75016429	Isx	0.0402279	0.0787949	0.162202	0.0625593	Zfp595_+_+
Zfp595_extended_+_(12r)	Zfp595_extended_+_(10g)	Zfp595	TRUE	chr7:101316839-101317239	Stard10	0.0266889	0.102998	0.178098	0.21589	Zfp595_+_+
Zfp595_extended_+_(12r)	Zfp595_extended_+_(10g)	Zfp595	TRUE	chr7:101347729-101348129	Stard10	0.0167609	0.0823507	0.178098	0.21589	Zfp595_+_+
Zfp595_extended_+_(12r)	Zfp595_extended_+_(10g)	Zfp595	TRUE	chr2:51139568-51139968	Rnd3	0.126633	0.21712	0.253891	0.084606	Zfp595_+_+
Zfp595_extended_+_(12r)	Zfp595_extended_+_(10g)	Zfp595	TRUE	chr4:116176763-116177163	Pik3r3	0.0224711	0.061229	0.16841	0.198288	Zfp595_+_+
Zfp595_extended_+_(12r)	Zfp595_extended_+_(10g)	Zfp595	TRUE	chr1:74779029-74779429	Wnt6	0.128461	0.0529792	0.202086	0.104315	Zfp595_+_+
Zfp595_extended_+_(12r)	Zfp595_extended_+_(10g)	Zfp595	TRUE	chr19:25243788-25244188	Dock8	0.0377945	0.117124	0.438049	0.298184	Zfp595_+_+
Zfp595_extended_+_(12r)	Zfp595_extended_+_(10g)	Zfp595	TRUE	chr6:113668841-113669241	Irak2	0.0312224	0.0598375	0.343641	0.240175	Zfp595_+_+
Zfp595_extended_+_(12r)	Zfp595_extended_+_(10g)	Zfp595	TRUE	chr8:24919291-24919691	Adam32	0.0713279	0.0641468	0.342434	0.057901	Zfp595_+_+
Zfp595_extended_+_(12r)	Zfp595_extended_+_(10g)	Zfp595	TRUE	chr1:135199036-135199436	Rnpep	0.0266526	0.0724123	0.650476	0.307645	Zfp595_+_+
Zfp595_extended_+_(12r)	Zfp595_extended_+_(10g)	Zfp595	TRUE	chr1:135184232-135184632	Rnpep	0.0192861	0.0956769	0.650476	0.307645	Zfp595_+_+
Zfp595_extended_+_(12r)	Zfp595_extended_+_(10g)	Zfp595	TRUE	chr18:46958800-46959200	Arl14epl	0.0643357	0.0582662	0.469675	0.139652	Zfp595_+_+
Gata4_extended_-_(10r)	Gata4_extended_-_(10g)	Gata4	TRUE	chr4:11579158-11579558	Rad54b	0.0305448	0.0650506	0.187908	-0.0550861	Gata4_-_+
Gata4_extended_-_(10r)	Gata4_extended_-_(10g)	Gata4	TRUE	chr7:3204015-3204415	Prkcg	0.0205328	0.110411	0.384207	-0.110142	Gata4_-_+
Gata4_extended_-_(10r)	Gata4_extended_-_(10g)	Gata4	TRUE	chr1:179568969-179569369	Cnst	0.0156638	0.0844992	0.192247	-0.0553427	Gata4_-_+
Gata4_extended_-_(10r)	Gata4_extended_-_(10g)	Gata4	TRUE	chr14:79481635-79482035	Sugt1	0.0186169	0.0709425	0.219404	-0.0630099	Gata4_-_+
Gata4_extended_-_(10r)	Gata4_extended_-_(10g)	Gata4	TRUE	chr19:28790881-28791281	Slc1a1	0.0327967	0.0612149	1.73086	-0.113205	Gata4_-_+
Gata4_extended_-_(10r)	Gata4_extended_-_(10g)	Gata4	TRUE	chr2:103415762-103416162	Elf5	0.0462916	0.125284	0.33232	-0.0719401	Gata4_-_+
Gata4_extended_-_(10r)	Gata4_extended_-_(10g)	Gata4	TRUE	chr10:21961246-21961646	Sgk1	0.0351955	0.0796429	0.201534	-0.0881723	Gata4_-_+
Gata4_extended_-_(10r)	Gata4_extended_-_(10g)	Gata4	TRUE	chr2:9739514-9739914	Gata3	0.0179688	0.175679	0.675169	-0.100689	Gata4_-_+
Gata4_extended_-_(10r)	Gata4_extended_-_(10g)	Gata4	TRUE	chr8:12774938-12775338	Atp11a	0.065012	0.0995808	0.181375	-0.071023	Gata4_-_+
Gata4_extended_-_(10r)	Gata4_extended_-_(10g)	Gata4	TRUE	chr6:38093730-38094130	Atp6v0a4	0.0351277	0.134699	0.233114	-0.0935043	Gata4_-_+
Trps1_extended_-_(37r)	Trps1_extended_-_(29g)	Trps1	TRUE	chr4:135286758-135287158	Clic4	0.0190215	0.112987	0.322162	-0.0812981	Trps1_-_+
Trps1_extended_-_(37r)	Trps1_extended_-_(29g)	Trps1	TRUE	chr14:99366357-99366757	Klf5	0.00823375	0.0842285	0.29283	-0.0551962	Trps1_-_+
Trps1_extended_-_(37r)	Trps1_extended_-_(29g)	Trps1	TRUE	chr14:99336071-99336471	Klf5	0.0245687	0.0726196	0.29283	-0.0551962	Trps1_-_+
Trps1_extended_-_(37r)	Trps1_extended_-_(29g)	Trps1	TRUE	chr14:99263725-99264125	Klf5	0.0291614	0.0527429	0.29283	-0.0551962	Trps1_-_+
Trps1_extended_-_(37r)	Trps1_extended_-_(29g)	Trps1	TRUE	chr2:130470142-130470542	Ebf4	0.0211905	0.0925742	0.298633	-0.0924406	Trps1_-_+
Trps1_extended_-_(37r)	Trps1_extended_-_(29g)	Trps1	TRUE	chr2:9739514-9739914	Gata3	0.0179688	0.175679	0.365413	-0.0995343	Trps1_-_+
Trps1_extended_-_(37r)	Trps1_extended_-_(29g)	Trps1	TRUE	chr2:9825675-9826075	Gata3	0.0101716	0.0991708	0.365413	-0.0995343	Trps1_-_+
Trps1_extended_-_(37r)	Trps1_extended_-_(29g)	Trps1	TRUE	chr2:143933958-143934358	Dstn	0.0177688	0.0870611	0.27551	-0.075339	Trps1_-_+
Trps1_extended_-_(37r)	Trps1_extended_-_(29g)	Trps1	TRUE	chr7:101316839-101317239	Stard10	0.0266889	0.102998	0.38873	-0.0945525	Trps1_-_+
Trps1_extended_-_(37r)	Trps1_extended_-_(29g)	Trps1	TRUE	chr8:8604914-8605314	Efnb2	0.022134	0.148981	0.653777	-0.111587	Trps1_-_+
Trps1_extended_-_(37r)	Trps1_extended_-_(29g)	Trps1	TRUE	chr8:8602756-8603156	Efnb2	0.0103848	0.0791641	0.653777	-0.111587	Trps1_-_+
Trps1_extended_-_(37r)	Trps1_extended_-_(29g)	Trps1	TRUE	chr8:8620554-8620954	Efnb2	0.0107823	0.0995238	0.653777	-0.111587	Trps1_-_+
Trps1_extended_-_(37r)	Trps1_extended_-_(29g)	Trps1	TRUE	chr3:96828546-96828946	Pdzk1	0.0265551	0.0886577	1.05116	-0.11111	Trps1_-_+
Trps1_extended_-_(37r)	Trps1_extended_-_(29g)	Trps1	TRUE	chr14:79481635-79482035	Elf1	0.020231	0.0575618	0.503174	-0.0685183	Trps1_-_+
Trps1_extended_-_(37r)	Trps1_extended_-_(29g)	Trps1	TRUE	chr14:55852861-55853261	Khnyn	0.0334383	0.0674177	0.289673	-0.0555617	Trps1_-_+
Trps1_extended_-_(37r)	Trps1_extended_-_(29g)	Trps1	TRUE	chr12:102326617-102327017	Rin3	0.0244643	0.141544	0.679355	-0.0916216	Trps1_-_+
Trps1_extended_-_(37r)	Trps1_extended_-_(29g)	Trps1	TRUE	chr10:115830196-115830596	Tspan8	0.0128395	0.140579	0.426652	-0.116878	Trps1_-_+
Trps1_extended_-_(37r)	Trps1_extended_-_(29g)	Trps1	TRUE	chr9:97025997-97026397	Spsb4	0.0172187	0.0997452	0.533927	-0.0727227	Trps1_-_+
Trps1_extended_-_(37r)	Trps1_extended_-_(29g)	Trps1	TRUE	chr3:129347111-129347511	Enpep	0.0210865	0.0586026	0.419934	-0.0925323	Trps1_-_+
Trps1_extended_-_(37r)	Trps1_extended_-_(29g)	Trps1	TRUE	chr3:129351398-129351798	Enpep	0.0505498	0.168723	0.419934	-0.0925323	Trps1_-_+
Trps1_extended_-_(37r)	Trps1_extended_-_(29g)	Trps1	TRUE	chr2:73500694-73501094	Wipf1	0.0143796	0.126403	0.849861	-0.104331	Trps1_-_+
Trps1_extended_-_(37r)	Trps1_extended_-_(29g)	Trps1	TRUE	chr2:73526696-73527096	Wipf1	0.0211954	0.159676	0.849861	-0.104331	Trps1_-_+
Trps1_extended_-_(37r)	Trps1_extended_-_(29g)	Trps1	TRUE	chr17:51862139-51862539	Satb1	0.0129739	0.108493	0.608604	-0.0611683	Trps1_-_+
Trps1_extended_-_(37r)	Trps1_extended_-_(29g)	Trps1	TRUE	chr13:34346964-34347364	Slc22a23	0.015561	0.111048	0.631368	-0.115557	Trps1_-_+
Trps1_extended_-_(37r)	Trps1_extended_-_(29g)	Trps1	TRUE	chr1:91066405-91066805	Lrrfip1	0.0107884	0.15801	1.11167	-0.108407	Trps1_-_+
Trps1_extended_-_(37r)	Trps1_extended_-_(29g)	Trps1	TRUE	chr3:79846611-79847011	Tmem144	0.0134598	0.051385	1.38637	-0.0573644	Trps1_-_+
Trps1_extended_-_(37r)	Trps1_extended_-_(29g)	Trps1	TRUE	chr3:79843812-79844212	Tmem144	0.0156299	0.052945	1.38637	-0.0573644	Trps1_-_+
Trps1_extended_-_(37r)	Trps1_extended_-_(29g)	Trps1	TRUE	chr10:117140953-117141353	Frs2	0.0107004	0.0588046	0.398368	-0.0792999	Trps1_-_+
Trps1_extended_-_(37r)	Trps1_extended_-_(29g)	Trps1	TRUE	chr18:53161740-53162140	Snx2	0.0144397	0.0552446	0.719889	-0.0940961	Trps1_-_+
Trps1_extended_-_(37r)	Trps1_extended_-_(29g)	Trps1	TRUE	chr7:112683479-112683879	Parva	0.0258599	0.0585465	0.669438	-0.0512094	Trps1_-_+
Trps1_extended_-_(37r)	Trps1_extended_-_(29g)	Trps1	TRUE	chr7:3204015-3204415	Prkcg	0.0205328	0.110411	0.272977	-0.0916273	Trps1_-_+
Trps1_extended_-_(37r)	Trps1_extended_-_(29g)	Trps1	TRUE	chr2:85037680-85038080	P2rx3	0.0160676	0.113799	0.450281	-0.0788842	Trps1_-_+
Trps1_extended_-_(37r)	Trps1_extended_-_(29g)	Trps1	TRUE	chr8:106177607-106178007	Slc7a6	0.0209207	0.089108	1.5349	-0.0810407	Trps1_-_+
Trps1_extended_-_(37r)	Trps1_extended_-_(29g)	Trps1	TRUE	chr15:85559477-85559877	Wnt7b	0.00962549	0.0973973	0.373074	-0.0795664	Trps1_-_+
Trps1_extended_-_(37r)	Trps1_extended_-_(29g)	Trps1	TRUE	chr4:34843153-34843553	Mob3b	0.00787193	0.0697068	2.44299	-0.0963187	Trps1_-_+
Trps1_extended_-_(37r)	Trps1_extended_-_(29g)	Trps1	TRUE	chr14:120313013-120313413	Mbnl2	0.0131714	0.0629031	1.11727	-0.09309	Trps1_-_+
Trps1_extended_-_(37r)	Trps1_extended_-_(29g)	Trps1	TRUE	chr18:62000167-62000567	Sh3tc2	0.0188731	0.105683	2.11718	-0.0902767	Trps1_-_+

## Sheet: region.based.correlation
TF	Cistrome	Rho	P-value	Adjusted_p-value
Tead4	Tead4_+_(58r)	0.526944	7.77438e-23	2.87054e-22
Rarb	Rarb_extended_+_(30r)	0.36071	1.19723e-10	2.21026e-10
Nr5a2	Nr5a2_+_(34r)	0.00243242	0.966535	0.966535
Tead1	Tead1_+_(72r)	0.2152	0.000172714	0.000276342
Tcf3	Tcf3_extended_+_(11r)	-0.10766	0.0625532	0.0790145
Tfap2a	Tfap2a_+_(79r)	0.636655	1.68102e-35	8.96542e-35
Zic3	Zic3_+_(11r)	0.543229	1.98272e-24	7.93088e-24
Zfp148	Zfp148_+_(57r)	-0.16756	0.00360604	0.00480805
Gata2	Gata2_+_(66r)	0.547916	6.64385e-25	2.89913e-24
Gata1	Gata1_+_(26r)	-0.0317973	0.58329	0.622176
Esrrb	Esrrb_+_(21r)	0.887506	2.76465e-102	6.63517e-101
Gata6	Gata6_+_(43r)	-0.193433	0.000756498	0.001068
Zfp595	Zfp595_extended_+_(12r)	-0.10102	0.0806571	0.0992703
Zfp526	Zfp526_+_(9r)	0.207719	0.00029191	0.00045199
Gata4	Gata4_extended_-_(10r)	0.0319451	0.581541	0.622176
Nr3c2	Nr3c2_extended_+_(16r)	0.077064	0.183125	0.21439
Trps1	Trps1_extended_-_(37r)	-0.875551	3.72846e-96	5.96554e-95
Gata4	Gata4_+_(22r)	-0.025199	0.663776	0.692636
Pou2f1	Pou2f1_extended_+_(17r)	0.669435	2.33964e-40	1.40378e-39
Zfp217	Zfp217_extended_+_(17r)	-0.195322	0.000669479	0.000973787
Klf13	Klf13_+_(25r)	-0.291116	2.85434e-07	4.89315e-07
Grhl2	Grhl2_+_(31r)	0.452844	1.41999e-16	3.78663e-16
Gata3	Gata3_+_(138r)	0.70863	4.77979e-47	3.82383e-46
Rxra	Rxra_extended_+_(19r)	0.355827	2.2058e-10	3.92142e-10
Klf12	Klf12_+_(38r)	0.766461	3.04188e-59	3.65025e-58
Stat3	Stat3_+_(13r)	0.462279	2.73438e-17	7.7206e-17
Klf8	Klf8_+_(39r)	0.44442	5.92272e-16	1.49627e-15
Klf6	Klf6_extended_+_(57r)	0.435359	2.63529e-15	6.02351e-15
Klf11	Klf11_extended_+_(14r)	0.0359747	0.534797	0.596982
Tead3	Tead3_extended_+_(58r)	0.364786	7.13168e-11	1.36928e-10
Nanog	Nanog_+_(16r)	0.623258	1.11145e-33	5.33497e-33
Klf4	Klf4_+_(26r)	0.443308	7.13143e-16	1.71154e-15
Tfap2c	Tfap2c_+_(13r)	0.411501	1.09118e-13	2.38075e-13
Cux1	Cux1_extended_+_(12r)	-0.0224628	0.698392	0.713251
Sp1	Sp1_extended_+_(17r)	0.0670296	0.247092	0.282391
Trps1	Trps1_extended_+_(30r)	0.889724	1.68966e-103	8.11037e-102
Tfcp2l1	Tfcp2l1_+_(31r)	-0.14379	0.0126639	0.0164289
Elf1	Elf1_extended_+_(16r)	0.489255	1.84185e-19	5.89391e-19
Tead2	Tead2_+_(42r)	0.206605	0.000315165	0.000472748
Zfx	Zfx_+_(12r)	-0.171458	0.00288782	0.00396044
Ubp1	Ubp1_extended_+_(17r)	0.248972	1.28165e-05	2.12134e-05
Thrb	Thrb_extended_+_(13r)	0.39731	8.72065e-13	1.74413e-12
Klf5	Klf5_+_(116r)	0.680693	3.58728e-42	2.45985e-41
Sox2	Sox2_+_(13r)	0.732524	1.06407e-51	1.02151e-50
Rora	Rora_extended_+_(20r)	0.486787	2.96501e-19	8.89502e-19
Klf9	Klf9_extended_+_(43r)	0.402867	3.90995e-13	8.1599e-13
Sp3	Sp3_+_(14r)	0.0927671	0.108819	0.130583
Grhl1	Grhl1_extended_+_(28r)	0.522324	2.12409e-22	7.28258e-22

## Sheet: gene.based.correlation
TF	Cistrome	Rho	P-value	Adjusted_p-value
Tead4	Tead4_+_(47g)	0.503792	1.03022e-20	2.15002e-20
Rarb	Rarb_extended_+_(26g)	0.429553	6.70226e-15	1.14896e-14
Nr5a2	Nr5a2_+_(32g)	0.568706	4.20256e-27	9.60584e-27
Tead1	Tead1_+_(65g)	0.162587	0.00475565	0.0058531
Tcf3	Tcf3_extended_+_(10g)	-0.234883	3.97494e-05	5.29992e-05
Tfap2a	Tfap2a_+_(74g)	0.915424	8.30872e-120	7.97637e-119
Zic3	Zic3_+_(12g)	0.589661	1.75313e-29	4.42897e-29
Zfp148	Zfp148_+_(56g)	-0.0837889	0.147686	0.161112
Gata2	Gata2_+_(58g)	0.762486	2.70178e-58	1.08071e-57
Esrrb	Esrrb_+_(21g)	0.938005	3.70528e-139	4.44633e-138
Gata1	Gata1_+_(21g)	-0.041339	0.475643	0.496323
Gata6	Gata6_+_(36g)	0.347825	5.87233e-10	8.54157e-10
Zfp595	Zfp595_extended_+_(10g)	-0.0391815	0.498996	0.509613
Zfp526	Zfp526_+_(10g)	0.180795	0.00166462	0.00210268
Sp3	Sp3_+_(12g)	0.146949	0.0108199	0.0126672
Gata4	Gata4_extended_-_(10g)	-0.592751	7.55306e-30	2.01415e-29
Nr3c2	Nr3c2_extended_+_(17g)	0.346963	6.5149e-10	9.1975e-10
Trps1	Trps1_extended_-_(29g)	-0.788819	5.92219e-65	2.84265e-64
Gata4	Gata4_+_(22g)	0.947327	2.1411e-149	5.13863e-148
Zfp217	Zfp217_extended_+_(16g)	0.00556687	0.923505	0.923505
Pou2f1	Pou2f1_extended_+_(19g)	0.712351	9.69043e-48	3.32243e-47
Klf13	Klf13_+_(23g)	0.463836	2.07331e-17	3.68588e-17
Rxra	Rxra_extended_+_(18g)	0.494457	6.66739e-20	1.33348e-19
Gata3	Gata3_+_(125g)	0.940051	2.91689e-141	4.66702e-140
Grhl2	Grhl2_+_(34g)	0.794914	1.24231e-66	6.62568e-66
Klf12	Klf12_+_(39g)	0.766893	2.3918e-59	1.0437e-58
Stat3	Stat3_+_(15g)	0.626242	4.44717e-34	1.25567e-33
Klf8	Klf8_+_(39g)	0.803511	4.24537e-69	2.54722e-68
Klf6	Klf6_extended_+_(52g)	0.468958	8.25905e-18	1.52475e-17
Klf11	Klf11_extended_+_(14g)	0.0843568	0.14495	0.161112
Tead3	Tead3_extended_+_(53g)	0.556338	8.91719e-26	1.94557e-25
Nanog	Nanog_+_(15g)	0.72157	1.66095e-49	6.13274e-49
Klf4	Klf4_+_(25g)	0.426444	1.09668e-14	1.8152e-14
Tfap2c	Tfap2c_+_(13g)	0.571122	2.27904e-27	5.46969e-27
Cux1	Cux1_extended_+_(13g)	0.0795597	0.169305	0.180592
Sp1	Sp1_extended_+_(16g)	-0.0917258	0.112864	0.128988
Trps1	Trps1_extended_+_(31g)	0.967696	2.28054e-180	1.09466e-178
Tfcp2l1	Tfcp2l1_+_(29g)	0.398714	7.13046e-13	1.14087e-12
Tead2	Tead2_+_(43g)	0.394144	1.36818e-12	2.11847e-12
Elf1	Elf1_extended_+_(17g)	0.318227	1.74022e-08	2.38659e-08
Ubp1	Ubp1_extended_+_(17g)	0.381422	7.96779e-12	1.19517e-11
Thrb	Thrb_extended_+_(15g)	0.480894	9.09884e-19	1.74698e-18
Sox2	Sox2_+_(13g)	0.838938	1.00624e-80	8.04988e-80
Klf5	Klf5_+_(104g)	0.648309	3.69417e-37	1.18214e-36
Rora	Rora_extended_+_(18g)	0.631771	7.93436e-35	2.38031e-34
Klf9	Klf9_extended_+_(41g)	-0.154202	0.00745665	0.00894798
Zfx	Zfx_+_(11g)	-0.213283	0.000197916	0.000256756
Grhl1	Grhl1_extended_+_(28g)	0.837931	2.35013e-80	1.61151e-79
