# Supplementary material for: Combinatorial profiling of multiple histone modifications and transcriptome in single cells using scMTR-seq
Source: Sci Adv. 2025 Aug 6;11(32):eadu3308. doi: 10.1126/sciadv.adu3308 (PMC12327464; doi:10.1126/sciadv.adu3308)
Supplement: Supplementary file 2 — Tables S1 to S5 [file sciadv.adu3308_tables_s1_to_s5.zip › adu3308_table_s5.xls]

## Sheet: Scenicplus.eRegion.single.cell.
TF	cell	Gene_signature_name	Region_signature_name	region.AUC	gene.AUC	EXP	celltype
Elf1	01:01:05:S1___TE	Elf1_extended_+_(17g)	Elf1_extended_+_(16r)	0.288957	0.145952	1.45662	TE
Elf1	01:01:21:S1___TE	Elf1_extended_+_(17g)	Elf1_extended_+_(16r)	0.459335	0.00856144	0	TE
Elf1	01:01:32:S2___TE	Elf1_extended_+_(17g)	Elf1_extended_+_(16r)	0.155211	0.174782	1.32841	TE
Elf1	01:01:42:S4___PE	Elf1_extended_+_(17g)	Elf1_extended_+_(16r)	0.204787	0.0617938	0	PE
Elf1	01:02:01:S1___TE	Elf1_extended_+_(17g)	Elf1_extended_+_(16r)	0.295079	0.172743	0	TE
Elf1	01:02:04:S2___TE	Elf1_extended_+_(17g)	Elf1_extended_+_(16r)	0.154511	0.180256	0	TE
Elf1	01:02:05:S1___TE	Elf1_extended_+_(17g)	Elf1_extended_+_(16r)	0.239072	0.217298	0	TE
Elf1	01:02:10:S1___PE	Elf1_extended_+_(17g)	Elf1_extended_+_(16r)	0.217587	0.0354688	0	PE
Elf1	01:02:13:S1___PE	Elf1_extended_+_(17g)	Elf1_extended_+_(16r)	0.27591	0.054339	0	PE
Elf1	01:02:20:S1___TE	Elf1_extended_+_(17g)	Elf1_extended_+_(16r)	0.191883	0.186546	0	TE
Elf1	01:03:02:S1___EPI	Elf1_extended_+_(17g)	Elf1_extended_+_(16r)	0.162146	0.0133372	0	EPI
Elf1	01:03:08:S1___PE	Elf1_extended_+_(17g)	Elf1_extended_+_(16r)	0.183137	0	1.3778	PE
Elf1	01:03:16:S1___TE	Elf1_extended_+_(17g)	Elf1_extended_+_(16r)	0.17968	0.139662	0	TE
Elf1	01:03:25:S4___TE	Elf1_extended_+_(17g)	Elf1_extended_+_(16r)	0.272658	0.0780431	0.841346	TE
Elf1	01:03:26:S4___PE	Elf1_extended_+_(17g)	Elf1_extended_+_(16r)	0.192902	0.00384391	1.4038	PE
Elf1	01:03:27:S4___EPI	Elf1_extended_+_(17g)	Elf1_extended_+_(16r)	0.182345	0.0817123	0	EPI
Elf1	01:03:36:S4___TE	Elf1_extended_+_(17g)	Elf1_extended_+_(16r)	0.0865266	0.0690157	0	TE
Elf1	01:04:06:S1___PE	Elf1_extended_+_(17g)	Elf1_extended_+_(16r)	0.118024	0.0261503	1.5738	PE
Elf1	01:04:18:S2___EPI	Elf1_extended_+_(17g)	Elf1_extended_+_(16r)	0.188982	0.0512522	0	EPI
Elf1	01:04:18:S4___EPI	Elf1_extended_+_(17g)	Elf1_extended_+_(16r)	0.158853	0.053873	0	EPI
Elf1	01:05:20:S2___EPI	Elf1_extended_+_(17g)	Elf1_extended_+_(16r)	0.106057	0.0235294	0	EPI
Elf1	01:05:29:S1___TE	Elf1_extended_+_(17g)	Elf1_extended_+_(16r)	0.326206	0.0788585	1.72224	TE
Elf1	01:05:36:S4___PE	Elf1_extended_+_(17g)	Elf1_extended_+_(16r)	0.120442	0.00244613	1.59233	PE
Elf1	01:05:44:S4___TE	Elf1_extended_+_(17g)	Elf1_extended_+_(16r)	0.18431	0.197204	1.4302	TE
Elf1	01:06:12:S4___TE	Elf1_extended_+_(17g)	Elf1_extended_+_(16r)	0.262018	0.119336	2.42752	TE
Elf1	01:06:16:S2___PE	Elf1_extended_+_(17g)	Elf1_extended_+_(16r)	0.0766896	0.035993	1.27468	PE
Elf1	01:06:30:S2___PE	Elf1_extended_+_(17g)	Elf1_extended_+_(16r)	0.0724399	0.0338963	1.37973	PE
Elf1	01:06:33:S2___TE	Elf1_extended_+_(17g)	Elf1_extended_+_(16r)	0.078017	0.195457	0	TE
Elf1	01:06:40:S2___TE	Elf1_extended_+_(17g)	Elf1_extended_+_(16r)	0.146691	0.205067	0.854134	TE
Elf1	01:07:07:S4___EPI	Elf1_extended_+_(17g)	Elf1_extended_+_(16r)	0.102579	0	0	EPI
Elf1	01:07:08:S1___TE	Elf1_extended_+_(17g)	Elf1_extended_+_(16r)	0.213831	0.0793826	2.15092	TE
Elf1	01:07:08:S4___TE	Elf1_extended_+_(17g)	Elf1_extended_+_(16r)	0.151671	0.0949913	2.2321	TE
Elf1	01:07:12:S4___TE	Elf1_extended_+_(17g)	Elf1_extended_+_(16r)	0.226004	0.0694234	2.12165	TE
Elf1	01:07:14:S2___EPI	Elf1_extended_+_(17g)	Elf1_extended_+_(16r)	0.109853	0.0278393	0	EPI
Elf1	01:07:44:S2___EPI	Elf1_extended_+_(17g)	Elf1_extended_+_(16r)	0.335487	0.022714	2.0255	EPI
Elf1	01:08:08:S1___TE	Elf1_extended_+_(17g)	Elf1_extended_+_(16r)	0.242108	0.152242	0	TE
Elf1	01:08:30:S2___TE	Elf1_extended_+_(17g)	Elf1_extended_+_(16r)	0.0812171	0.108445	0	TE
Elf1	01:08:31:S1___PE	Elf1_extended_+_(17g)	Elf1_extended_+_(16r)	0.249681	0.0594642	0	PE
Elf1	01:08:40:S4___TE	Elf1_extended_+_(17g)	Elf1_extended_+_(16r)	0.374681	0.132091	0	TE
Elf1	01:09:06:S1___PE	Elf1_extended_+_(17g)	Elf1_extended_+_(16r)	0.369238	0.0189866	1.40984	PE
Elf1	01:09:08:S2___EPI	Elf1_extended_+_(17g)	Elf1_extended_+_(16r)	0.0799206	0.0589983	0	EPI
Elf1	01:09:12:S1___TE	Elf1_extended_+_(17g)	Elf1_extended_+_(16r)	0.319034	0.00547467	0	TE
Elf1	01:09:17:S4___TE	Elf1_extended_+_(17g)	Elf1_extended_+_(16r)	0.196061	0.149796	0.996659	TE
Elf1	01:09:26:S1___EPI	Elf1_extended_+_(17g)	Elf1_extended_+_(16r)	0.207956	0.0336051	2.31173	EPI
Elf1	01:10:08:S4___PE	Elf1_extended_+_(17g)	Elf1_extended_+_(16r)	0.134559	0.114327	0	PE
Elf1	01:11:05:S4___TE	Elf1_extended_+_(17g)	Elf1_extended_+_(16r)	0.305925	0.250146	0	TE
Elf1	01:11:07:S1___TE	Elf1_extended_+_(17g)	Elf1_extended_+_(16r)	0.225932	0.169365	0	TE
Elf1	01:11:11:S1___PE	Elf1_extended_+_(17g)	Elf1_extended_+_(16r)	0.127572	0.0597554	0	PE
Elf1	01:11:14:S2___TE	Elf1_extended_+_(17g)	Elf1_extended_+_(16r)	0.138922	0.206057	0	TE
Elf1	01:11:36:S4___TE	Elf1_extended_+_(17g)	Elf1_extended_+_(16r)	0.249527	0.219744	1.08255	TE
Elf1	01:11:40:S1___TE	Elf1_extended_+_(17g)	Elf1_extended_+_(16r)	0.150364	0.108736	1.50117	TE
Elf1	01:12:01:S1___EPI	Elf1_extended_+_(17g)	Elf1_extended_+_(16r)	0.0618106	0.0548631	0	EPI
Elf1	01:12:03:S4___EPI	Elf1_extended_+_(17g)	Elf1_extended_+_(16r)	0.104565	0.034304	0	EPI
Elf1	01:12:05:S4___TE	Elf1_extended_+_(17g)	Elf1_extended_+_(16r)	0.281795	0.258474	1.7709	TE
Elf1	01:12:06:S2___TE	Elf1_extended_+_(17g)	Elf1_extended_+_(16r)	0.196493	0.186546	0	TE
Elf1	01:12:06:S4___TE	Elf1_extended_+_(17g)	Elf1_extended_+_(16r)	0.0872675	0.146243	0	TE
Elf1	01:12:07:S1___EPI	Elf1_extended_+_(17g)	Elf1_extended_+_(16r)	0.187901	0.026325	0	EPI
Elf1	01:12:12:S1___PE	Elf1_extended_+_(17g)	Elf1_extended_+_(16r)	0.169935	0.118812	1.6152	PE
Elf1	01:12:24:S1___TE	Elf1_extended_+_(17g)	Elf1_extended_+_(16r)	0.125134	0.144787	0	TE
Elf1	01:12:25:S4___PE	Elf1_extended_+_(17g)	Elf1_extended_+_(16r)	0.262656	0.0305766	1.44572	PE
Elf1	01:12:43:S1___TE	Elf1_extended_+_(17g)	Elf1_extended_+_(16r)	0.226436	0.220792	1.63817	TE
Elf1	01:13:01:S2___TE	Elf1_extended_+_(17g)	Elf1_extended_+_(16r)	0.140887	0.136401	1.78043	TE
Elf1	01:13:06:S1___PE	Elf1_extended_+_(17g)	Elf1_extended_+_(16r)	0.118569	0.0570181	0	PE
Elf1	01:13:16:S3___TE	Elf1_extended_+_(17g)	Elf1_extended_+_(16r)	0.0474872	0.0896913	0	TE
Elf1	01:13:16:S4___TE	Elf1_extended_+_(17g)	Elf1_extended_+_(16r)	0.385815	0.0507863	0	TE
Elf1	01:13:32:S4___PE	Elf1_extended_+_(17g)	Elf1_extended_+_(16r)	0.134137	0.0399534	0	PE
Elf1	01:13:44:S1___TE	Elf1_extended_+_(17g)	Elf1_extended_+_(16r)	0.20844	0.22714	1.82566	TE
Elf1	01:14:14:S4___EPI	Elf1_extended_+_(17g)	Elf1_extended_+_(16r)	0.132975	0.060629	1.77322	EPI
Elf1	01:14:20:S2___EPI	Elf1_extended_+_(17g)	Elf1_extended_+_(16r)	0.152093	0	0	EPI
Elf1	01:15:07:S2___TE	Elf1_extended_+_(17g)	Elf1_extended_+_(16r)	0.36647	0.200291	0	TE
Elf1	01:15:14:S2___TE	Elf1_extended_+_(17g)	Elf1_extended_+_(16r)	0.19318	0.235993	0	TE
Elf1	01:16:06:S1___TE	Elf1_extended_+_(17g)	Elf1_extended_+_(16r)	0.177961	0.0594642	0	TE
Elf1	01:16:07:S2___EPI	Elf1_extended_+_(17g)	Elf1_extended_+_(16r)	0.22195	0.144321	0	EPI
Elf1	01:16:13:S1___EPI	Elf1_extended_+_(17g)	Elf1_extended_+_(16r)	0.172034	0.032848	0	EPI
Elf1	01:16:23:S2___EPI	Elf1_extended_+_(17g)	Elf1_extended_+_(16r)	0.00325156	0.0414094	0	EPI
Elf1	01:16:28:S4___PE	Elf1_extended_+_(17g)	Elf1_extended_+_(16r)	0.163473	0.0562027	1.36156	PE
Elf1	01:16:29:S4___EPI	Elf1_extended_+_(17g)	Elf1_extended_+_(16r)	0.0734998	0.0272568	0	EPI
Elf1	01:16:44:S4___TE	Elf1_extended_+_(17g)	Elf1_extended_+_(16r)	0.459952	0.0912056	1.86828	TE
Elf1	01:17:24:S1___TE	Elf1_extended_+_(17g)	Elf1_extended_+_(16r)	0.144684	0.106989	0	TE
Elf1	01:17:28:S1___EPI	Elf1_extended_+_(17g)	Elf1_extended_+_(16r)	0.133139	0.109668	0	EPI
Elf1	01:17:29:S1___PE	Elf1_extended_+_(17g)	Elf1_extended_+_(16r)	0.202791	0.0948165	1.37321	PE
Elf1	01:17:40:S1___PE	Elf1_extended_+_(17g)	Elf1_extended_+_(16r)	0.11258	0.0720443	0	PE
Elf1	01:18:04:S1___TE	Elf1_extended_+_(17g)	Elf1_extended_+_(16r)	0.146197	0.0388468	0	TE
Elf1	01:18:07:S2___PE	Elf1_extended_+_(17g)	Elf1_extended_+_(16r)	0.0944291	0.05265	1.64284	PE
Elf1	01:18:13:S1___TE	Elf1_extended_+_(17g)	Elf1_extended_+_(16r)	0.311039	0.0924287	1.90153	TE
Elf1	01:18:16:S4___TE	Elf1_extended_+_(17g)	Elf1_extended_+_(16r)	0.163268	0.195865	0	TE
Elf1	01:18:24:S4___EPI	Elf1_extended_+_(17g)	Elf1_extended_+_(16r)	0.279079	0.00978451	0	EPI
Elf1	01:18:30:S1___TE	Elf1_extended_+_(17g)	Elf1_extended_+_(16r)	0.590138	0.113395	0.920002	TE
Elf1	01:18:35:S4___TE	Elf1_extended_+_(17g)	Elf1_extended_+_(16r)	0.129106	0.263774	1.81409	TE
Elf1	01:18:40:S4___EPI	Elf1_extended_+_(17g)	Elf1_extended_+_(16r)	0.249671	0	0	EPI
Elf1	01:18:41:S1___EPI	Elf1_extended_+_(17g)	Elf1_extended_+_(16r)	0.185411	0.0551543	0	EPI
Elf1	01:18:44:S1___TE	Elf1_extended_+_(17g)	Elf1_extended_+_(16r)	0.31427	0.0729761	0	TE
Elf1	01:19:03:S4___EPI	Elf1_extended_+_(17g)	Elf1_extended_+_(16r)	0.115204	0.12184	0	EPI
Elf1	01:19:06:S4___TE	Elf1_extended_+_(17g)	Elf1_extended_+_(16r)	0.248683	0.117705	0	TE
Elf1	01:19:07:S1___PE	Elf1_extended_+_(17g)	Elf1_extended_+_(16r)	0.136895	0.0407105	1.16043	PE
Elf1	01:19:12:S4___TE	Elf1_extended_+_(17g)	Elf1_extended_+_(16r)	0.425656	0.160396	2.41537	TE
Elf1	01:19:18:S1___EPI	Elf1_extended_+_(17g)	Elf1_extended_+_(16r)	0.264272	0.0843914	0	EPI
Elf1	01:19:20:S1___TE	Elf1_extended_+_(17g)	Elf1_extended_+_(16r)	0.211866	0.219278	0	TE
Elf1	01:19:23:S4___TE	Elf1_extended_+_(17g)	Elf1_extended_+_(16r)	0.237416	0.0520093	0	TE
Elf1	01:19:24:S1___TE	Elf1_extended_+_(17g)	Elf1_extended_+_(16r)	0.149027	0.206232	0	TE
Elf1	01:19:30:S2___PE	Elf1_extended_+_(17g)	Elf1_extended_+_(16r)	0.197924	0.143273	0	PE
Elf1	01:19:37:S1___TE	Elf1_extended_+_(17g)	Elf1_extended_+_(16r)	0.361376	0.140419	0	TE
Elf1	01:19:42:S2___TE	Elf1_extended_+_(17g)	Elf1_extended_+_(16r)	0.160788	0.0656377	1.58788	TE
Elf1	01:19:42:S3___TE	Elf1_extended_+_(17g)	Elf1_extended_+_(16r)	0.0694353	0.188119	1.30914	TE
Elf1	01:19:42:S4___TE	Elf1_extended_+_(17g)	Elf1_extended_+_(16r)	0.311306	0.151077	1.32898	TE
Elf1	01:19:46:S4___TE	Elf1_extended_+_(17g)	Elf1_extended_+_(16r)	0.251142	0.225976	1.55564	TE
Elf1	01:20:26:S1___TE	Elf1_extended_+_(17g)	Elf1_extended_+_(16r)	0.158287	0.00943506	0	TE
Elf1	01:20:29:S1___TE	Elf1_extended_+_(17g)	Elf1_extended_+_(16r)	0.214974	0.0810716	1.29324	TE
Elf1	01:20:34:S1___PE	Elf1_extended_+_(17g)	Elf1_extended_+_(16r)	0.316091	0.101747	1.62485	PE
Elf1	01:21:08:S2___EPI	Elf1_extended_+_(17g)	Elf1_extended_+_(16r)	0.121985	0.0892836	0	EPI
Elf1	01:21:09:S2___TE	Elf1_extended_+_(17g)	Elf1_extended_+_(16r)	0.60795	0.26424	0	TE
Elf1	01:21:12:S1___TE	Elf1_extended_+_(17g)	Elf1_extended_+_(16r)	0.173352	0.195108	0	TE
Elf1	01:21:22:S1___TE	Elf1_extended_+_(17g)	Elf1_extended_+_(16r)	0.486634	0.222132	0	TE
Elf1	01:21:26:S2___EPI	Elf1_extended_+_(17g)	Elf1_extended_+_(16r)	0.0183569	0.0245195	1.44778	EPI
Elf1	01:21:27:S3___TE	Elf1_extended_+_(17g)	Elf1_extended_+_(16r)	0.186121	0.0612114	1.77919	TE
Elf1	01:21:27:S4___TE	Elf1_extended_+_(17g)	Elf1_extended_+_(16r)	0.221106	0.0885265	0	TE
Elf1	01:21:30:S1___TE	Elf1_extended_+_(17g)	Elf1_extended_+_(16r)	0.502428	0.224461	1.4949	TE
Elf1	01:21:35:S1___TE	Elf1_extended_+_(17g)	Elf1_extended_+_(16r)	0.0788401	0.10233	1.7226	TE
Elf1	01:21:44:S4___TE	Elf1_extended_+_(17g)	Elf1_extended_+_(16r)	0.122541	0.201864	0.970591	TE
Elf1	01:21:48:S1___TE	Elf1_extended_+_(17g)	Elf1_extended_+_(16r)	0.25037	0.271753	0	TE
Elf1	01:22:20:S1___TE	Elf1_extended_+_(17g)	Elf1_extended_+_(16r)	0.120009	0.164648	1.6977	TE
Elf1	01:22:27:S4___TE	Elf1_extended_+_(17g)	Elf1_extended_+_(16r)	0.301562	0.11293	1.73228	TE
Elf1	01:22:41:S1___PE	Elf1_extended_+_(17g)	Elf1_extended_+_(16r)	0.262636	0.133663	0	PE
Elf1	01:22:41:S4___TE	Elf1_extended_+_(17g)	Elf1_extended_+_(16r)	0.323212	0.115143	1.65862	TE
Elf1	01:22:46:S4___EPI	Elf1_extended_+_(17g)	Elf1_extended_+_(16r)	0.0518913	0.0845079	0	EPI
Elf1	01:23:09:S4___TE	Elf1_extended_+_(17g)	Elf1_extended_+_(16r)	0.222794	0.0649971	0	TE
Elf1	01:23:16:S1___TE	Elf1_extended_+_(17g)	Elf1_extended_+_(16r)	0.161107	0.240478	0	TE
Elf1	01:23:34:S4___TE	Elf1_extended_+_(17g)	Elf1_extended_+_(16r)	0.256976	0.220035	0	TE
Elf1	01:24:14:S4___EPI	Elf1_extended_+_(17g)	Elf1_extended_+_(16r)	0.212761	0.0383227	0	EPI
Elf1	01:24:16:S4___TE	Elf1_extended_+_(17g)	Elf1_extended_+_(16r)	0.274819	0.117181	1.55631	TE
Elf1	01:24:20:S4___TE	Elf1_extended_+_(17g)	Elf1_extended_+_(16r)	0.333975	0.0875364	1.00596	TE
Elf1	01:24:34:S3___TE	Elf1_extended_+_(17g)	Elf1_extended_+_(16r)	0.174082	0.170996	1.71362	TE
Elf1	01:24:34:S4___TE	Elf1_extended_+_(17g)	Elf1_extended_+_(16r)	0.310792	0.174199	1.74483	TE
Elf1	01:24:47:S1___EPI	Elf1_extended_+_(17g)	Elf1_extended_+_(16r)	0.199189	0.0717531	0	EPI
Elf1	01:25:05:S2___TE	Elf1_extended_+_(17g)	Elf1_extended_+_(16r)	0.277793	0.192196	0	TE
Elf1	01:25:13:S4___TE	Elf1_extended_+_(17g)	Elf1_extended_+_(16r)	0.153626	0.039138	0	TE
Elf1	01:25:21:S4___PE	Elf1_extended_+_(17g)	Elf1_extended_+_(16r)	0.278997	0.0352359	1.87798	PE
Elf1	01:25:35:S1___TE	Elf1_extended_+_(17g)	Elf1_extended_+_(16r)	0.315494	0.123588	1.43269	TE
Elf1	01:25:43:S2___TE	Elf1_extended_+_(17g)	Elf1_extended_+_(16r)	0.33522	0.0950495	0	TE
Elf1	01:26:19:S2___EPI	Elf1_extended_+_(17g)	Elf1_extended_+_(16r)	0.0268254	0.0338963	0	EPI
Elf1	01:26:20:S4___TE	Elf1_extended_+_(17g)	Elf1_extended_+_(16r)	0.30612	0.279208	0	TE
Elf1	01:26:21:S2___TE	Elf1_extended_+_(17g)	Elf1_extended_+_(16r)	0.243548	0.138206	1.67849	TE
Elf1	01:26:29:S2___EPI	Elf1_extended_+_(17g)	Elf1_extended_+_(16r)	0.195691	0.00238789	0	EPI
Elf1	01:26:44:S1___TE	Elf1_extended_+_(17g)	Elf1_extended_+_(16r)	0.550183	0.078975	1.11021	TE
Elf1	01:27:18:S4___TE	Elf1_extended_+_(17g)	Elf1_extended_+_(16r)	0.160582	0.155387	0	TE
Elf1	01:27:27:S4___TE	Elf1_extended_+_(17g)	Elf1_extended_+_(16r)	0.223545	0.140419	0	TE
Elf1	01:28:07:S2___TE	Elf1_extended_+_(17g)	Elf1_extended_+_(16r)	0.0833779	0.100058	0	TE
Elf1	01:28:10:S4___TE	Elf1_extended_+_(17g)	Elf1_extended_+_(16r)	0.272267	0.164764	1.78028	TE
Elf1	01:28:21:S1___TE	Elf1_extended_+_(17g)	Elf1_extended_+_(16r)	0.199549	0.180606	2.14319	TE
Elf1	01:28:27:S2___TE	Elf1_extended_+_(17g)	Elf1_extended_+_(16r)	0.144756	0.0758299	0	TE
Elf1	01:28:31:S2___TE	Elf1_extended_+_(17g)	Elf1_extended_+_(16r)	0.183199	0.232382	2.33738	TE
Elf1	01:29:17:S2___PE	Elf1_extended_+_(17g)	Elf1_extended_+_(16r)	0.326906	0.0507863	1.37028	PE
Elf1	01:29:29:S2___PE	Elf1_extended_+_(17g)	Elf1_extended_+_(16r)	0.35013	0.142982	1.40007	PE
Elf1	01:29:46:S2___TE	Elf1_extended_+_(17g)	Elf1_extended_+_(16r)	0.235635	0.225335	1.34818	TE
Elf1	01:30:03:S2___PE	Elf1_extended_+_(17g)	Elf1_extended_+_(16r)	0.395189	0.0072219	1.96033	PE
Elf1	01:30:07:S1___PE	Elf1_extended_+_(17g)	Elf1_extended_+_(16r)	0.189414	0.0447292	1.54848	PE
Elf1	01:30:45:S2___TE	Elf1_extended_+_(17g)	Elf1_extended_+_(16r)	0.237436	0.320326	1.41834	TE
Elf1	01:31:15:S2___TE	Elf1_extended_+_(17g)	Elf1_extended_+_(16r)	0.198191	0.169598	1.64468	TE
Elf1	01:31:32:S4___TE	Elf1_extended_+_(17g)	Elf1_extended_+_(16r)	0.263922	0.218928	1.58386	TE
Elf1	01:31:44:S4___TE	Elf1_extended_+_(17g)	Elf1_extended_+_(16r)	0.350243	0.155096	0	TE
Elf1	01:32:31:S2___PE	Elf1_extended_+_(17g)	Elf1_extended_+_(16r)	0.107981	0.0235877	1.73269	PE
Elf1	01:32:43:S1___TE	Elf1_extended_+_(17g)	Elf1_extended_+_(16r)	0.179793	0.0715783	0	TE
Elf1	01:32:46:S4___PE	Elf1_extended_+_(17g)	Elf1_extended_+_(16r)	0.191914	0.0500291	0	PE
Elf1	01:33:27:S1___TE	Elf1_extended_+_(17g)	Elf1_extended_+_(16r)	0.200043	0.119511	0	TE
Elf1	01:33:42:S2___PE	Elf1_extended_+_(17g)	Elf1_extended_+_(16r)	0.109812	0.0630169	0	PE
Elf1	01:33:45:S1___TE	Elf1_extended_+_(17g)	Elf1_extended_+_(16r)	0.161889	0.157542	1.68528	TE
Elf1	01:33:47:S1___EPI	Elf1_extended_+_(17g)	Elf1_extended_+_(16r)	0.0460467	0.0839255	0	EPI
Elf1	01:34:21:S1___EPI	Elf1_extended_+_(17g)	Elf1_extended_+_(16r)	0.0809392	0.00856144	0	EPI
Elf1	01:34:23:S1___TE	Elf1_extended_+_(17g)	Elf1_extended_+_(16r)	0.464397	0.115783	0	TE
Elf1	01:34:29:S4___PE	Elf1_extended_+_(17g)	Elf1_extended_+_(16r)	0.123848	0.0552126	0	PE
Elf1	01:35:33:S4___TE	Elf1_extended_+_(17g)	Elf1_extended_+_(16r)	0.34553	0.187595	0	TE
Elf1	01:35:34:S1___EPI	Elf1_extended_+_(17g)	Elf1_extended_+_(16r)	0.122458	0.0635411	1.25505	EPI
Elf1	01:35:34:S2___TE	Elf1_extended_+_(17g)	Elf1_extended_+_(16r)	0.441318	0.16191	1.41041	TE
Elf1	01:35:35:S1___TE	Elf1_extended_+_(17g)	Elf1_extended_+_(16r)	0.298424	0.166744	2.22766	TE
Elf1	01:35:40:S1___TE	Elf1_extended_+_(17g)	Elf1_extended_+_(16r)	0.38777	0.0236459	0	TE
Elf1	01:36:05:S4___TE	Elf1_extended_+_(17g)	Elf1_extended_+_(16r)	0.486983	0.16226	0	TE
Elf1	01:36:33:S4___PE	Elf1_extended_+_(17g)	Elf1_extended_+_(16r)	0.0556882	0.0984857	0.93516	PE
Elf1	01:36:36:S4___EPI	Elf1_extended_+_(17g)	Elf1_extended_+_(16r)	0.197131	0.0215492	1.41971	EPI
Elf1	01:36:39:S1___EPI	Elf1_extended_+_(17g)	Elf1_extended_+_(16r)	0.100644	0.0199185	0	EPI
Elf1	01:36:43:S4___TE	Elf1_extended_+_(17g)	Elf1_extended_+_(16r)	0.120843	0.169365	1.47623	TE
Elf1	01:37:09:S4___TE	Elf1_extended_+_(17g)	Elf1_extended_+_(16r)	0.273697	0.165638	0.772211	TE
Elf1	01:37:15:S2___PE	Elf1_extended_+_(17g)	Elf1_extended_+_(16r)	0.180503	0.0412347	1.98794	PE
Elf1	01:37:21:S2___TE	Elf1_extended_+_(17g)	Elf1_extended_+_(16r)	0.285572	0.0170646	0	TE
Elf1	01:38:39:S1___PE	Elf1_extended_+_(17g)	Elf1_extended_+_(16r)	0.063673	0.0502038	0	PE
Elf1	01:39:21:S1___TE	Elf1_extended_+_(17g)	Elf1_extended_+_(16r)	0.313879	0.146243	0	TE
Elf1	01:39:34:S1___TE	Elf1_extended_+_(17g)	Elf1_extended_+_(16r)	0.295645	0.177519	1.23277	TE
Elf1	01:39:44:S1___TE	Elf1_extended_+_(17g)	Elf1_extended_+_(16r)	0.165573	0.224869	0	TE
Elf1	01:39:45:S2___PE	Elf1_extended_+_(17g)	Elf1_extended_+_(16r)	0.212484	0.0326733	0	PE
Elf1	01:39:47:S4___TE	Elf1_extended_+_(17g)	Elf1_extended_+_(16r)	0.311934	0.102271	0	TE
Elf1	01:40:12:S1___EPI	Elf1_extended_+_(17g)	Elf1_extended_+_(16r)	0.23013	0.0580664	0	EPI
Elf1	01:40:17:S1___TE	Elf1_extended_+_(17g)	Elf1_extended_+_(16r)	0.101632	0.140885	0	TE
Elf1	01:40:27:S2___TE	Elf1_extended_+_(17g)	Elf1_extended_+_(16r)	0.250628	0.276412	0	TE
Elf1	01:40:27:S4___TE	Elf1_extended_+_(17g)	Elf1_extended_+_(16r)	0.233228	0.0377985	1.73318	TE
Elf1	01:40:31:S4___TE	Elf1_extended_+_(17g)	Elf1_extended_+_(16r)	0.209438	0.226733	0	TE
Elf1	01:40:41:S1___EPI	Elf1_extended_+_(17g)	Elf1_extended_+_(16r)	0.130279	0.00547467	1.54413	EPI
Elf1	01:41:31:S4___TE	Elf1_extended_+_(17g)	Elf1_extended_+_(16r)	0.197244	0.109843	0	TE
Elf1	01:41:35:S1___TE	Elf1_extended_+_(17g)	Elf1_extended_+_(16r)	0.209541	0.163891	1.77676	TE
Elf1	01:41:36:S2___PE	Elf1_extended_+_(17g)	Elf1_extended_+_(16r)	0.238146	0.0679674	1.7022	PE
Elf1	01:41:38:S1___TE	Elf1_extended_+_(17g)	Elf1_extended_+_(16r)	0.211115	0.140186	0	TE
Elf1	01:41:44:S4___EPI	Elf1_extended_+_(17g)	Elf1_extended_+_(16r)	0.163463	0	1.79674	EPI
Elf1	01:42:25:S2___TE	Elf1_extended_+_(17g)	Elf1_extended_+_(16r)	0.204437	0.17449	0	TE
Elf1	01:42:32:S1___EPI	Elf1_extended_+_(17g)	Elf1_extended_+_(16r)	0.19674	0.144904	0	EPI
Elf1	01:42:35:S4___PE	Elf1_extended_+_(17g)	Elf1_extended_+_(16r)	0.0930709	0.0808969	1.27327	PE
Elf1	01:42:39:S1___TE	Elf1_extended_+_(17g)	Elf1_extended_+_(16r)	0.205312	0.0863133	2.02761	TE
Elf1	01:43:15:S4___PE	Elf1_extended_+_(17g)	Elf1_extended_+_(16r)	0.164914	0.0772277	1.45525	PE
Elf1	01:43:19:S1___TE	Elf1_extended_+_(17g)	Elf1_extended_+_(16r)	0.149263	0.0922539	0	TE
Elf1	01:43:33:S4___TE	Elf1_extended_+_(17g)	Elf1_extended_+_(16r)	0.067614	0.120151	0	TE
Elf1	01:43:44:S1___EPI	Elf1_extended_+_(17g)	Elf1_extended_+_(16r)	0.173208	0.126558	0	EPI
Elf1	01:43:47:S2___TE	Elf1_extended_+_(17g)	Elf1_extended_+_(16r)	0.50248	0.0157833	1.80879	TE
Elf1	01:44:13:S4___TE	Elf1_extended_+_(17g)	Elf1_extended_+_(16r)	0.311841	0.0994758	0	TE
Elf1	01:44:33:S1___TE	Elf1_extended_+_(17g)	Elf1_extended_+_(16r)	0.325568	0.0468841	0	TE
Elf1	01:44:39:S1___EPI	Elf1_extended_+_(17g)	Elf1_extended_+_(16r)	0.127624	0.0635411	0	EPI
Elf1	01:44:41:S2___EPI	Elf1_extended_+_(17g)	Elf1_extended_+_(16r)	0.166355	0.0510192	1.66885	EPI
Elf1	01:45:07:S4___TE	Elf1_extended_+_(17g)	Elf1_extended_+_(16r)	0.216836	0.161328	0	TE
Elf1	01:45:29:S2___TE	Elf1_extended_+_(17g)	Elf1_extended_+_(16r)	0.320917	0.0171229	0	TE
Elf1	01:45:31:S2___TE	Elf1_extended_+_(17g)	Elf1_extended_+_(16r)	0.199662	0.133722	0.860541	TE
Elf1	01:45:32:S4___EPI	Elf1_extended_+_(17g)	Elf1_extended_+_(16r)	0.192789	0.013279	0	EPI
Elf1	01:45:33:S2___TE	Elf1_extended_+_(17g)	Elf1_extended_+_(16r)	0.10936	0.119511	1.41019	TE
Elf1	01:45:41:S2___TE	Elf1_extended_+_(17g)	Elf1_extended_+_(16r)	0.415603	0.227315	1.15405	TE
Elf1	01:46:08:S2___TE	Elf1_extended_+_(17g)	Elf1_extended_+_(16r)	0.216774	0.221083	1.52558	TE
Elf1	01:46:15:S2___TE	Elf1_extended_+_(17g)	Elf1_extended_+_(16r)	0.204869	0.239022	0	TE
Elf1	01:46:17:S4___TE	Elf1_extended_+_(17g)	Elf1_extended_+_(16r)	0.386545	0.192778	0.827307	TE
Elf1	01:46:25:S1___PE	Elf1_extended_+_(17g)	Elf1_extended_+_(16r)	0.171757	0.052417	1.507	PE
Elf1	01:46:45:S2___EPI	Elf1_extended_+_(17g)	Elf1_extended_+_(16r)	0.0415603	0.0075131	0	EPI
Elf1	01:47:11:S4___TE	Elf1_extended_+_(17g)	Elf1_extended_+_(16r)	0.119927	0.0666278	0	TE
Elf1	01:47:37:S2___TE	Elf1_extended_+_(17g)	Elf1_extended_+_(16r)	0.289832	0.151543	2.03015	TE
Elf1	01:47:37:S4___EPI	Elf1_extended_+_(17g)	Elf1_extended_+_(16r)	0.197522	0	0	EPI
Elf1	01:47:43:S4___EPI	Elf1_extended_+_(17g)	Elf1_extended_+_(16r)	0.098401	0.0189284	0	EPI
Elf1	01:48:35:S4___TE	Elf1_extended_+_(17g)	Elf1_extended_+_(16r)	0.320186	0.220909	0	TE
Elf1	02:02:02:S1___TE	Elf1_extended_+_(17g)	Elf1_extended_+_(16r)	0.13849	0.183984	1.24717	TE
Elf1	02:02:02:S4___TE	Elf1_extended_+_(17g)	Elf1_extended_+_(16r)	0.201998	0.0794991	0	TE
Elf1	02:02:09:S1___EPI	Elf1_extended_+_(17g)	Elf1_extended_+_(16r)	0.0273296	0	0	EPI
Elf1	02:02:22:S4___TE	Elf1_extended_+_(17g)	Elf1_extended_+_(16r)	0.169061	0.169598	1.63203	TE
Elf1	02:02:44:S1___PE	Elf1_extended_+_(17g)	Elf1_extended_+_(16r)	0.135125	0.124287	1.32549	PE
Elf1	02:03:03:S1___TE	Elf1_extended_+_(17g)	Elf1_extended_+_(16r)	0.223946	0.128247	1.25922	TE
Elf1	02:03:04:S4___TE	Elf1_extended_+_(17g)	Elf1_extended_+_(16r)	0.228145	0.141118	0	TE
Elf1	02:03:10:S4___EPI	Elf1_extended_+_(17g)	Elf1_extended_+_(16r)	0.236695	0.141934	0	EPI
Elf1	02:03:13:S1___TE	Elf1_extended_+_(17g)	Elf1_extended_+_(16r)	0.325249	0.19901	1.4696	TE
Elf1	02:04:07:S1___TE	Elf1_extended_+_(17g)	Elf1_extended_+_(16r)	0.178929	0.216249	1.71922	TE
Elf1	02:04:07:S2___PE	Elf1_extended_+_(17g)	Elf1_extended_+_(16r)	0.289688	0.0794409	1.34569	PE
Elf1	02:04:16:S4___EPI	Elf1_extended_+_(17g)	Elf1_extended_+_(16r)	0.0347485	0.0758882	0	EPI
Elf1	02:04:22:S1___TE	Elf1_extended_+_(17g)	Elf1_extended_+_(16r)	0.359812	0.133663	1.75142	TE
Elf1	02:04:43:S1___TE	Elf1_extended_+_(17g)	Elf1_extended_+_(16r)	0.264529	0.184566	0	TE
Elf1	02:05:02:S1___TE	Elf1_extended_+_(17g)	Elf1_extended_+_(16r)	0.280519	0.100466	0	TE
Elf1	02:05:30:S1___TE	Elf1_extended_+_(17g)	Elf1_extended_+_(16r)	0.229101	0.222132	0	TE
Elf1	02:06:02:S2___TE	Elf1_extended_+_(17g)	Elf1_extended_+_(16r)	0.205404	0.180431	1.60151	TE
Elf1	02:06:16:S2___TE	Elf1_extended_+_(17g)	Elf1_extended_+_(16r)	0.215663	0.101689	0	TE
Elf1	02:06:31:S4___TE	Elf1_extended_+_(17g)	Elf1_extended_+_(16r)	0.149922	0.168142	1.45333	TE
Elf1	02:07:07:S2___TE	Elf1_extended_+_(17g)	Elf1_extended_+_(16r)	0.143882	0.189284	1.64476	TE
Elf1	02:07:26:S1___TE	Elf1_extended_+_(17g)	Elf1_extended_+_(16r)	0.265085	0.182003	0	TE
Elf1	02:07:30:S1___EPI	Elf1_extended_+_(17g)	Elf1_extended_+_(16r)	0.213708	0.0341293	0	EPI
Elf1	02:08:01:S2___EPI	Elf1_extended_+_(17g)	Elf1_extended_+_(16r)	0.112591	0.0224228	0	EPI
Elf1	02:08:12:S4___TE	Elf1_extended_+_(17g)	Elf1_extended_+_(16r)	0.198201	0.134479	0	TE
Elf1	02:08:28:S4___TE	Elf1_extended_+_(17g)	Elf1_extended_+_(16r)	0.281209	0.141642	1.5351	TE
Elf1	02:09:14:S2___PE	Elf1_extended_+_(17g)	Elf1_extended_+_(16r)	0.333862	0.100466	1.13558	PE
Elf1	02:10:10:S2___TE	Elf1_extended_+_(17g)	Elf1_extended_+_(16r)	0.191616	0.178684	0	TE
Elf1	02:10:32:S2___TE	Elf1_extended_+_(17g)	Elf1_extended_+_(16r)	0.243476	0.096622	0	TE
Elf1	02:11:28:S2___TE	Elf1_extended_+_(17g)	Elf1_extended_+_(16r)	0.32102	0.0997088	1.50207	TE
Elf1	02:11:34:S2___TE	Elf1_extended_+_(17g)	Elf1_extended_+_(16r)	0.199817	0.170705	0	TE
Elf1	02:12:08:S1___TE	Elf1_extended_+_(17g)	Elf1_extended_+_(16r)	0.225706	0.236226	0	TE
Elf1	02:12:08:S4___PE	Elf1_extended_+_(17g)	Elf1_extended_+_(16r)	0.159522	0.124112	1.25118	PE
Elf1	02:12:10:S4___TE	Elf1_extended_+_(17g)	Elf1_extended_+_(16r)	0.301593	0.119278	1.23445	TE
Elf1	02:12:24:S4___PE	Elf1_extended_+_(17g)	Elf1_extended_+_(16r)	0.205075	0.0363425	0	PE
Elf1	02:12:29:S4___TE	Elf1_extended_+_(17g)	Elf1_extended_+_(16r)	0.273193	0.124461	1.60752	TE
Elf1	02:12:36:S4___TE	Elf1_extended_+_(17g)	Elf1_extended_+_(16r)	0.268841	0.267327	1.37304	TE
Elf1	02:13:22:S2___PE	Elf1_extended_+_(17g)	Elf1_extended_+_(16r)	0.274304	0.108154	2.63451	PE
Elf1	02:13:45:S2___PE	Elf1_extended_+_(17g)	Elf1_extended_+_(16r)	0.261751	0.123646	1.14641	PE
Elf1	02:14:28:S4___TE	Elf1_extended_+_(17g)	Elf1_extended_+_(16r)	0.151476	0.0976704	0	TE
Elf1	02:15:01:S4___TE	Elf1_extended_+_(17g)	Elf1_extended_+_(16r)	0.44602	0.108387	0	TE
Elf1	02:15:09:S4___TE	Elf1_extended_+_(17g)	Elf1_extended_+_(16r)	0.323531	0.189983	1.669	TE
Elf1	02:15:18:S1___PE	Elf1_extended_+_(17g)	Elf1_extended_+_(16r)	0.166818	0.0733838	0	PE
Elf1	02:16:01:S4___PE	Elf1_extended_+_(17g)	Elf1_extended_+_(16r)	0.119937	0	0	PE
Elf1	02:16:40:S2___TE	Elf1_extended_+_(17g)	Elf1_extended_+_(16r)	0.184372	0.125976	0	TE
Elf1	02:16:48:S3___TE	Elf1_extended_+_(17g)	Elf1_extended_+_(16r)	0.195866	0.155038	0	TE
Elf1	02:16:48:S4___TE	Elf1_extended_+_(17g)	Elf1_extended_+_(16r)	0.570598	0.133489	1.41619	TE
Elf1	02:17:07:S4___TE	Elf1_extended_+_(17g)	Elf1_extended_+_(16r)	0.226364	0.207397	1.06999	TE
Elf1	02:17:08:S1___TE	Elf1_extended_+_(17g)	Elf1_extended_+_(16r)	0.154326	0.119569	0	TE
Elf1	02:17:23:S2___PE	Elf1_extended_+_(17g)	Elf1_extended_+_(16r)	0.157721	0.0403611	2.04449	PE
Elf1	02:17:34:S2___PE	Elf1_extended_+_(17g)	Elf1_extended_+_(16r)	0.276002	0.120151	1.50344	PE
Elf1	02:18:09:S1___TE	Elf1_extended_+_(17g)	Elf1_extended_+_(16r)	0.376718	0.154222	0	TE
Elf1	02:19:05:S2___PE	Elf1_extended_+_(17g)	Elf1_extended_+_(16r)	0.131843	0.0503203	0	PE
Elf1	02:19:11:S4___TE	Elf1_extended_+_(17g)	Elf1_extended_+_(16r)	0.381534	0.194059	1.80084	TE
Elf1	02:20:09:S2___TE	Elf1_extended_+_(17g)	Elf1_extended_+_(16r)	0.14879	0.134362	0	TE
Elf1	02:21:17:S1___TE	Elf1_extended_+_(17g)	Elf1_extended_+_(16r)	0.194404	0.288294	0	TE
Elf1	02:21:19:S4___EPI	Elf1_extended_+_(17g)	Elf1_extended_+_(16r)	0.419184	0.00629004	0	EPI
Elf1	02:21:41:S2___TE	Elf1_extended_+_(17g)	Elf1_extended_+_(16r)	0.26491	0.0298195	2.18517	TE
Elf1	02:22:14:S2___TE	Elf1_extended_+_(17g)	Elf1_extended_+_(16r)	0.58061	0.24438	0	TE
Elf1	02:22:34:S2___TE	Elf1_extended_+_(17g)	Elf1_extended_+_(16r)	0.191122	0.169074	0	TE
Elf1	02:22:46:S4___TE	Elf1_extended_+_(17g)	Elf1_extended_+_(16r)	0.221528	0.195865	1.27467	TE
Elf1	02:23:29:S1___TE	Elf1_extended_+_(17g)	Elf1_extended_+_(16r)	0.23436	0.0550961	0	TE
Elf1	02:23:31:S1___EPI	Elf1_extended_+_(17g)	Elf1_extended_+_(16r)	0.232507	0.0866628	0	EPI
Elf1	02:23:42:S1___TE	Elf1_extended_+_(17g)	Elf1_extended_+_(16r)	0.179032	0.0559697	0	TE
Elf1	02:24:16:S4___TE	Elf1_extended_+_(17g)	Elf1_extended_+_(16r)	0.180174	0.0458358	1.4884	TE
Elf1	02:24:22:S4___EPI	Elf1_extended_+_(17g)	Elf1_extended_+_(16r)	0.168608	0	1.84446	EPI
Elf1	02:24:26:S4___EPI	Elf1_extended_+_(17g)	Elf1_extended_+_(16r)	0.32954	0.162027	0	EPI
Elf1	02:24:29:S1___PE	Elf1_extended_+_(17g)	Elf1_extended_+_(16r)	0.227568	0.0170064	0	PE
Elf1	02:24:36:S4___TE	Elf1_extended_+_(17g)	Elf1_extended_+_(16r)	0.261792	0.251718	0	TE
Elf1	02:25:25:S2___TE	Elf1_extended_+_(17g)	Elf1_extended_+_(16r)	0.073438	0.191497	1.45604	TE
Elf1	02:25:32:S4___PE	Elf1_extended_+_(17g)	Elf1_extended_+_(16r)	0.191636	0.0371578	0	PE
Elf1	02:25:39:S2___TE	Elf1_extended_+_(17g)	Elf1_extended_+_(16r)	0.393511	0.118288	1.79314	TE
Elf1	02:26:29:S2___TE	Elf1_extended_+_(17g)	Elf1_extended_+_(16r)	0.156528	0.151718	0	TE
Elf1	02:26:38:S4___EPI	Elf1_extended_+_(17g)	Elf1_extended_+_(16r)	0.176181	0	1.78054	EPI
Elf1	02:27:09:S2___EPI	Elf1_extended_+_(17g)	Elf1_extended_+_(16r)	0.27449	0.0914968	0	EPI
Elf1	02:27:16:S1___TE	Elf1_extended_+_(17g)	Elf1_extended_+_(16r)	0.261483	0.14403	0.883093	TE
Elf1	02:27:28:S4___PE	Elf1_extended_+_(17g)	Elf1_extended_+_(16r)	0.149593	0.195632	0.952471	PE
Elf1	02:27:35:S1___TE	Elf1_extended_+_(17g)	Elf1_extended_+_(16r)	0.219594	0.157193	1.70845	TE
Elf1	02:27:40:S4___TE	Elf1_extended_+_(17g)	Elf1_extended_+_(16r)	0.114854	0.126209	1.64842	TE
Elf1	02:27:41:S4___EPI	Elf1_extended_+_(17g)	Elf1_extended_+_(16r)	0.203089	0	0	EPI
Elf1	02:28:23:S2___PE	Elf1_extended_+_(17g)	Elf1_extended_+_(16r)	0.215035	0.0917298	1.3923	PE
Elf1	02:28:38:S1___EPI	Elf1_extended_+_(17g)	Elf1_extended_+_(16r)	0.215149	0.0539895	0	EPI
Elf1	02:29:11:S4___PE	Elf1_extended_+_(17g)	Elf1_extended_+_(16r)	0.0832236	0.0125218	0	PE
Elf1	02:29:28:S4___EPI	Elf1_extended_+_(17g)	Elf1_extended_+_(16r)	0.0350984	0.0383227	0	EPI
Elf1	02:29:40:S4___PE	Elf1_extended_+_(17g)	Elf1_extended_+_(16r)	0.141474	0.0218987	1.28286	PE
Elf1	02:30:23:S4___EPI	Elf1_extended_+_(17g)	Elf1_extended_+_(16r)	0.0557705	0.155504	1.04749	EPI
Elf1	02:31:09:S1___TE	Elf1_extended_+_(17g)	Elf1_extended_+_(16r)	0.111356	0.203902	0	TE
Elf1	02:31:22:S2___TE	Elf1_extended_+_(17g)	Elf1_extended_+_(16r)	0.300677	0.133372	0	TE
Elf1	02:31:37:S2___TE	Elf1_extended_+_(17g)	Elf1_extended_+_(16r)	0.471919	0.194409	0	TE
Elf1	02:31:45:S3___TE	Elf1_extended_+_(17g)	Elf1_extended_+_(16r)	0.124702	0.104543	1.10209	TE
Elf1	02:31:45:S4___TE	Elf1_extended_+_(17g)	Elf1_extended_+_(16r)	0.294832	0.151136	0	TE
Elf1	02:31:48:S1___PE	Elf1_extended_+_(17g)	Elf1_extended_+_(16r)	0.322831	0.010134	1.42411	PE
Elf1	02:32:28:S4___PE	Elf1_extended_+_(17g)	Elf1_extended_+_(16r)	0.194127	0	1.47958	PE
Elf1	02:32:31:S4___EPI	Elf1_extended_+_(17g)	Elf1_extended_+_(16r)	0.259323	0	2.43987	EPI
Elf1	02:32:41:S4___TE	Elf1_extended_+_(17g)	Elf1_extended_+_(16r)	0.206443	0.0799068	1.84283	TE
Elf1	02:32:45:S4___TE	Elf1_extended_+_(17g)	Elf1_extended_+_(16r)	0.144129	0.0885265	1.67494	TE
Elf1	02:32:46:S4___TE	Elf1_extended_+_(17g)	Elf1_extended_+_(16r)	0.23189	0.220384	1.60055	TE
Elf1	02:32:48:S1___TE	Elf1_extended_+_(17g)	Elf1_extended_+_(16r)	0.277741	0.0453116	0	TE
Elf1	02:33:07:S1___TE	Elf1_extended_+_(17g)	Elf1_extended_+_(16r)	0.18929	0.144438	1.73055	TE
Elf1	02:34:38:S2___TE	Elf1_extended_+_(17g)	Elf1_extended_+_(16r)	0.162907	0.151776	1.77035	TE
Elf1	02:35:03:S2___TE	Elf1_extended_+_(17g)	Elf1_extended_+_(16r)	0.268172	0.285498	1.2907	TE
Elf1	02:35:45:S1___TE	Elf1_extended_+_(17g)	Elf1_extended_+_(16r)	0.287753	0.265812	1.65278	TE
Elf1	02:36:25:S2___EPI	Elf1_extended_+_(17g)	Elf1_extended_+_(16r)	0.188148	0.0713454	0	EPI
Elf1	02:36:27:S1___TE	Elf1_extended_+_(17g)	Elf1_extended_+_(16r)	0.277649	0.133838	1.6288	TE
Elf1	02:37:14:S4___TE	Elf1_extended_+_(17g)	Elf1_extended_+_(16r)	0.0950362	0.0798486	0	TE
Elf1	02:38:27:S1___TE	Elf1_extended_+_(17g)	Elf1_extended_+_(16r)	0.201216	0.182295	0	TE
Elf1	02:38:46:S4___TE	Elf1_extended_+_(17g)	Elf1_extended_+_(16r)	0.246121	0.137274	1.92549	TE
Elf1	02:39:11:S1___TE	Elf1_extended_+_(17g)	Elf1_extended_+_(16r)	0.417661	0.181246	0	TE
Elf1	02:39:26:S1___EPI	Elf1_extended_+_(17g)	Elf1_extended_+_(16r)	0.288093	0.0101922	0	EPI
Elf1	02:39:29:S4___EPI	Elf1_extended_+_(17g)	Elf1_extended_+_(16r)	0.207411	0.0460687	0	EPI
Elf1	02:39:41:S1___TE	Elf1_extended_+_(17g)	Elf1_extended_+_(16r)	0.197512	0.150728	0	TE
Elf1	02:40:19:S1___TE	Elf1_extended_+_(17g)	Elf1_extended_+_(16r)	0.151753	0.164123	0	TE
Elf1	02:40:33:S4___TE	Elf1_extended_+_(17g)	Elf1_extended_+_(16r)	0.256297	0.292545	1.58588	TE
Elf1	02:40:45:S2___PE	Elf1_extended_+_(17g)	Elf1_extended_+_(16r)	0.233516	0	1.66325	PE
Elf1	02:41:23:S4___PE	Elf1_extended_+_(17g)	Elf1_extended_+_(16r)	0.121265	0	0	PE
Elf1	02:41:44:S2___PE	Elf1_extended_+_(17g)	Elf1_extended_+_(16r)	0.149829	0.0674432	1.72745	PE
Elf1	02:42:16:S2___TE	Elf1_extended_+_(17g)	Elf1_extended_+_(16r)	0.267482	0.1894	1.78149	TE
Elf1	02:42:48:S1___TE	Elf1_extended_+_(17g)	Elf1_extended_+_(16r)	0.202235	0.146709	0	TE
Elf1	02:43:21:S1___TE	Elf1_extended_+_(17g)	Elf1_extended_+_(16r)	0.109977	0.128422	0	TE
Elf1	02:43:31:S1___EPI	Elf1_extended_+_(17g)	Elf1_extended_+_(16r)	0.177097	0.0290623	0	EPI
Elf1	02:43:37:S1___PE	Elf1_extended_+_(17g)	Elf1_extended_+_(16r)	0.234133	0.0327897	1.72461	PE
Elf1	02:43:43:S4___EPI	Elf1_extended_+_(17g)	Elf1_extended_+_(16r)	0.0319497	0.0179965	1.52964	EPI
Elf1	02:44:31:S4___TE	Elf1_extended_+_(17g)	Elf1_extended_+_(16r)	0.189373	0.140245	1.68184	TE
Elf1	02:44:44:S1___TE	Elf1_extended_+_(17g)	Elf1_extended_+_(16r)	0.115153	0.0827606	0	TE
Elf1	02:45:19:S4___PE	Elf1_extended_+_(17g)	Elf1_extended_+_(16r)	0.383191	0	0	PE
Elf1	02:45:31:S2___TE	Elf1_extended_+_(17g)	Elf1_extended_+_(16r)	0.186553	0.129412	1.54899	TE
Elf1	02:45:47:S4___TE	Elf1_extended_+_(17g)	Elf1_extended_+_(16r)	0.177941	0.11788	0	TE
Elf1	02:46:27:S1___TE	Elf1_extended_+_(17g)	Elf1_extended_+_(16r)	0.348257	0.250612	0	TE
Elf1	02:46:44:S4___TE	Elf1_extended_+_(17g)	Elf1_extended_+_(16r)	0.243445	0.185789	0	TE
Elf1	02:47:48:S2___TE	Elf1_extended_+_(17g)	Elf1_extended_+_(16r)	0.170337	0.0841002	1.74076	TE
Elf1	03:01:06:S1___EPI	Elf1_extended_+_(17g)	Elf1_extended_+_(16r)	0.102661	0	1.54422	EPI
Elf1	03:01:13:S4___TE	Elf1_extended_+_(17g)	Elf1_extended_+_(16r)	0.186502	0.0952825	0	TE
Elf1	03:02:16:S2___TE	Elf1_extended_+_(17g)	Elf1_extended_+_(16r)	0.266834	0.120967	0	TE
Elf1	03:03:06:S4___EPI	Elf1_extended_+_(17g)	Elf1_extended_+_(16r)	0.150971	0.119569	0	EPI
Elf1	03:03:22:S1___TE	Elf1_extended_+_(17g)	Elf1_extended_+_(16r)	0.377387	0.204252	1.50718	TE
Elf1	03:03:37:S2___TE	Elf1_extended_+_(17g)	Elf1_extended_+_(16r)	0.127284	0.0664531	2.24759	TE
Elf1	03:03:41:S1___PE	Elf1_extended_+_(17g)	Elf1_extended_+_(16r)	0.159738	0.00745486	0	PE
Elf1	03:04:12:S1___TE	Elf1_extended_+_(17g)	Elf1_extended_+_(16r)	0.288319	0.175248	0	TE
Elf1	03:04:28:S2___EPI	Elf1_extended_+_(17g)	Elf1_extended_+_(16r)	0.155314	0.00617356	0	EPI
Elf1	03:05:08:S2___TE	Elf1_extended_+_(17g)	Elf1_extended_+_(16r)	0.162907	0.202621	0	TE
Elf1	03:05:36:S2___TE	Elf1_extended_+_(17g)	Elf1_extended_+_(16r)	0.230017	0.233838	0	TE
Elf1	03:06:02:S1___TE	Elf1_extended_+_(17g)	Elf1_extended_+_(16r)	0.30291	0.219918	0	TE
Elf1	03:07:02:S4___TE	Elf1_extended_+_(17g)	Elf1_extended_+_(16r)	0.220026	0.197496	0	TE
Elf1	03:07:26:S4___EPI	Elf1_extended_+_(17g)	Elf1_extended_+_(16r)	0.165079	0.0215492	0	EPI
Elf1	03:08:05:S1___EPI	Elf1_extended_+_(17g)	Elf1_extended_+_(16r)	0.140311	0.00943506	0	EPI
Elf1	03:08:18:S2___EPI	Elf1_extended_+_(17g)	Elf1_extended_+_(16r)	0.227218	0.0165987	0	EPI
Elf1	03:08:26:S2___TE	Elf1_extended_+_(17g)	Elf1_extended_+_(16r)	0.192974	0.0951077	0	TE
Elf1	03:09:08:S2___TE	Elf1_extended_+_(17g)	Elf1_extended_+_(16r)	0.259096	0.221316	2.01346	TE
Elf1	03:09:16:S1___PE	Elf1_extended_+_(17g)	Elf1_extended_+_(16r)	0.124743	0.0314502	0	PE
Elf1	03:10:17:S1___TE	Elf1_extended_+_(17g)	Elf1_extended_+_(16r)	0.116377	0.282644	0	TE
Elf1	03:12:03:S2___TE	Elf1_extended_+_(17g)	Elf1_extended_+_(16r)	0.192583	0.13145	0	TE
Elf1	03:12:16:S4___EPI	Elf1_extended_+_(17g)	Elf1_extended_+_(16r)	0.211413	0.0492137	0	EPI
Elf1	03:12:32:S2___TE	Elf1_extended_+_(17g)	Elf1_extended_+_(16r)	0.310596	0.0759464	0	TE
Elf1	03:12:42:S1___PE	Elf1_extended_+_(17g)	Elf1_extended_+_(16r)	0.125556	0.0362842	1.05052	PE
Elf1	03:13:01:S2___TE	Elf1_extended_+_(17g)	Elf1_extended_+_(16r)	0.276095	0.101165	1.99145	TE
Elf1	03:13:04:S4___TE	Elf1_extended_+_(17g)	Elf1_extended_+_(16r)	0.219923	0.334421	1.94593	TE
Elf1	03:14:06:S1___EPI	Elf1_extended_+_(17g)	Elf1_extended_+_(16r)	0.194281	0	0	EPI
Elf1	03:14:35:S2___PE	Elf1_extended_+_(17g)	Elf1_extended_+_(16r)	0.248817	0.100815	0	PE
Elf1	03:14:36:S4___TE	Elf1_extended_+_(17g)	Elf1_extended_+_(16r)	0.19814	0.190274	1.98371	TE
Elf1	03:14:46:S4___EPI	Elf1_extended_+_(17g)	Elf1_extended_+_(16r)	0.27593	0.00553291	0	EPI
Elf1	03:15:09:S2___EPI	Elf1_extended_+_(17g)	Elf1_extended_+_(16r)	0.148584	0.0828189	0	EPI
Elf1	03:15:18:S1___PE	Elf1_extended_+_(17g)	Elf1_extended_+_(16r)	0.119742	0.0217822	0	PE
Elf1	03:16:21:S4___TE	Elf1_extended_+_(17g)	Elf1_extended_+_(16r)	0.270394	0.134479	0	TE
Elf1	03:17:05:S2___EPI	Elf1_extended_+_(17g)	Elf1_extended_+_(16r)	0.064949	0.0626674	1.46549	EPI
Elf1	03:17:06:S4___PE	Elf1_extended_+_(17g)	Elf1_extended_+_(16r)	0.137852	0.0384974	0	PE
Elf1	03:17:16:S2___PE	Elf1_extended_+_(17g)	Elf1_extended_+_(16r)	0.196246	0.0575422	1.4398	PE
Elf1	03:18:05:S2___TE	Elf1_extended_+_(17g)	Elf1_extended_+_(16r)	0.189537	0.0794409	0	TE
Elf1	03:18:22:S2___PE	Elf1_extended_+_(17g)	Elf1_extended_+_(16r)	0.251842	0.11293	0	PE
Elf1	03:18:40:S2___TE	Elf1_extended_+_(17g)	Elf1_extended_+_(16r)	0.563961	0.26092	1.23588	TE
Elf1	03:19:16:S4___EPI	Elf1_extended_+_(17g)	Elf1_extended_+_(16r)	0.113671	0	0	EPI
Elf1	03:19:23:S1___PE	Elf1_extended_+_(17g)	Elf1_extended_+_(16r)	0.0717402	0.0373326	1.46519	PE
Elf1	03:19:36:S2___PE	Elf1_extended_+_(17g)	Elf1_extended_+_(16r)	0.136175	0.0505533	0	PE
Elf1	03:19:43:S2___PE	Elf1_extended_+_(17g)	Elf1_extended_+_(16r)	0.181141	0.170122	0	PE
Elf1	03:21:06:S2___TE	Elf1_extended_+_(17g)	Elf1_extended_+_(16r)	0.36079	0.0682003	0	TE
Elf1	03:21:09:S1___TE	Elf1_extended_+_(17g)	Elf1_extended_+_(16r)	0.135526	0.210483	0	TE
Elf1	03:21:20:S3___TE	Elf1_extended_+_(17g)	Elf1_extended_+_(16r)	0.236623	0.0859056	0	TE
Elf1	03:21:20:S4___TE	Elf1_extended_+_(17g)	Elf1_extended_+_(16r)	0.192737	0.106465	0	TE
Elf1	03:22:09:S1___PE	Elf1_extended_+_(17g)	Elf1_extended_+_(16r)	0.406291	0.11689	1.41104	PE
Elf1	03:23:37:S1___TE	Elf1_extended_+_(17g)	Elf1_extended_+_(16r)	0.19816	0.301165	1.42402	TE
Elf1	03:24:08:S1___PE	Elf1_extended_+_(17g)	Elf1_extended_+_(16r)	0.168876	0.0772277	0	PE
Elf1	03:24:21:S1___EPI	Elf1_extended_+_(17g)	Elf1_extended_+_(16r)	0.0717299	0	0	EPI
Elf1	03:25:15:S4___TE	Elf1_extended_+_(17g)	Elf1_extended_+_(16r)	0.334129	0.0784508	1.58281	TE
Elf1	03:25:17:S4___PE	Elf1_extended_+_(17g)	Elf1_extended_+_(16r)	0.307715	0.0560862	1.61476	PE
Elf1	03:25:30:S2___PE	Elf1_extended_+_(17g)	Elf1_extended_+_(16r)	0.161251	0.0405941	1.44928	PE
Elf1	03:25:44:S4___PE	Elf1_extended_+_(17g)	Elf1_extended_+_(16r)	0.233063	0.0516599	0	PE
Elf1	03:26:18:S2___TE	Elf1_extended_+_(17g)	Elf1_extended_+_(16r)	0.179669	0.227373	1.9124	TE
Elf1	03:26:27:S1___TE	Elf1_extended_+_(17g)	Elf1_extended_+_(16r)	0.252428	0.19074	0	TE
Elf1	03:27:07:S2___TE	Elf1_extended_+_(17g)	Elf1_extended_+_(16r)	0.309979	0.196797	0	TE
Elf1	03:27:29:S1___TE	Elf1_extended_+_(17g)	Elf1_extended_+_(16r)	0.33736	0.189167	0	TE
Elf1	03:27:30:S4___PE	Elf1_extended_+_(17g)	Elf1_extended_+_(16r)	0.140857	0.108445	1.41266	PE
Elf1	03:27:40:S1___PE	Elf1_extended_+_(17g)	Elf1_extended_+_(16r)	0.115935	0.0273733	0	PE
Elf1	03:28:04:S2___TE	Elf1_extended_+_(17g)	Elf1_extended_+_(16r)	0.272349	0.183634	0	TE
Elf1	03:28:19:S2___TE	Elf1_extended_+_(17g)	Elf1_extended_+_(16r)	0.182643	0.08841	2.26183	TE
Elf1	03:28:23:S2___TE	Elf1_extended_+_(17g)	Elf1_extended_+_(16r)	0.244372	0.0767618	1.53492	TE
Elf1	03:28:35:S4___TE	Elf1_extended_+_(17g)	Elf1_extended_+_(16r)	0.26527	0.175772	1.77318	TE
Elf1	03:29:43:S1___TE	Elf1_extended_+_(17g)	Elf1_extended_+_(16r)	0.196411	0.0436226	2.51582	TE
Elf1	03:30:14:S4___PE	Elf1_extended_+_(17g)	Elf1_extended_+_(16r)	0.133602	0.0419918	0	PE
Elf1	03:30:20:S1___TE	Elf1_extended_+_(17g)	Elf1_extended_+_(16r)	0.343133	0.094933	0	TE
Elf1	03:30:34:S1___TE	Elf1_extended_+_(17g)	Elf1_extended_+_(16r)	0.469717	0.11456	0	TE
Elf1	03:31:03:S1___EPI	Elf1_extended_+_(17g)	Elf1_extended_+_(16r)	0.0357981	0	2.09808	EPI
Elf1	03:31:35:S4___TE	Elf1_extended_+_(17g)	Elf1_extended_+_(16r)	0.196658	0.287653	1.82062	TE
Elf1	03:32:32:S2___TE	Elf1_extended_+_(17g)	Elf1_extended_+_(16r)	0.322759	0.141584	0	TE
Elf1	03:33:02:S4___TE	Elf1_extended_+_(17g)	Elf1_extended_+_(16r)	0.192604	0.141409	1.76132	TE
Elf1	03:33:46:S2___TE	Elf1_extended_+_(17g)	Elf1_extended_+_(16r)	0.258613	0.0606872	1.30353	TE
Elf1	03:34:13:S4___TE	Elf1_extended_+_(17g)	Elf1_extended_+_(16r)	0.337823	0.12848	0	TE
Elf1	03:34:23:S1___TE	Elf1_extended_+_(17g)	Elf1_extended_+_(16r)	0.202441	0.00716366	0	TE
Elf1	03:34:25:S1___TE	Elf1_extended_+_(17g)	Elf1_extended_+_(16r)	0.298599	0.231974	0	TE
Elf1	03:35:09:S2___TE	Elf1_extended_+_(17g)	Elf1_extended_+_(16r)	0.181553	0.117181	0	TE
Elf1	03:35:29:S2___EPI	Elf1_extended_+_(17g)	Elf1_extended_+_(16r)	0.0320012	0	0	EPI
Elf1	03:36:22:S1___TE	Elf1_extended_+_(17g)	Elf1_extended_+_(16r)	0.331382	0.297204	1.3795	TE
Elf1	03:37:17:S1___TE	Elf1_extended_+_(17g)	Elf1_extended_+_(16r)	0.234586	0.156203	0.897475	TE
Elf1	03:37:31:S4___PE	Elf1_extended_+_(17g)	Elf1_extended_+_(16r)	0.133829	0.0995923	0	PE
Elf1	03:37:42:S2___TE	Elf1_extended_+_(17g)	Elf1_extended_+_(16r)	0.223226	0.154048	1.97416	TE
Elf1	03:37:43:S2___TE	Elf1_extended_+_(17g)	Elf1_extended_+_(16r)	0.268686	0.233722	2.14926	TE
Elf1	03:37:44:S4___EPI	Elf1_extended_+_(17g)	Elf1_extended_+_(16r)	0.189589	0.0717531	0	EPI
Elf1	03:38:20:S1___PE	Elf1_extended_+_(17g)	Elf1_extended_+_(16r)	0.165727	0	0	PE
Elf1	03:38:28:S1___TE	Elf1_extended_+_(17g)	Elf1_extended_+_(16r)	0.127583	0.2318	0	TE
Elf1	03:38:29:S4___TE	Elf1_extended_+_(17g)	Elf1_extended_+_(16r)	0.202883	0.200874	1.54043	TE
Elf1	03:38:48:S2___PE	Elf1_extended_+_(17g)	Elf1_extended_+_(16r)	0.297065	0.0594642	1.90589	PE
Elf1	03:39:08:S1___TE	Elf1_extended_+_(17g)	Elf1_extended_+_(16r)	0.285623	0.104718	0	TE
Elf1	03:39:32:S2___TE	Elf1_extended_+_(17g)	Elf1_extended_+_(16r)	0.175914	0.115667	0	TE
Elf1	03:40:39:S1___TE	Elf1_extended_+_(17g)	Elf1_extended_+_(16r)	0.316009	0.0690157	2.16968	TE
Elf1	03:41:35:S2___TE	Elf1_extended_+_(17g)	Elf1_extended_+_(16r)	0.275992	0.112405	0	TE
Elf1	03:41:40:S2___TE	Elf1_extended_+_(17g)	Elf1_extended_+_(16r)	0.253931	0.148165	1.42595	TE
Elf1	03:41:45:S2___TE	Elf1_extended_+_(17g)	Elf1_extended_+_(16r)	0.185545	0.1371	0	TE
Elf1	03:41:45:S4___TE	Elf1_extended_+_(17g)	Elf1_extended_+_(16r)	0.211187	0.182702	2.0266	TE
Elf1	03:41:47:S1___TE	Elf1_extended_+_(17g)	Elf1_extended_+_(16r)	0.309372	0.219627	0	TE
Elf1	03:42:10:S4___TE	Elf1_extended_+_(17g)	Elf1_extended_+_(16r)	0.359143	0.185381	1.80899	TE
Elf1	03:43:43:S2___TE	Elf1_extended_+_(17g)	Elf1_extended_+_(16r)	0.162722	0.0511939	0	TE
Elf1	03:44:19:S2___EPI	Elf1_extended_+_(17g)	Elf1_extended_+_(16r)	0.0408812	0.031392	0	EPI
Elf1	03:44:23:S1___PE	Elf1_extended_+_(17g)	Elf1_extended_+_(16r)	0.10262	0.0241701	0	PE
Elf1	03:44:40:S2___TE	Elf1_extended_+_(17g)	Elf1_extended_+_(16r)	0.1417	0.198952	1.76301	TE
Elf1	03:44:44:S1___TE	Elf1_extended_+_(17g)	Elf1_extended_+_(16r)	0.359349	0.0790332	0	TE
Elf1	03:44:46:S4___TE	Elf1_extended_+_(17g)	Elf1_extended_+_(16r)	0.42151	0.0963308	0	TE
Elf1	03:45:26:S4___EPI	Elf1_extended_+_(17g)	Elf1_extended_+_(16r)	0.31748	0.0567851	0	EPI
Elf1	03:45:44:S4___TE	Elf1_extended_+_(17g)	Elf1_extended_+_(16r)	0.18003	0.153757	2.07456	TE
Elf1	03:45:47:S1___TE	Elf1_extended_+_(17g)	Elf1_extended_+_(16r)	0.271372	0.12318	1.59045	TE
Elf1	03:46:13:S1___TE	Elf1_extended_+_(17g)	Elf1_extended_+_(16r)	0.219244	0.122831	1.79702	TE
Elf1	03:46:33:S2___PE	Elf1_extended_+_(17g)	Elf1_extended_+_(16r)	0.0973926	0.0174723	0	PE
Elf1	03:47:27:S4___TE	Elf1_extended_+_(17g)	Elf1_extended_+_(16r)	0.23047	0.184217	1.68975	TE
Elf1	04:01:02:S2___PE	Elf1_extended_+_(17g)	Elf1_extended_+_(16r)	0.186996	0.0675597	1.04607	PE
Elf1	04:01:15:S4___TE	Elf1_extended_+_(17g)	Elf1_extended_+_(16r)	0.132542	0.211823	1.67466	TE
Elf1	04:02:06:S1___PE	Elf1_extended_+_(17g)	Elf1_extended_+_(16r)	0.141947	0	0	PE
Elf1	04:03:02:S4___TE	Elf1_extended_+_(17g)	Elf1_extended_+_(16r)	0.22123	0.0881188	1.67147	TE
Elf1	04:03:06:S2___EPI	Elf1_extended_+_(17g)	Elf1_extended_+_(16r)	0.175554	0.0184042	0	EPI
Elf1	04:03:10:S4___PE	Elf1_extended_+_(17g)	Elf1_extended_+_(16r)	0.185041	0.164065	0	PE
Elf1	04:03:13:S1___TE	Elf1_extended_+_(17g)	Elf1_extended_+_(16r)	0.177807	0.160047	0	TE
Elf1	04:03:19:S4___PE	Elf1_extended_+_(17g)	Elf1_extended_+_(16r)	0.267235	0.137857	1.50431	PE
Elf1	04:04:14:S4___PE	Elf1_extended_+_(17g)	Elf1_extended_+_(16r)	0.141412	0.0349447	1.19402	PE
Elf1	04:06:01:S1___TE	Elf1_extended_+_(17g)	Elf1_extended_+_(16r)	0.391937	0.208794	0.926787	TE
Elf1	04:06:05:S1___TE	Elf1_extended_+_(17g)	Elf1_extended_+_(16r)	0.409728	0.055795	2.94879	TE
Elf1	04:06:10:S1___TE	Elf1_extended_+_(17g)	Elf1_extended_+_(16r)	0.337216	0.0873034	0	TE
Elf1	04:06:10:S4___TE	Elf1_extended_+_(17g)	Elf1_extended_+_(16r)	0.202739	0.210542	1.49526	TE
Elf1	04:06:30:S1___TE	Elf1_extended_+_(17g)	Elf1_extended_+_(16r)	0.264426	0.180082	1.52021	TE
Elf1	04:06:31:S1___TE	Elf1_extended_+_(17g)	Elf1_extended_+_(16r)	0.122417	0.109785	0	TE
Elf1	04:06:44:S4___TE	Elf1_extended_+_(17g)	Elf1_extended_+_(16r)	0.209047	0.177402	0	TE
Elf1	04:07:06:S4___TE	Elf1_extended_+_(17g)	Elf1_extended_+_(16r)	0.291622	0.153931	1.32203	TE
Elf1	04:07:09:S1___TE	Elf1_extended_+_(17g)	Elf1_extended_+_(16r)	0.137574	0.181771	1.91005	TE
Elf1	04:07:28:S4___TE	Elf1_extended_+_(17g)	Elf1_extended_+_(16r)	0.209263	0.196971	1.66777	TE
Elf1	04:08:13:S2___PE	Elf1_extended_+_(17g)	Elf1_extended_+_(16r)	0.0449971	0	0	PE
Elf1	04:09:16:S2___EPI	Elf1_extended_+_(17g)	Elf1_extended_+_(16r)	0.0466538	0.0476412	0	EPI
Elf1	04:09:48:S2___TE	Elf1_extended_+_(17g)	Elf1_extended_+_(16r)	0.273625	0.103669	0	TE
Elf1	04:10:04:S1___TE	Elf1_extended_+_(17g)	Elf1_extended_+_(16r)	0.13317	0.190157	0	TE
Elf1	04:10:17:S4___TE	Elf1_extended_+_(17g)	Elf1_extended_+_(16r)	0.344841	0.136692	2.13719	TE
Elf1	04:11:11:S4___TE	Elf1_extended_+_(17g)	Elf1_extended_+_(16r)	0.194044	0.152533	1.75161	TE
Elf1	04:11:16:S1___TE	Elf1_extended_+_(17g)	Elf1_extended_+_(16r)	0.222598	0.106581	0	TE
Elf1	04:12:02:S4___EPI	Elf1_extended_+_(17g)	Elf1_extended_+_(16r)	0.254363	0.106581	0	EPI
Elf1	04:12:06:S1___TE	Elf1_extended_+_(17g)	Elf1_extended_+_(16r)	0.154346	0.0351194	0	TE
Elf1	04:12:06:S3___TE	Elf1_extended_+_(17g)	Elf1_extended_+_(16r)	0.186955	0.095399	0	TE
Elf1	04:12:06:S4___TE	Elf1_extended_+_(17g)	Elf1_extended_+_(16r)	0.312685	0.0598719	0	TE
Elf1	04:12:16:S2___TE	Elf1_extended_+_(17g)	Elf1_extended_+_(16r)	0.202708	0.158358	1.53331	TE
Elf1	04:12:18:S4___TE	Elf1_extended_+_(17g)	Elf1_extended_+_(16r)	0.216877	0.12947	1.75795	TE
Elf1	04:12:30:S1___TE	Elf1_extended_+_(17g)	Elf1_extended_+_(16r)	0.145641	0.180198	1.43135	TE
Elf1	04:12:37:S2___TE	Elf1_extended_+_(17g)	Elf1_extended_+_(16r)	0.204838	0.188119	0	TE
Elf1	04:13:02:S4___TE	Elf1_extended_+_(17g)	Elf1_extended_+_(16r)	0.163391	0.146069	0	TE
Elf1	04:13:05:S2___EPI	Elf1_extended_+_(17g)	Elf1_extended_+_(16r)	0.0713698	0.0668608	0	EPI
Elf1	04:13:10:S2___TE	Elf1_extended_+_(17g)	Elf1_extended_+_(16r)	0.223195	0.0927199	0	TE
Elf1	04:13:14:S1___EPI	Elf1_extended_+_(17g)	Elf1_extended_+_(16r)	0.165161	0.0641817	0	EPI
Elf1	04:13:25:S4___TE	Elf1_extended_+_(17g)	Elf1_extended_+_(16r)	0.226992	0.164939	0	TE
Elf1	04:13:26:S2___TE	Elf1_extended_+_(17g)	Elf1_extended_+_(16r)	0.331979	0.172394	0	TE
Elf1	04:13:30:S4___PE	Elf1_extended_+_(17g)	Elf1_extended_+_(16r)	0.11647	0.0471753	0	PE
Elf1	04:14:17:S1___TE	Elf1_extended_+_(17g)	Elf1_extended_+_(16r)	0.181995	0.22417	1.45998	TE
Elf1	04:15:10:S4___TE	Elf1_extended_+_(17g)	Elf1_extended_+_(16r)	0.215005	0.251893	1.73116	TE
Elf1	04:15:24:S1___PE	Elf1_extended_+_(17g)	Elf1_extended_+_(16r)	0.290943	0.106639	0	PE
Elf1	04:15:28:S1___PE	Elf1_extended_+_(17g)	Elf1_extended_+_(16r)	0.243507	0.0940012	1.69369	PE
Elf1	04:16:03:S2___TE	Elf1_extended_+_(17g)	Elf1_extended_+_(16r)	0.188807	0.254514	0	TE
Elf1	04:16:14:S1___TE	Elf1_extended_+_(17g)	Elf1_extended_+_(16r)	0.211753	0.200116	1.34441	TE
Elf1	04:16:29:S4___TE	Elf1_extended_+_(17g)	Elf1_extended_+_(16r)	0.201185	0.090332	1.93609	TE
Elf1	04:17:07:S2___TE	Elf1_extended_+_(17g)	Elf1_extended_+_(16r)	0.25	0	0	TE
Elf1	04:17:17:S1___TE	Elf1_extended_+_(17g)	Elf1_extended_+_(16r)	0.331958	0.237041	0	TE
Elf1	04:17:17:S2___PE	Elf1_extended_+_(17g)	Elf1_extended_+_(16r)	0.332863	0.0535236	2.12218	PE
Elf1	04:17:36:S1___TE	Elf1_extended_+_(17g)	Elf1_extended_+_(16r)	0.20277	0.244205	2.33839	TE
Elf1	04:18:01:S2___TE	Elf1_extended_+_(17g)	Elf1_extended_+_(16r)	0.338183	0.223529	1.33506	TE
Elf1	04:18:01:S4___PE	Elf1_extended_+_(17g)	Elf1_extended_+_(16r)	0.207884	0	0	PE
Elf1	04:18:03:S2___TE	Elf1_extended_+_(17g)	Elf1_extended_+_(16r)	0.281373	0.16523	0	TE
Elf1	04:18:04:S4___TE	Elf1_extended_+_(17g)	Elf1_extended_+_(16r)	0.163412	0.160338	0	TE
Elf1	04:18:13:S4___TE	Elf1_extended_+_(17g)	Elf1_extended_+_(16r)	0.209232	0.0838672	1.76	TE
Elf1	04:18:16:S2___PE	Elf1_extended_+_(17g)	Elf1_extended_+_(16r)	0.193149	0.0340128	0	PE
Elf1	04:18:25:S1___TE	Elf1_extended_+_(17g)	Elf1_extended_+_(16r)	0.175677	0.143273	0	TE
Elf1	04:18:28:S1___TE	Elf1_extended_+_(17g)	Elf1_extended_+_(16r)	0.0822563	0.250728	1.62186	TE
Elf1	04:18:37:S1___TE	Elf1_extended_+_(17g)	Elf1_extended_+_(16r)	0.289008	0.226849	1.50269	TE
Elf1	04:19:11:S1___TE	Elf1_extended_+_(17g)	Elf1_extended_+_(16r)	0.300451	0.197204	0	TE
Elf1	04:19:13:S2___TE	Elf1_extended_+_(17g)	Elf1_extended_+_(16r)	0.0941101	0.192021	0	TE
Elf1	04:19:22:S1___TE	Elf1_extended_+_(17g)	Elf1_extended_+_(16r)	0.283761	0.150437	1.98857	TE
Elf1	04:20:06:S1___TE	Elf1_extended_+_(17g)	Elf1_extended_+_(16r)	0.139519	0.236808	1.36581	TE
Elf1	04:20:33:S1___TE	Elf1_extended_+_(17g)	Elf1_extended_+_(16r)	0.24608	0.107746	0	TE
Elf1	04:21:20:S1___TE	Elf1_extended_+_(17g)	Elf1_extended_+_(16r)	0.200568	0.0861386	0	TE
Elf1	04:22:01:S2___PE	Elf1_extended_+_(17g)	Elf1_extended_+_(16r)	0.196925	0.0722772	0	PE
Elf1	04:22:25:S4___EPI	Elf1_extended_+_(17g)	Elf1_extended_+_(16r)	0.0925975	0.0460105	0	EPI
Elf1	04:22:28:S2___PE	Elf1_extended_+_(17g)	Elf1_extended_+_(16r)	0.223741	0.0216075	1.39799	PE
Elf1	04:23:23:S1___TE	Elf1_extended_+_(17g)	Elf1_extended_+_(16r)	0.0829869	0.0532324	0	TE
Elf1	04:23:32:S4___TE	Elf1_extended_+_(17g)	Elf1_extended_+_(16r)	0.295738	0.183751	0	TE
Elf1	04:25:08:S4___TE	Elf1_extended_+_(17g)	Elf1_extended_+_(16r)	0.137265	0.244846	0.926034	TE
Elf1	04:25:12:S2___TE	Elf1_extended_+_(17g)	Elf1_extended_+_(16r)	0.0791385	0.178567	0	TE
Elf1	04:26:01:S4___TE	Elf1_extended_+_(17g)	Elf1_extended_+_(16r)	0.114422	0.111648	0	TE
Elf1	04:26:16:S1___TE	Elf1_extended_+_(17g)	Elf1_extended_+_(16r)	0.234926	0.210949	0	TE
Elf1	04:26:26:S1___TE	Elf1_extended_+_(17g)	Elf1_extended_+_(16r)	0.292939	0.155504	1.7711	TE
Elf1	04:26:42:S4___TE	Elf1_extended_+_(17g)	Elf1_extended_+_(16r)	0.182684	0.176995	0.9626	TE
Elf1	04:27:36:S2___EPI	Elf1_extended_+_(17g)	Elf1_extended_+_(16r)	0	0.0727432	0	EPI
Elf1	04:27:36:S4___TE	Elf1_extended_+_(17g)	Elf1_extended_+_(16r)	0.355161	0.178917	0	TE
Elf1	04:27:48:S4___PE	Elf1_extended_+_(17g)	Elf1_extended_+_(16r)	0.184876	0.0356436	0	PE
Elf1	04:28:21:S2___TE	Elf1_extended_+_(17g)	Elf1_extended_+_(16r)	0.311625	0.235877	0	TE
Elf1	04:28:46:S1___TE	Elf1_extended_+_(17g)	Elf1_extended_+_(16r)	0.249681	0.135585	1.10639	TE
Elf1	04:29:17:S2___PE	Elf1_extended_+_(17g)	Elf1_extended_+_(16r)	0.273769	0.0711124	1.24741	PE
Elf1	04:29:43:S2___TE	Elf1_extended_+_(17g)	Elf1_extended_+_(16r)	0.190484	0.211532	2.03222	TE
Elf1	04:29:44:S1___PE	Elf1_extended_+_(17g)	Elf1_extended_+_(16r)	0.248652	0	0	PE
Elf1	04:29:46:S2___TE	Elf1_extended_+_(17g)	Elf1_extended_+_(16r)	0.24574	0.186313	0	TE
Elf1	04:31:21:S1___TE	Elf1_extended_+_(17g)	Elf1_extended_+_(16r)	0.18077	0.067152	0	TE
Elf1	04:33:27:S1___TE	Elf1_extended_+_(17g)	Elf1_extended_+_(16r)	0.331073	0.134421	2.03187	TE
Elf1	04:33:35:S1___TE	Elf1_extended_+_(17g)	Elf1_extended_+_(16r)	0.508263	0.175189	0	TE
Elf1	04:34:25:S2___TE	Elf1_extended_+_(17g)	Elf1_extended_+_(16r)	0.250885	0.0258008	0	TE
Elf1	04:34:29:S1___TE	Elf1_extended_+_(17g)	Elf1_extended_+_(16r)	0.202811	0.218404	1.80794	TE
Elf1	04:34:32:S2___TE	Elf1_extended_+_(17g)	Elf1_extended_+_(16r)	0.300687	0.00966803	0	TE
Elf1	04:34:42:S2___TE	Elf1_extended_+_(17g)	Elf1_extended_+_(16r)	0.14808	0.216773	0	TE
Elf1	04:34:44:S2___PE	Elf1_extended_+_(17g)	Elf1_extended_+_(16r)	0.0707627	0.0694817	0	PE
Elf1	04:35:20:S2___PE	Elf1_extended_+_(17g)	Elf1_extended_+_(16r)	0.276311	0.037682	1.4948	PE
Elf1	04:35:26:S2___PE	Elf1_extended_+_(17g)	Elf1_extended_+_(16r)	0.119402	0.106872	1.47853	PE
Elf1	04:35:34:S1___TE	Elf1_extended_+_(17g)	Elf1_extended_+_(16r)	0.245133	0.171928	0	TE
Elf1	04:36:23:S2___EPI	Elf1_extended_+_(17g)	Elf1_extended_+_(16r)	0	0.00658125	1.15349	EPI
Elf1	04:37:09:S4___TE	Elf1_extended_+_(17g)	Elf1_extended_+_(16r)	0.155787	0.0806639	1.6113	TE
Elf1	04:37:23:S4___TE	Elf1_extended_+_(17g)	Elf1_extended_+_(16r)	0.391906	0.187711	1.60987	TE
Elf1	04:37:31:S4___TE	Elf1_extended_+_(17g)	Elf1_extended_+_(16r)	0.0783977	0.221549	1.01311	TE
Elf1	04:37:39:S4___TE	Elf1_extended_+_(17g)	Elf1_extended_+_(16r)	0.254239	0.149913	0	TE
Elf1	04:38:40:S4___EPI	Elf1_extended_+_(17g)	Elf1_extended_+_(16r)	0.240503	0.0518928	0	EPI
Elf1	04:38:48:S4___TE	Elf1_extended_+_(17g)	Elf1_extended_+_(16r)	0.533123	0.262493	1.20621	TE
Elf1	04:39:27:S2___TE	Elf1_extended_+_(17g)	Elf1_extended_+_(16r)	0.229945	0.108736	0	TE
Elf1	04:39:45:S2___EPI	Elf1_extended_+_(17g)	Elf1_extended_+_(16r)	0.188303	0	0	EPI
Elf1	04:40:44:S1___EPI	Elf1_extended_+_(17g)	Elf1_extended_+_(16r)	0.050924	0.0590565	0	EPI
Elf1	04:41:21:S2___TE	Elf1_extended_+_(17g)	Elf1_extended_+_(16r)	0.220335	0.121899	1.80539	TE
Elf1	04:41:33:S2___EPI	Elf1_extended_+_(17g)	Elf1_extended_+_(16r)	0.321678	0.0558532	1.5716	EPI
Elf1	04:41:37:S4___TE	Elf1_extended_+_(17g)	Elf1_extended_+_(16r)	0.151445	0.113978	1.69358	TE
Elf1	04:41:45:S2___PE	Elf1_extended_+_(17g)	Elf1_extended_+_(16r)	0.185967	0.104601	0	PE
Elf1	04:42:29:S2___TE	Elf1_extended_+_(17g)	Elf1_extended_+_(16r)	0.286241	0.161153	0	TE
Elf1	04:43:45:S1___EPI	Elf1_extended_+_(17g)	Elf1_extended_+_(16r)	0.156837	0	0	EPI
Elf1	04:43:47:S2___EPI	Elf1_extended_+_(17g)	Elf1_extended_+_(16r)	0.308127	0.040827	0	EPI
Elf1	04:44:33:S2___TE	Elf1_extended_+_(17g)	Elf1_extended_+_(16r)	0.361418	0.168433	0	TE
Elf1	04:44:38:S2___TE	Elf1_extended_+_(17g)	Elf1_extended_+_(16r)	0.295789	0.124752	1.8278	TE
Elf1	04:44:41:S2___TE	Elf1_extended_+_(17g)	Elf1_extended_+_(16r)	0.146444	0.122539	1.52706	TE
Elf1	04:44:44:S4___TE	Elf1_extended_+_(17g)	Elf1_extended_+_(16r)	0.220324	0.042516	0	TE
Elf1	04:44:45:S1___TE	Elf1_extended_+_(17g)	Elf1_extended_+_(16r)	0.108001	0.117997	1.09919	TE
Elf1	04:44:46:S1___PE	Elf1_extended_+_(17g)	Elf1_extended_+_(16r)	0.243147	0.0907397	1.89388	PE
Elf1	04:45:13:S2___PE	Elf1_extended_+_(17g)	Elf1_extended_+_(16r)	0.196678	0.098078	0	PE
Elf1	04:45:15:S1___TE	Elf1_extended_+_(17g)	Elf1_extended_+_(16r)	0.153276	0.186022	1.19573	TE
Elf1	04:45:25:S1___PE	Elf1_extended_+_(17g)	Elf1_extended_+_(16r)	0.162887	0.0253931	0	PE
Elf1	04:45:27:S1___TE	Elf1_extended_+_(17g)	Elf1_extended_+_(16r)	0.217124	0.198544	1.82409	TE
Elf1	04:45:34:S1___PE	Elf1_extended_+_(17g)	Elf1_extended_+_(16r)	0.213358	0.0312172	1.40773	PE
Elf1	04:46:25:S1___PE	Elf1_extended_+_(17g)	Elf1_extended_+_(16r)	0.117962	0.014968	1.81655	PE
Elf1	04:46:28:S4___TE	Elf1_extended_+_(17g)	Elf1_extended_+_(16r)	0.223741	0.219685	0	TE
Elf1	04:46:30:S2___TE	Elf1_extended_+_(17g)	Elf1_extended_+_(16r)	0.241161	0.0879441	1.55073	TE
Elf1	04:46:40:S1___TE	Elf1_extended_+_(17g)	Elf1_extended_+_(16r)	0.267112	0.105824	0	TE
Elf1	04:47:44:S4___TE	Elf1_extended_+_(17g)	Elf1_extended_+_(16r)	0.102743	0.104077	1.36513	TE
Elf1	05:01:16:S2___PE	Elf1_extended_+_(17g)	Elf1_extended_+_(16r)	0.26632	0.124752	0	PE
Elf1	05:02:04:S2___TE	Elf1_extended_+_(17g)	Elf1_extended_+_(16r)	0.202194	0.157309	1.98816	TE
Elf1	05:02:06:S4___TE	Elf1_extended_+_(17g)	Elf1_extended_+_(16r)	0.245298	0.231508	2.50534	TE
Elf1	05:02:14:S1___PE	Elf1_extended_+_(17g)	Elf1_extended_+_(16r)	0.305832	0.0511939	1.7797	PE
Elf1	05:02:24:S4___TE	Elf1_extended_+_(17g)	Elf1_extended_+_(16r)	0.138706	0.108969	0	TE
Elf1	05:03:01:S4___TE	Elf1_extended_+_(17g)	Elf1_extended_+_(16r)	0.295542	0.270588	1.885	TE
Elf1	05:03:07:S4___PE	Elf1_extended_+_(17g)	Elf1_extended_+_(16r)	0.189486	0.121316	1.57797	PE
Elf1	05:03:08:S2___PE	Elf1_extended_+_(17g)	Elf1_extended_+_(16r)	0.224049	0.111008	1.7746	PE
Elf1	05:04:43:S4___TE	Elf1_extended_+_(17g)	Elf1_extended_+_(16r)	0.111942	0.138148	0	TE
Elf1	05:04:47:S4___EPI	Elf1_extended_+_(17g)	Elf1_extended_+_(16r)	0.0951494	0	0	EPI
Elf1	05:05:44:S1___PE	Elf1_extended_+_(17g)	Elf1_extended_+_(16r)	0.261051	0.014502	1.9197	PE
Elf1	05:06:26:S1___PE	Elf1_extended_+_(17g)	Elf1_extended_+_(16r)	0.198644	0.0184624	0	PE
Elf1	05:06:32:S3___EPI	Elf1_extended_+_(17g)	Elf1_extended_+_(16r)	0.258952	0.036226	1.66914	EPI
Elf1	05:06:32:S4___EPI	Elf1_extended_+_(17g)	Elf1_extended_+_(16r)	0.133654	0	0	EPI
Elf1	05:06:44:S4___EPI	Elf1_extended_+_(17g)	Elf1_extended_+_(16r)	0.275549	0	1.63414	EPI
Elf1	05:07:04:S4___TE	Elf1_extended_+_(17g)	Elf1_extended_+_(16r)	0.155314	0.161328	0	TE
Elf1	05:07:20:S1___PE	Elf1_extended_+_(17g)	Elf1_extended_+_(16r)	0.175276	0.0616773	1.83828	PE
Elf1	05:08:15:S1___TE	Elf1_extended_+_(17g)	Elf1_extended_+_(16r)	0.27983	0.272685	0	TE
Elf1	05:09:06:S1___TE	Elf1_extended_+_(17g)	Elf1_extended_+_(16r)	0.14738	0.0819453	1.82532	TE
Elf1	05:09:09:S2___TE	Elf1_extended_+_(17g)	Elf1_extended_+_(16r)	0.175008	0.150379	1.7076	TE
Elf1	05:10:20:S1___PE	Elf1_extended_+_(17g)	Elf1_extended_+_(16r)	0.13494	0.0303436	0	PE
Elf1	05:10:22:S4___EPI	Elf1_extended_+_(17g)	Elf1_extended_+_(16r)	0.163134	0	1.66753	EPI
Elf1	05:10:28:S4___TE	Elf1_extended_+_(17g)	Elf1_extended_+_(16r)	0.197533	0.0758882	0	TE
Elf1	05:11:46:S4___TE	Elf1_extended_+_(17g)	Elf1_extended_+_(16r)	0.192892	0.251252	0	TE
Elf1	05:12:03:S1___TE	Elf1_extended_+_(17g)	Elf1_extended_+_(16r)	0.27628	0.0667443	1.79105	TE
Elf1	05:12:05:S1___PE	Elf1_extended_+_(17g)	Elf1_extended_+_(16r)	0.129898	0.102796	1.64593	PE
Elf1	05:12:11:S4___TE	Elf1_extended_+_(17g)	Elf1_extended_+_(16r)	0.185576	0.305358	1.95195	TE
Elf1	05:12:19:S4___PE	Elf1_extended_+_(17g)	Elf1_extended_+_(16r)	0.239247	0.0525335	0	PE
Elf1	05:12:26:S1___EPI	Elf1_extended_+_(17g)	Elf1_extended_+_(16r)	0.0972382	0.0585906	0	EPI
Elf1	05:12:34:S2___PE	Elf1_extended_+_(17g)	Elf1_extended_+_(16r)	0.216569	0.0856727	1.83419	PE
Elf1	05:12:48:S4___TE	Elf1_extended_+_(17g)	Elf1_extended_+_(16r)	0.239823	0.13908	0	TE
Elf1	05:13:20:S4___TE	Elf1_extended_+_(17g)	Elf1_extended_+_(16r)	0.210683	0.156669	0	TE
Elf1	05:13:34:S2___EPI	Elf1_extended_+_(17g)	Elf1_extended_+_(16r)	0.0855491	0.0978451	0	EPI
Elf1	05:15:03:S1___PE	Elf1_extended_+_(17g)	Elf1_extended_+_(16r)	0.244989	0.0507863	0	PE
Elf1	05:15:40:S1___TE	Elf1_extended_+_(17g)	Elf1_extended_+_(16r)	0.224862	0.187653	2.12292	TE
Elf1	05:17:27:S4___TE	Elf1_extended_+_(17g)	Elf1_extended_+_(16r)	0.213492	0.121258	0	TE
Elf1	05:17:30:S2___TE	Elf1_extended_+_(17g)	Elf1_extended_+_(16r)	0.198839	0.0337798	1.92862	TE
Elf1	05:17:43:S1___PE	Elf1_extended_+_(17g)	Elf1_extended_+_(16r)	0.0932458	0	0	PE
Elf1	05:17:46:S1___TE	Elf1_extended_+_(17g)	Elf1_extended_+_(16r)	0.217464	0.181188	0	TE
Elf1	05:18:13:S4___TE	Elf1_extended_+_(17g)	Elf1_extended_+_(16r)	0.233115	0.101223	1.74331	TE
Elf1	05:19:14:S1___TE	Elf1_extended_+_(17g)	Elf1_extended_+_(16r)	0.268429	0.148282	0	TE
Elf1	05:19:22:S1___EPI	Elf1_extended_+_(17g)	Elf1_extended_+_(16r)	0.151218	0	2.36058	EPI
Elf1	05:20:20:S1___EPI	Elf1_extended_+_(17g)	Elf1_extended_+_(16r)	0.133427	0.0372161	0	EPI
Elf1	05:20:26:S2___EPI	Elf1_extended_+_(17g)	Elf1_extended_+_(16r)	0.188035	0.0683751	0	EPI
Elf1	05:20:36:S2___TE	Elf1_extended_+_(17g)	Elf1_extended_+_(16r)	0.225202	0.285381	2.37209	TE
Elf1	05:21:03:S2___PE	Elf1_extended_+_(17g)	Elf1_extended_+_(16r)	0.10761	0.0117647	1.57875	PE
Elf1	05:21:48:S1___TE	Elf1_extended_+_(17g)	Elf1_extended_+_(16r)	0.101354	0.109202	0	TE
Elf1	05:22:23:S1___PE	Elf1_extended_+_(17g)	Elf1_extended_+_(16r)	0.201041	0.026092	1.75473	PE
Elf1	05:22:36:S4___TE	Elf1_extended_+_(17g)	Elf1_extended_+_(16r)	0.292929	0.0496797	0	TE
Elf1	05:23:04:S4___EPI	Elf1_extended_+_(17g)	Elf1_extended_+_(16r)	0.18182	0	0	EPI
Elf1	05:23:17:S1___TE	Elf1_extended_+_(17g)	Elf1_extended_+_(16r)	0.202924	0.255154	1.67657	TE
Elf1	05:23:22:S1___TE	Elf1_extended_+_(17g)	Elf1_extended_+_(16r)	0.291005	0.0855562	2.15768	TE
Elf1	05:24:17:S4___TE	Elf1_extended_+_(17g)	Elf1_extended_+_(16r)	0.155952	0.132033	0	TE
Elf1	05:24:21:S4___PE	Elf1_extended_+_(17g)	Elf1_extended_+_(16r)	0.235533	0.0629586	0	PE
Elf1	05:24:31:S2___PE	Elf1_extended_+_(17g)	Elf1_extended_+_(16r)	0.15554	0	2.83619	PE
Elf1	05:25:01:S4___EPI	Elf1_extended_+_(17g)	Elf1_extended_+_(16r)	0.0535582	0.00232964	0	EPI
Elf1	05:26:25:S2___TE	Elf1_extended_+_(17g)	Elf1_extended_+_(16r)	0.23507	0.215201	0	TE
Elf1	05:26:43:S4___TE	Elf1_extended_+_(17g)	Elf1_extended_+_(16r)	0.204674	0.1682	1.65063	TE
Elf1	05:26:44:S1___TE	Elf1_extended_+_(17g)	Elf1_extended_+_(16r)	0.341013	0.102388	0	TE
Elf1	05:26:47:S4___TE	Elf1_extended_+_(17g)	Elf1_extended_+_(16r)	0.160922	0.199942	0	TE
Elf1	05:27:13:S1___TE	Elf1_extended_+_(17g)	Elf1_extended_+_(16r)	0.269592	0.180955	0	TE
Elf1	05:29:05:S4___TE	Elf1_extended_+_(17g)	Elf1_extended_+_(16r)	0.556954	0.104543	0	TE
Elf1	05:29:17:S1___TE	Elf1_extended_+_(17g)	Elf1_extended_+_(16r)	0.186697	0.168375	0	TE
Elf1	05:29:19:S4___PE	Elf1_extended_+_(17g)	Elf1_extended_+_(16r)	0.149387	0.124287	1.33331	PE
Elf1	05:29:25:S4___EPI	Elf1_extended_+_(17g)	Elf1_extended_+_(16r)	0.123457	0.062318	0	EPI
Elf1	05:29:29:S1___PE	Elf1_extended_+_(17g)	Elf1_extended_+_(16r)	0.232909	0	1.74179	PE
Elf1	05:29:47:S1___TE	Elf1_extended_+_(17g)	Elf1_extended_+_(16r)	0.325846	0.0993011	0	TE
Elf1	05:31:31:S4___PE	Elf1_extended_+_(17g)	Elf1_extended_+_(16r)	0.1605	0.0518928	1.56341	PE
Elf1	05:31:32:S2___TE	Elf1_extended_+_(17g)	Elf1_extended_+_(16r)	0.319672	0.0264997	1.88241	TE
Elf1	05:31:34:S2___PE	Elf1_extended_+_(17g)	Elf1_extended_+_(16r)	0.301222	0	2.23013	PE
Elf1	05:32:27:S1___EPI	Elf1_extended_+_(17g)	Elf1_extended_+_(16r)	0.152278	0	0	EPI
Elf1	05:32:29:S2___TE	Elf1_extended_+_(17g)	Elf1_extended_+_(16r)	0.14026	0.0321491	1.98036	TE
Elf1	05:33:39:S1___TE	Elf1_extended_+_(17g)	Elf1_extended_+_(16r)	0.249938	0.178451	0	TE
Elf1	05:33:41:S2___TE	Elf1_extended_+_(17g)	Elf1_extended_+_(16r)	0.180184	0.0861969	1.72558	TE
Elf1	05:35:15:S2___PE	Elf1_extended_+_(17g)	Elf1_extended_+_(16r)	0.30328	0	1.50924	PE
Elf1	05:35:35:S2___TE	Elf1_extended_+_(17g)	Elf1_extended_+_(16r)	0.259395	0.192079	0	TE
Elf1	05:35:36:S1___PE	Elf1_extended_+_(17g)	Elf1_extended_+_(16r)	0.197697	0.134129	0	PE
Elf1	05:36:19:S4___TE	Elf1_extended_+_(17g)	Elf1_extended_+_(16r)	0.175615	0.138614	2.02894	TE
Elf1	05:36:26:S4___TE	Elf1_extended_+_(17g)	Elf1_extended_+_(16r)	0.346539	0.222132	1.10472	TE
Elf1	05:36:29:S1___TE	Elf1_extended_+_(17g)	Elf1_extended_+_(16r)	0.16159	0.240827	1.17626	TE
Elf1	05:37:21:S4___PE	Elf1_extended_+_(17g)	Elf1_extended_+_(16r)	0.195279	0.0847991	0	PE
Elf1	05:38:13:S1___EPI	Elf1_extended_+_(17g)	Elf1_extended_+_(16r)	0.0985039	0.0588818	0	EPI
Elf1	05:38:14:S4___TE	Elf1_extended_+_(17g)	Elf1_extended_+_(16r)	0.527083	0.0984275	1.61138	TE
Elf1	05:38:30:S4___TE	Elf1_extended_+_(17g)	Elf1_extended_+_(16r)	0.309588	0.106814	0	TE
Elf1	05:38:32:S4___PE	Elf1_extended_+_(17g)	Elf1_extended_+_(16r)	0.188971	0.0284217	0	PE
Elf1	05:38:33:S2___EPI	Elf1_extended_+_(17g)	Elf1_extended_+_(16r)	0.123631	0.092021	0	EPI
Elf1	05:38:38:S4___EPI	Elf1_extended_+_(17g)	Elf1_extended_+_(16r)	0.176994	0.0781013	0	EPI
Elf1	05:39:37:S1___EPI	Elf1_extended_+_(17g)	Elf1_extended_+_(16r)	0.0322378	0.0946418	0	EPI
Elf1	05:40:20:S2___EPI	Elf1_extended_+_(17g)	Elf1_extended_+_(16r)	0.00509343	0.0638323	1.55088	EPI
Elf1	05:40:46:S4___EPI	Elf1_extended_+_(17g)	Elf1_extended_+_(16r)	0.143738	0.0369249	0	EPI
Elf1	05:40:47:S1___EPI	Elf1_extended_+_(17g)	Elf1_extended_+_(16r)	0.0735512	0.063774	0	EPI
Elf1	05:41:47:S2___TE	Elf1_extended_+_(17g)	Elf1_extended_+_(16r)	0.171242	0.134828	2.05024	TE
Elf1	05:42:40:S4___TE	Elf1_extended_+_(17g)	Elf1_extended_+_(16r)	0.279151	0.25661	1.19621	TE
Elf1	05:42:41:S1___TE	Elf1_extended_+_(17g)	Elf1_extended_+_(16r)	0.178455	0.162667	2.07515	TE
Elf1	05:44:39:S2___TE	Elf1_extended_+_(17g)	Elf1_extended_+_(16r)	0.366254	0.166628	1.66757	TE
Elf1	05:44:44:S1___PE	Elf1_extended_+_(17g)	Elf1_extended_+_(16r)	0.0976292	0.0489225	1.83464	PE
Elf1	05:45:25:S4___TE	Elf1_extended_+_(17g)	Elf1_extended_+_(16r)	0.292548	0.11293	1.89136	TE
Elf1	05:46:25:S2___TE	Elf1_extended_+_(17g)	Elf1_extended_+_(16r)	0.243373	0.128655	2.11292	TE
Elf1	05:47:15:S2___TE	Elf1_extended_+_(17g)	Elf1_extended_+_(16r)	0.287084	0.205183	1.86934	TE
Elf1	06:01:13:S2___TE	Elf1_extended_+_(17g)	Elf1_extended_+_(16r)	0.229287	0.0895748	0	TE
Elf1	06:01:18:S1___TE	Elf1_extended_+_(17g)	Elf1_extended_+_(16r)	0.173218	0.0167152	1.74326	TE
Elf1	06:01:24:S2___PE	Elf1_extended_+_(17g)	Elf1_extended_+_(16r)	0.121419	0.11456	1.46371	PE
Elf1	06:01:37:S4___TE	Elf1_extended_+_(17g)	Elf1_extended_+_(16r)	0.148738	0.118754	2.18902	TE
Elf1	06:02:02:S1___TE	Elf1_extended_+_(17g)	Elf1_extended_+_(16r)	0.458892	0.242108	1.41653	TE
Elf1	06:02:46:S1___TE	Elf1_extended_+_(17g)	Elf1_extended_+_(16r)	0.428949	0.190157	0	TE
Elf1	06:03:09:S1___TE	Elf1_extended_+_(17g)	Elf1_extended_+_(16r)	0.386957	0.14601	0	TE
Elf1	06:04:01:S1___TE	Elf1_extended_+_(17g)	Elf1_extended_+_(16r)	0.311306	0.20233	0	TE
Elf1	06:04:07:S1___TE	Elf1_extended_+_(17g)	Elf1_extended_+_(16r)	0.226087	0.142924	1.51222	TE
Elf1	06:04:17:S2___TE	Elf1_extended_+_(17g)	Elf1_extended_+_(16r)	0.193242	0.067385	0	TE
Elf1	06:04:32:S1___PE	Elf1_extended_+_(17g)	Elf1_extended_+_(16r)	0.0995637	0.0901573	1.29171	PE
Elf1	06:04:35:S2___TE	Elf1_extended_+_(17g)	Elf1_extended_+_(16r)	0.116737	0.089866	0	TE
Elf1	06:05:05:S2___PE	Elf1_extended_+_(17g)	Elf1_extended_+_(16r)	0.207514	0.0903902	1.38699	PE
Elf1	06:05:06:S1___TE	Elf1_extended_+_(17g)	Elf1_extended_+_(16r)	0.315247	0.0895166	0	TE
Elf1	06:05:10:S4___TE	Elf1_extended_+_(17g)	Elf1_extended_+_(16r)	0.153338	0.135585	1.80981	TE
Elf1	06:05:15:S2___PE	Elf1_extended_+_(17g)	Elf1_extended_+_(16r)	0.120267	0.0241701	1.29359	PE
Elf1	06:06:04:S1___PE	Elf1_extended_+_(17g)	Elf1_extended_+_(16r)	0.0745699	0	0	PE
Elf1	06:06:09:S2___TE	Elf1_extended_+_(17g)	Elf1_extended_+_(16r)	0.501029	0.0576587	0	TE
Elf1	06:06:13:S2___TE	Elf1_extended_+_(17g)	Elf1_extended_+_(16r)	0.283966	0.118404	1.766	TE
Elf1	06:06:18:S2___TE	Elf1_extended_+_(17g)	Elf1_extended_+_(16r)	0.242952	0.11555	0	TE
Elf1	06:06:21:S1___PE	Elf1_extended_+_(17g)	Elf1_extended_+_(16r)	0.20845	0.0489808	0	PE
Elf1	06:07:46:S4___TE	Elf1_extended_+_(17g)	Elf1_extended_+_(16r)	0.214552	0.1894	1.57248	TE
Elf1	06:08:19:S1___TE	Elf1_extended_+_(17g)	Elf1_extended_+_(16r)	0.258139	0.168841	0	TE
Elf1	06:08:30:S2___EPI	Elf1_extended_+_(17g)	Elf1_extended_+_(16r)	0.0677786	0	0	EPI
Elf1	06:09:13:S1___TE	Elf1_extended_+_(17g)	Elf1_extended_+_(16r)	0.237724	0.0693652	1.63854	TE
Elf1	06:10:04:S4___EPI	Elf1_extended_+_(17g)	Elf1_extended_+_(16r)	0.127037	0.0455446	1.74221	EPI
Elf1	06:10:38:S4___EPI	Elf1_extended_+_(17g)	Elf1_extended_+_(16r)	0.173732	0	0	EPI
Elf1	06:11:04:S2___TE	Elf1_extended_+_(17g)	Elf1_extended_+_(16r)	0.131184	0.130518	1.64229	TE
Elf1	06:11:38:S4___TE	Elf1_extended_+_(17g)	Elf1_extended_+_(16r)	0.187942	0.088643	0	TE
Elf1	06:11:47:S4___PE	Elf1_extended_+_(17g)	Elf1_extended_+_(16r)	0.112519	0.0666861	0	PE
Elf1	06:12:01:S2___TE	Elf1_extended_+_(17g)	Elf1_extended_+_(16r)	0.188704	0.266395	1.6989	TE
Elf1	06:12:05:S2___TE	Elf1_extended_+_(17g)	Elf1_extended_+_(16r)	0.205003	0.102621	1.61418	TE
Elf1	06:12:38:S1___EPI	Elf1_extended_+_(17g)	Elf1_extended_+_(16r)	0.261823	0.0315667	0	EPI
Elf1	06:13:26:S4___TE	Elf1_extended_+_(17g)	Elf1_extended_+_(16r)	0.187613	0.161386	1.83859	TE
Elf1	06:13:32:S4___EPI	Elf1_extended_+_(17g)	Elf1_extended_+_(16r)	0.0375885	0	0	EPI
Elf1	06:13:38:S4___TE	Elf1_extended_+_(17g)	Elf1_extended_+_(16r)	0.231571	0.196331	1.35887	TE
Elf1	06:13:44:S1___TE	Elf1_extended_+_(17g)	Elf1_extended_+_(16r)	0.19817	0.152475	0	TE
Elf1	06:14:05:S2___TE	Elf1_extended_+_(17g)	Elf1_extended_+_(16r)	0.426099	0.0727432	1.56445	TE
Elf1	06:14:29:S2___TE	Elf1_extended_+_(17g)	Elf1_extended_+_(16r)	0.225016	0.232324	1.86716	TE
Elf1	06:14:38:S4___EPI	Elf1_extended_+_(17g)	Elf1_extended_+_(16r)	0.265805	0.0440303	0	EPI
Elf1	06:15:04:S1___TE	Elf1_extended_+_(17g)	Elf1_extended_+_(16r)	0.391484	0.269132	1.51568	TE
Elf1	06:15:16:S4___TE	Elf1_extended_+_(17g)	Elf1_extended_+_(16r)	0.214449	0.248282	1.56281	TE
Elf1	06:15:48:S2___PE	Elf1_extended_+_(17g)	Elf1_extended_+_(16r)	0.0500803	0.0465347	1.16167	PE
Elf1	06:17:16:S1___PE	Elf1_extended_+_(17g)	Elf1_extended_+_(16r)	0.0811759	0.126558	1.94928	PE
Elf1	06:17:30:S2___EPI	Elf1_extended_+_(17g)	Elf1_extended_+_(16r)	0.242139	0.0437391	0	EPI
Elf1	06:17:38:S4___TE	Elf1_extended_+_(17g)	Elf1_extended_+_(16r)	0.379795	0.126092	0	TE
Elf1	06:18:01:S1___EPI	Elf1_extended_+_(17g)	Elf1_extended_+_(16r)	0.0432581	0.0157833	0.957368	EPI
Elf1	06:18:29:S1___TE	Elf1_extended_+_(17g)	Elf1_extended_+_(16r)	0.278101	0.0987769	2.06306	TE
Elf1	06:18:30:S2___TE	Elf1_extended_+_(17g)	Elf1_extended_+_(16r)	0.358855	0.201165	1.52223	TE
Elf1	06:18:44:S1___TE	Elf1_extended_+_(17g)	Elf1_extended_+_(16r)	0.258232	0.185906	1.73473	TE
Elf1	06:19:20:S2___EPI	Elf1_extended_+_(17g)	Elf1_extended_+_(16r)	0.0542682	0.00174723	1.33238	EPI
Elf1	06:19:20:S4___TE	Elf1_extended_+_(17g)	Elf1_extended_+_(16r)	0.407649	0.248864	0	TE
Elf1	06:19:28:S4___PE	Elf1_extended_+_(17g)	Elf1_extended_+_(16r)	0.131153	0.0523005	1.74845	PE
Elf1	06:19:34:S1___EPI	Elf1_extended_+_(17g)	Elf1_extended_+_(16r)	0.0130577	0.0558532	0	EPI
Elf1	06:20:09:S2___TE	Elf1_extended_+_(17g)	Elf1_extended_+_(16r)	0.201453	0.191322	0	TE
Elf1	06:20:09:S4___TE	Elf1_extended_+_(17g)	Elf1_extended_+_(16r)	0.255454	0.227373	0	TE
Elf1	06:21:02:S1___TE	Elf1_extended_+_(17g)	Elf1_extended_+_(16r)	0.276867	0.205183	1.31279	TE
Elf1	06:21:35:S4___TE	Elf1_extended_+_(17g)	Elf1_extended_+_(16r)	0.421119	0.178684	0	TE
Elf1	06:23:32:S4___PE	Elf1_extended_+_(17g)	Elf1_extended_+_(16r)	0.15767	0.0278975	0	PE
Elf1	06:24:01:S1___TE	Elf1_extended_+_(17g)	Elf1_extended_+_(16r)	0.132625	0.22021	1.14494	TE
Elf1	06:24:17:S2___TE	Elf1_extended_+_(17g)	Elf1_extended_+_(16r)	0.212041	0.182178	0	TE
Elf1	06:24:44:S1___PE	Elf1_extended_+_(17g)	Elf1_extended_+_(16r)	0.257717	0.142283	0	PE
Elf1	06:25:11:S2___TE	Elf1_extended_+_(17g)	Elf1_extended_+_(16r)	0.33168	0.106814	0	TE
Elf1	06:26:13:S2___TE	Elf1_extended_+_(17g)	Elf1_extended_+_(16r)	0.319394	0.0812464	2.0526	TE
Elf1	06:27:10:S2___TE	Elf1_extended_+_(17g)	Elf1_extended_+_(16r)	0.202564	0.167967	1.5195	TE
Elf1	06:27:26:S1___EPI	Elf1_extended_+_(17g)	Elf1_extended_+_(16r)	0.0722856	0.0711124	0	EPI
Elf1	06:27:36:S1___TE	Elf1_extended_+_(17g)	Elf1_extended_+_(16r)	0.300749	0.0660454	0	TE
Elf1	06:28:05:S1___TE	Elf1_extended_+_(17g)	Elf1_extended_+_(16r)	0.293783	0.232673	1.478	TE
Elf1	06:28:13:S1___TE	Elf1_extended_+_(17g)	Elf1_extended_+_(16r)	0.0946967	0.14933	1.56354	TE
Elf1	06:28:19:S1___TE	Elf1_extended_+_(17g)	Elf1_extended_+_(16r)	0.229544	0.13145	0	TE
Elf1	06:28:32:S4___PE	Elf1_extended_+_(17g)	Elf1_extended_+_(16r)	0.236397	0.0631916	1.3837	PE
Elf1	06:29:01:S1___TE	Elf1_extended_+_(17g)	Elf1_extended_+_(16r)	0.168485	0.0680256	1.67877	TE
Elf1	06:29:16:S2___PE	Elf1_extended_+_(17g)	Elf1_extended_+_(16r)	0.123343	0	0	PE
Elf1	06:29:23:S4___TE	Elf1_extended_+_(17g)	Elf1_extended_+_(16r)	0.229606	0.111008	0	TE
Elf1	06:30:16:S4___TE	Elf1_extended_+_(17g)	Elf1_extended_+_(16r)	0.287095	0.19074	0	TE
Elf1	06:30:25:S1___TE	Elf1_extended_+_(17g)	Elf1_extended_+_(16r)	0.151805	0.0694817	0	TE
Elf1	06:30:43:S1___TE	Elf1_extended_+_(17g)	Elf1_extended_+_(16r)	0.201597	0.211474	2.06305	TE
Elf1	06:31:23:S2___PE	Elf1_extended_+_(17g)	Elf1_extended_+_(16r)	0.160078	0	1.66755	PE
Elf1	06:31:26:S2___PE	Elf1_extended_+_(17g)	Elf1_extended_+_(16r)	0.206721	0.0493885	1.75752	PE
Elf1	06:31:29:S4___TE	Elf1_extended_+_(17g)	Elf1_extended_+_(16r)	0.306727	0.13145	1.77224	TE
Elf1	06:31:44:S1___EPI	Elf1_extended_+_(17g)	Elf1_extended_+_(16r)	0.051953	0	0	EPI
Elf1	06:32:46:S2___TE	Elf1_extended_+_(17g)	Elf1_extended_+_(16r)	0.220623	0.115317	0	TE
Elf1	06:33:38:S1___EPI	Elf1_extended_+_(17g)	Elf1_extended_+_(16r)	0.119423	0.0350612	1.53861	EPI
Elf1	06:34:11:S1___TE	Elf1_extended_+_(17g)	Elf1_extended_+_(16r)	0.159141	0.221433	0	TE
Elf1	06:34:12:S2___PE	Elf1_extended_+_(17g)	Elf1_extended_+_(16r)	0.201309	0.0397204	1.45676	PE
Elf1	06:34:35:S1___TE	Elf1_extended_+_(17g)	Elf1_extended_+_(16r)	0.100932	0.149738	0	TE
Elf1	06:34:35:S2___EPI	Elf1_extended_+_(17g)	Elf1_extended_+_(16r)	0.234257	0	0	EPI
Elf1	06:35:39:S2___EPI	Elf1_extended_+_(17g)	Elf1_extended_+_(16r)	0.0812274	0.0698893	0	EPI
Elf1	06:36:41:S4___TE	Elf1_extended_+_(17g)	Elf1_extended_+_(16r)	0.103988	0.172976	1.75914	TE
Elf1	06:36:48:S4___TE	Elf1_extended_+_(17g)	Elf1_extended_+_(16r)	0.27806	0.12615	1.63212	TE
Elf1	06:38:32:S2___TE	Elf1_extended_+_(17g)	Elf1_extended_+_(16r)	0.186924	0.181712	1.50123	TE
Elf1	06:38:39:S2___TE	Elf1_extended_+_(17g)	Elf1_extended_+_(16r)	0.345664	0.170821	1.79069	TE
Elf1	06:39:03:S4___TE	Elf1_extended_+_(17g)	Elf1_extended_+_(16r)	0.377768	0.154805	0	TE
Elf1	06:39:31:S2___TE	Elf1_extended_+_(17g)	Elf1_extended_+_(16r)	0.124434	0.0508445	1.63958	TE
Elf1	06:40:19:S1___TE	Elf1_extended_+_(17g)	Elf1_extended_+_(16r)	0.11222	0.138031	0	TE
Elf1	06:40:31:S2___EPI	Elf1_extended_+_(17g)	Elf1_extended_+_(16r)	0.00518604	0.0522423	0	EPI
Elf1	06:41:25:S1___EPI	Elf1_extended_+_(17g)	Elf1_extended_+_(16r)	0.0609462	0.0580082	1.25109	EPI
Elf1	06:41:47:S4___EPI	Elf1_extended_+_(17g)	Elf1_extended_+_(16r)	0.120575	0.0155504	0	EPI
Elf1	06:42:31:S2___PE	Elf1_extended_+_(17g)	Elf1_extended_+_(16r)	0.0826782	0.0848573	0	PE
Elf1	06:42:41:S1___PE	Elf1_extended_+_(17g)	Elf1_extended_+_(16r)	0.322769	0.0486896	2.02898	PE
Elf1	06:42:43:S2___PE	Elf1_extended_+_(17g)	Elf1_extended_+_(16r)	0.29794	0.0263832	0	PE
Elf1	06:42:47:S2___PE	Elf1_extended_+_(17g)	Elf1_extended_+_(16r)	0.42792	0.0330227	2.07318	PE
Elf1	06:43:44:S1___TE	Elf1_extended_+_(17g)	Elf1_extended_+_(16r)	0.181357	0.19767	1.21329	TE
Elf1	06:44:47:S4___TE	Elf1_extended_+_(17g)	Elf1_extended_+_(16r)	0.246604	0.13972	2.59924	TE
Elf1	06:45:19:S4___TE	Elf1_extended_+_(17g)	Elf1_extended_+_(16r)	0.32314	0.0692487	0	TE
Elf1	06:45:24:S1___TE	Elf1_extended_+_(17g)	Elf1_extended_+_(16r)	0.262842	0.190041	0	TE
Elf1	06:45:27:S1___TE	Elf1_extended_+_(17g)	Elf1_extended_+_(16r)	0.200743	0.178742	0	TE
Elf1	06:45:47:S2___PE	Elf1_extended_+_(17g)	Elf1_extended_+_(16r)	0.217814	0.0518346	1.16522	PE
Elf1	06:46:07:S4___EPI	Elf1_extended_+_(17g)	Elf1_extended_+_(16r)	0.19139	0.0594642	0	EPI
Elf1	06:46:19:S4___TE	Elf1_extended_+_(17g)	Elf1_extended_+_(16r)	0.268017	0.220093	0	TE
Elf1	06:46:35:S2___TE	Elf1_extended_+_(17g)	Elf1_extended_+_(16r)	0.0996872	0.277752	1.43649	TE
Elf1	06:47:01:S1___EPI	Elf1_extended_+_(17g)	Elf1_extended_+_(16r)	0.206124	0.0506698	0	EPI
Elf1	07:01:01:S3___PE	Elf1_extended_+_(17g)	Elf1_extended_+_(16r)	0.177076	0.00594059	1.52103	PE
Elf1	07:01:01:S4___PE	Elf1_extended_+_(17g)	Elf1_extended_+_(16r)	0.322142	0.0239371	1.54315	PE
Elf1	07:01:02:S1___PE	Elf1_extended_+_(17g)	Elf1_extended_+_(16r)	0.19994	0.00832848	1.11077	PE
Elf1	07:01:05:S2___PE	Elf1_extended_+_(17g)	Elf1_extended_+_(16r)	0.359185	0.0192778	0	PE
Elf1	07:01:06:S2___PE	Elf1_extended_+_(17g)	Elf1_extended_+_(16r)	0.284749	0.0694817	1.57745	PE
Elf1	07:01:07:S2___TE	Elf1_extended_+_(17g)	Elf1_extended_+_(16r)	0.147884	0.259173	0	TE
Elf1	07:01:12:S2___EPI	Elf1_extended_+_(17g)	Elf1_extended_+_(16r)	0.149057	0.0457193	0	EPI
Elf1	07:01:40:S4___TE	Elf1_extended_+_(17g)	Elf1_extended_+_(16r)	0.0855182	0.122423	0.832053	TE
Elf1	07:02:04:S1___TE	Elf1_extended_+_(17g)	Elf1_extended_+_(16r)	0.196925	0.244787	0	TE
Elf1	07:02:05:S1___EPI	Elf1_extended_+_(17g)	Elf1_extended_+_(16r)	0.00783051	0	0	EPI
Elf1	07:02:17:S2___EPI	Elf1_extended_+_(17g)	Elf1_extended_+_(16r)	0.0185113	0.0360513	0	EPI
Elf1	07:02:26:S4___TE	Elf1_extended_+_(17g)	Elf1_extended_+_(16r)	0.372932	0.118695	0	TE
Elf1	07:04:02:S1___PE	Elf1_extended_+_(17g)	Elf1_extended_+_(16r)	0.216095	0	1.56868	PE
Elf1	07:04:05:S4___TE	Elf1_extended_+_(17g)	Elf1_extended_+_(16r)	0.323181	0.207979	1.61911	TE
Elf1	07:04:14:S2___EPI	Elf1_extended_+_(17g)	Elf1_extended_+_(16r)	0.112097	0.00739662	0	EPI
Elf1	07:04:16:S4___TE	Elf1_extended_+_(17g)	Elf1_extended_+_(16r)	0.175245	0.18643	1.516	TE
Elf1	07:05:38:S4___EPI	Elf1_extended_+_(17g)	Elf1_extended_+_(16r)	0.221075	0.0154921	0	EPI
Elf1	07:06:05:S2___EPI	Elf1_extended_+_(17g)	Elf1_extended_+_(16r)	0.189332	0.089866	1.09261	EPI
Elf1	07:06:06:S1___TE	Elf1_extended_+_(17g)	Elf1_extended_+_(16r)	0.210251	0.078509	0	TE
Elf1	07:06:18:S1___TE	Elf1_extended_+_(17g)	Elf1_extended_+_(16r)	0.383705	0.223238	1.27855	TE
Elf1	07:06:24:S2___PE	Elf1_extended_+_(17g)	Elf1_extended_+_(16r)	0.118054	0.0218987	0	PE
Elf1	07:06:24:S4___TE	Elf1_extended_+_(17g)	Elf1_extended_+_(16r)	0.153647	0.166744	0	TE
Elf1	07:06:46:S4___TE	Elf1_extended_+_(17g)	Elf1_extended_+_(16r)	0.17968	0.120268	0	TE
Elf1	07:07:14:S2___PE	Elf1_extended_+_(17g)	Elf1_extended_+_(16r)	0.221744	0.0439138	1.53279	PE
Elf1	07:07:36:S1___PE	Elf1_extended_+_(17g)	Elf1_extended_+_(16r)	0.163638	0.0242865	1.64923	PE
Elf1	07:08:12:S1___TE	Elf1_extended_+_(17g)	Elf1_extended_+_(16r)	0.186965	0.0831683	1.49418	TE
Elf1	07:08:24:S4___EPI	Elf1_extended_+_(17g)	Elf1_extended_+_(16r)	0.175842	0.037682	0	EPI
Elf1	07:09:10:S2___PE	Elf1_extended_+_(17g)	Elf1_extended_+_(16r)	0.199457	0.0265579	1.29673	PE
Elf1	07:09:25:S3___TE	Elf1_extended_+_(17g)	Elf1_extended_+_(16r)	0.340653	0.181013	1.85499	TE
Elf1	07:09:25:S4___TE	Elf1_extended_+_(17g)	Elf1_extended_+_(16r)	0.208512	0.198777	0	TE
Elf1	07:09:34:S2___TE	Elf1_extended_+_(17g)	Elf1_extended_+_(16r)	0.149479	0.158765	1.64082	TE
Elf1	07:09:38:S4___TE	Elf1_extended_+_(17g)	Elf1_extended_+_(16r)	0.197574	0.0692487	2.08161	TE
Elf1	07:09:39:S1___PE	Elf1_extended_+_(17g)	Elf1_extended_+_(16r)	0.149541	0.157135	0	PE
Elf1	07:09:42:S1___PE	Elf1_extended_+_(17g)	Elf1_extended_+_(16r)	0.131266	0.0857892	0	PE
Elf1	07:10:21:S1___TE	Elf1_extended_+_(17g)	Elf1_extended_+_(16r)	0.212319	0.284974	0.999449	TE
Elf1	07:10:23:S4___PE	Elf1_extended_+_(17g)	Elf1_extended_+_(16r)	0.301593	0.0255679	1.63309	PE
Elf1	07:10:30:S2___TE	Elf1_extended_+_(17g)	Elf1_extended_+_(16r)	0.206186	0.148631	1.95124	TE
Elf1	07:11:24:S2___TE	Elf1_extended_+_(17g)	Elf1_extended_+_(16r)	0.324981	0.129936	1.33708	TE
Elf1	07:12:09:S4___TE	Elf1_extended_+_(17g)	Elf1_extended_+_(16r)	0.303363	0.130518	1.12164	TE
Elf1	07:12:12:S1___TE	Elf1_extended_+_(17g)	Elf1_extended_+_(16r)	0.25532	0.0870705	1.40641	TE
Elf1	07:12:12:S3___EPI	Elf1_extended_+_(17g)	Elf1_extended_+_(16r)	0.115636	0.0811299	0	EPI
Elf1	07:12:12:S4___EPI	Elf1_extended_+_(17g)	Elf1_extended_+_(16r)	0.110306	0.0866628	0	EPI
Elf1	07:12:17:S4___TE	Elf1_extended_+_(17g)	Elf1_extended_+_(16r)	0.212134	0.163949	1.51447	TE
Elf1	07:12:27:S1___TE	Elf1_extended_+_(17g)	Elf1_extended_+_(16r)	0.648646	0.171287	1.28631	TE
Elf1	07:12:28:S1___TE	Elf1_extended_+_(17g)	Elf1_extended_+_(16r)	0.297086	0.240186	0.911209	TE
Elf1	07:12:30:S4___PE	Elf1_extended_+_(17g)	Elf1_extended_+_(16r)	0.0652062	0	0	PE
Elf1	07:12:42:S4___TE	Elf1_extended_+_(17g)	Elf1_extended_+_(16r)	0.244618	0.0359348	2.25481	TE
Elf1	07:13:04:S2___TE	Elf1_extended_+_(17g)	Elf1_extended_+_(16r)	0.377037	0.107979	0	TE
Elf1	07:13:06:S4___PE	Elf1_extended_+_(17g)	Elf1_extended_+_(16r)	0.192491	0.0649388	1.74537	PE
Elf1	07:13:08:S1___TE	Elf1_extended_+_(17g)	Elf1_extended_+_(16r)	0.375751	0.190798	0	TE
Elf1	07:13:09:S2___TE	Elf1_extended_+_(17g)	Elf1_extended_+_(16r)	0.319075	0.231159	0	TE
Elf1	07:13:10:S2___EPI	Elf1_extended_+_(17g)	Elf1_extended_+_(16r)	0.101581	0.000291206	0	EPI
Elf1	07:13:24:S1___TE	Elf1_extended_+_(17g)	Elf1_extended_+_(16r)	0.221724	0.215084	1.6923	TE
Elf1	07:14:03:S2___EPI	Elf1_extended_+_(17g)	Elf1_extended_+_(16r)	0.164523	0.0288294	0	EPI
Elf1	07:14:26:S4___EPI	Elf1_extended_+_(17g)	Elf1_extended_+_(16r)	0.156054	0.0633663	0	EPI
Elf1	07:14:38:S1___TE	Elf1_extended_+_(17g)	Elf1_extended_+_(16r)	0.195217	0.105708	0	TE
Elf1	07:14:48:S1___TE	Elf1_extended_+_(17g)	Elf1_extended_+_(16r)	0.136751	0.300874	1.49668	TE
Elf1	07:15:04:S4___TE	Elf1_extended_+_(17g)	Elf1_extended_+_(16r)	0.224821	0.158649	0	TE
Elf1	07:15:07:S2___TE	Elf1_extended_+_(17g)	Elf1_extended_+_(16r)	0.276301	0.110017	0	TE
Elf1	07:15:19:S1___TE	Elf1_extended_+_(17g)	Elf1_extended_+_(16r)	0.318777	0.148107	0.804222	TE
Elf1	07:15:20:S1___TE	Elf1_extended_+_(17g)	Elf1_extended_+_(16r)	0.255937	0	0	TE
Elf1	07:15:23:S1___EPI	Elf1_extended_+_(17g)	Elf1_extended_+_(16r)	0.0228433	0.0142691	1.54656	EPI
Elf1	07:15:41:S4___PE	Elf1_extended_+_(17g)	Elf1_extended_+_(16r)	0.271608	0.0159581	1.51099	PE
Elf1	07:15:44:S1___TE	Elf1_extended_+_(17g)	Elf1_extended_+_(16r)	0.179628	0.0849156	0	TE
Elf1	07:16:03:S4___TE	Elf1_extended_+_(17g)	Elf1_extended_+_(16r)	0.323006	0.180722	1.36133	TE
Elf1	07:16:05:S1___TE	Elf1_extended_+_(17g)	Elf1_extended_+_(16r)	0.185627	0.111066	2.34066	TE
Elf1	07:16:17:S4___TE	Elf1_extended_+_(17g)	Elf1_extended_+_(16r)	0.273512	0.153757	1.27577	TE
Elf1	07:16:24:S1___TE	Elf1_extended_+_(17g)	Elf1_extended_+_(16r)	0.198006	0.122481	0	TE
Elf1	07:16:35:S4___PE	Elf1_extended_+_(17g)	Elf1_extended_+_(16r)	0.252284	0.0546302	0	PE
Elf1	07:16:48:S2___EPI	Elf1_extended_+_(17g)	Elf1_extended_+_(16r)	0.118631	0.0249854	0	EPI
Elf1	07:17:15:S1___TE	Elf1_extended_+_(17g)	Elf1_extended_+_(16r)	0.163226	0.139487	0	TE
Elf1	07:17:19:S1___TE	Elf1_extended_+_(17g)	Elf1_extended_+_(16r)	0.264159	0.0587653	0	TE
Elf1	07:17:21:S2___TE	Elf1_extended_+_(17g)	Elf1_extended_+_(16r)	0.227517	0.0661619	1.83502	TE
Elf1	07:17:44:S4___TE	Elf1_extended_+_(17g)	Elf1_extended_+_(16r)	0.311234	0.169482	1.32392	TE
Elf1	07:18:01:S4___TE	Elf1_extended_+_(17g)	Elf1_extended_+_(16r)	0.185144	0.161736	2.00859	TE
Elf1	07:18:14:S2___TE	Elf1_extended_+_(17g)	Elf1_extended_+_(16r)	0.247633	0.178101	1.27616	TE
Elf1	07:19:12:S1___TE	Elf1_extended_+_(17g)	Elf1_extended_+_(16r)	0.271804	0.113337	0	TE
Elf1	07:20:11:S1___PE	Elf1_extended_+_(17g)	Elf1_extended_+_(16r)	0.291005	0.12452	0	PE
Elf1	07:20:29:S4___TE	Elf1_extended_+_(17g)	Elf1_extended_+_(16r)	0.266289	0.00792079	0	TE
Elf1	07:20:37:S4___TE	Elf1_extended_+_(17g)	Elf1_extended_+_(16r)	0.314712	0.277694	2.07452	TE
Elf1	07:21:19:S4___PE	Elf1_extended_+_(17g)	Elf1_extended_+_(16r)	0.318293	0.099767	1.59992	PE
Elf1	07:21:25:S1___EPI	Elf1_extended_+_(17g)	Elf1_extended_+_(16r)	0.0247263	0.0644729	0	EPI
Elf1	07:22:16:S4___TE	Elf1_extended_+_(17g)	Elf1_extended_+_(16r)	0.33204	0.0303436	0	TE
Elf1	07:22:23:S2___PE	Elf1_extended_+_(17g)	Elf1_extended_+_(16r)	0.336948	0.0784508	0	PE
Elf1	07:22:37:S2___PE	Elf1_extended_+_(17g)	Elf1_extended_+_(16r)	0.240935	0.0924869	0	PE
Elf1	07:22:40:S4___TE	Elf1_extended_+_(17g)	Elf1_extended_+_(16r)	0.389581	0.216482	0	TE
Elf1	07:22:46:S1___PE	Elf1_extended_+_(17g)	Elf1_extended_+_(16r)	0.178414	0.0438556	1.6106	PE
Elf1	07:23:01:S2___TE	Elf1_extended_+_(17g)	Elf1_extended_+_(16r)	0.264694	0.0979033	2.01528	TE
Elf1	07:23:25:S2___PE	Elf1_extended_+_(17g)	Elf1_extended_+_(16r)	0.093112	0	1.44249	PE
Elf1	07:23:37:S4___TE	Elf1_extended_+_(17g)	Elf1_extended_+_(16r)	0.176871	0.0578334	0	TE
Elf1	07:23:40:S4___TE	Elf1_extended_+_(17g)	Elf1_extended_+_(16r)	0.28516	0.145661	0	TE
Elf1	07:24:01:S1___TE	Elf1_extended_+_(17g)	Elf1_extended_+_(16r)	0.128581	0.105649	0	TE
Elf1	07:24:07:S2___TE	Elf1_extended_+_(17g)	Elf1_extended_+_(16r)	0.162023	0.129121	1.72626	TE
Elf1	07:24:11:S1___TE	Elf1_extended_+_(17g)	Elf1_extended_+_(16r)	0.136113	0.0969132	0	TE
Elf1	07:24:32:S1___TE	Elf1_extended_+_(17g)	Elf1_extended_+_(16r)	0.257717	0.156028	2.41802	TE
Elf1	07:24:36:S2___TE	Elf1_extended_+_(17g)	Elf1_extended_+_(16r)	0.391978	0.0922539	0	TE
Elf1	07:24:38:S2___TE	Elf1_extended_+_(17g)	Elf1_extended_+_(16r)	0.263871	0.139953	0.969684	TE
Elf1	07:25:10:S1___TE	Elf1_extended_+_(17g)	Elf1_extended_+_(16r)	0.309794	0.110483	1.7387	TE
Elf1	07:25:11:S1___TE	Elf1_extended_+_(17g)	Elf1_extended_+_(16r)	0.214953	0.14933	0	TE
Elf1	07:25:35:S1___TE	Elf1_extended_+_(17g)	Elf1_extended_+_(16r)	0.176017	0.225743	1.82844	TE
Elf1	07:26:05:S4___TE	Elf1_extended_+_(17g)	Elf1_extended_+_(16r)	0.124311	0.117298	1.52758	TE
Elf1	07:26:13:S2___TE	Elf1_extended_+_(17g)	Elf1_extended_+_(16r)	0.207164	0.100466	0	TE
Elf1	07:26:47:S1___TE	Elf1_extended_+_(17g)	Elf1_extended_+_(16r)	0.17825	0.0870705	0	TE
Elf1	07:27:19:S1___TE	Elf1_extended_+_(17g)	Elf1_extended_+_(16r)	0.229544	0.195981	1.77679	TE
Elf1	07:27:25:S2___EPI	Elf1_extended_+_(17g)	Elf1_extended_+_(16r)	0.17898	0.0705882	0	EPI
Elf1	07:27:34:S2___EPI	Elf1_extended_+_(17g)	Elf1_extended_+_(16r)	0	0.0555038	0	EPI
Elf1	07:28:17:S2___PE	Elf1_extended_+_(17g)	Elf1_extended_+_(16r)	0.128694	0.0814211	1.40971	PE
Elf1	07:28:32:S4___TE	Elf1_extended_+_(17g)	Elf1_extended_+_(16r)	0.247078	0.127432	2.0668	TE
Elf1	07:28:40:S4___EPI	Elf1_extended_+_(17g)	Elf1_extended_+_(16r)	0.0552251	0.0127548	1.30339	EPI
Elf1	07:28:46:S2___TE	Elf1_extended_+_(17g)	Elf1_extended_+_(16r)	0.214037	0.144904	0	TE
Elf1	07:29:11:S4___EPI	Elf1_extended_+_(17g)	Elf1_extended_+_(16r)	0	0.0771112	1.31119	EPI
Elf1	07:29:30:S4___TE	Elf1_extended_+_(17g)	Elf1_extended_+_(16r)	0.158843	0.225277	0	TE
Elf1	07:29:39:S2___PE	Elf1_extended_+_(17g)	Elf1_extended_+_(16r)	0.0900354	0.0821782	1.49009	PE
Elf1	07:30:19:S1___TE	Elf1_extended_+_(17g)	Elf1_extended_+_(16r)	0.361953	0.181421	0	TE
Elf1	07:30:28:S4___TE	Elf1_extended_+_(17g)	Elf1_extended_+_(16r)	0.199436	0.122656	1.42081	TE
Elf1	07:30:29:S2___PE	Elf1_extended_+_(17g)	Elf1_extended_+_(16r)	0.0804556	0.0470588	0	PE
Elf1	07:31:11:S4___TE	Elf1_extended_+_(17g)	Elf1_extended_+_(16r)	0.135331	0.155795	0	TE
Elf1	07:31:23:S4___EPI	Elf1_extended_+_(17g)	Elf1_extended_+_(16r)	0.144036	0.0941759	0	EPI
Elf1	07:31:28:S2___EPI	Elf1_extended_+_(17g)	Elf1_extended_+_(16r)	0.323685	0.0658707	0	EPI
Elf1	07:31:38:S2___TE	Elf1_extended_+_(17g)	Elf1_extended_+_(16r)	0.163895	0.244671	2.21309	TE
Elf1	07:32:23:S4___TE	Elf1_extended_+_(17g)	Elf1_extended_+_(16r)	0.224852	0.186838	1.68649	TE
Elf1	07:32:27:S4___TE	Elf1_extended_+_(17g)	Elf1_extended_+_(16r)	0.134045	0.105067	0	TE
Elf1	07:32:37:S1___TE	Elf1_extended_+_(17g)	Elf1_extended_+_(16r)	0.38601	0.233896	1.54251	TE
Elf1	07:32:39:S3___TE	Elf1_extended_+_(17g)	Elf1_extended_+_(16r)	0.172693	0.124461	1.27072	TE
Elf1	07:32:39:S4___TE	Elf1_extended_+_(17g)	Elf1_extended_+_(16r)	0.227692	0.164298	1.2886	TE
Elf1	07:32:41:S4___PE	Elf1_extended_+_(17g)	Elf1_extended_+_(16r)	0.0917126	0.030926	1.47123	PE
Elf1	07:32:42:S1___TE	Elf1_extended_+_(17g)	Elf1_extended_+_(16r)	0.335786	0.171287	0	TE
Elf1	07:33:02:S4___PE	Elf1_extended_+_(17g)	Elf1_extended_+_(16r)	0.166601	0.0460105	0	PE
Elf1	07:33:20:S4___TE	Elf1_extended_+_(17g)	Elf1_extended_+_(16r)	0.367005	0.129412	1.11003	TE
Elf1	07:34:07:S4___TE	Elf1_extended_+_(17g)	Elf1_extended_+_(16r)	0.364299	0.158765	1.35906	TE
Elf1	07:34:29:S1___EPI	Elf1_extended_+_(17g)	Elf1_extended_+_(16r)	0.219141	0.0393128	0	EPI
Elf1	07:34:38:S2___TE	Elf1_extended_+_(17g)	Elf1_extended_+_(16r)	0.167167	0.193477	0	TE
Elf1	07:34:40:S1___TE	Elf1_extended_+_(17g)	Elf1_extended_+_(16r)	0.34092	0.149913	0	TE
Elf1	07:34:42:S4___TE	Elf1_extended_+_(17g)	Elf1_extended_+_(16r)	0.169236	0.127723	0	TE
Elf1	07:35:39:S4___TE	Elf1_extended_+_(17g)	Elf1_extended_+_(16r)	0.198603	0.282935	1.78961	TE
Elf1	07:36:22:S1___TE	Elf1_extended_+_(17g)	Elf1_extended_+_(16r)	0.272298	0.106814	1.35633	TE
Elf1	07:36:24:S1___TE	Elf1_extended_+_(17g)	Elf1_extended_+_(16r)	0.248827	0.182644	1.01087	TE
Elf1	07:36:26:S1___TE	Elf1_extended_+_(17g)	Elf1_extended_+_(16r)	0.207503	0.0441468	1.75195	TE
Elf1	07:38:39:S4___TE	Elf1_extended_+_(17g)	Elf1_extended_+_(16r)	0.156229	0.229703	0	TE
Elf1	07:39:20:S2___TE	Elf1_extended_+_(17g)	Elf1_extended_+_(16r)	0.116048	0.200699	1.06842	TE
Elf1	07:39:25:S2___TE	Elf1_extended_+_(17g)	Elf1_extended_+_(16r)	0.187037	0.0807804	0	TE
Elf1	07:39:26:S4___TE	Elf1_extended_+_(17g)	Elf1_extended_+_(16r)	0.163226	0.151427	0	TE
Elf1	07:39:33:S1___TE	Elf1_extended_+_(17g)	Elf1_extended_+_(16r)	0.216476	0.182935	0	TE
Elf1	07:40:19:S1___TE	Elf1_extended_+_(17g)	Elf1_extended_+_(16r)	0.084304	0.105475	0	TE
Elf1	07:40:25:S2___TE	Elf1_extended_+_(17g)	Elf1_extended_+_(16r)	0.232322	0.277286	0	TE
Elf1	07:40:39:S2___EPI	Elf1_extended_+_(17g)	Elf1_extended_+_(16r)	0	0.0902155	0	EPI
Elf1	07:40:39:S4___TE	Elf1_extended_+_(17g)	Elf1_extended_+_(16r)	0.475068	0.223879	0	TE
Elf1	07:40:47:S4___TE	Elf1_extended_+_(17g)	Elf1_extended_+_(16r)	0.16798	0.0556203	1.71188	TE
Elf1	07:41:27:S2___TE	Elf1_extended_+_(17g)	Elf1_extended_+_(16r)	0.172631	0.147292	0	TE
Elf1	07:41:39:S2___TE	Elf1_extended_+_(17g)	Elf1_extended_+_(16r)	0.125463	0.119511	0	TE
Elf1	07:41:44:S2___EPI	Elf1_extended_+_(17g)	Elf1_extended_+_(16r)	0.0535994	0.0435644	1.39858	EPI
Elf1	07:42:38:S4___EPI	Elf1_extended_+_(17g)	Elf1_extended_+_(16r)	0.164801	0.0184042	0	EPI
Elf1	07:42:44:S4___EPI	Elf1_extended_+_(17g)	Elf1_extended_+_(16r)	0.274222	0.100233	0.752085	EPI
Elf1	07:42:45:S3___EPI	Elf1_extended_+_(17g)	Elf1_extended_+_(16r)	0.283678	0	0	EPI
Elf1	07:42:46:S4___TE	Elf1_extended_+_(17g)	Elf1_extended_+_(16r)	0.181203	0.0825859	0	TE
Elf1	07:42:47:S1___TE	Elf1_extended_+_(17g)	Elf1_extended_+_(16r)	0.205445	0.167734	0	TE
Elf1	07:43:32:S2___TE	Elf1_extended_+_(17g)	Elf1_extended_+_(16r)	0.199848	0.194118	0	TE
Elf1	07:43:43:S1___TE	Elf1_extended_+_(17g)	Elf1_extended_+_(16r)	0.177786	0.28311	0	TE
Elf1	07:44:23:S4___TE	Elf1_extended_+_(17g)	Elf1_extended_+_(16r)	0.228361	0	0	TE
Elf1	07:44:27:S4___PE	Elf1_extended_+_(17g)	Elf1_extended_+_(16r)	0.177673	0.0673267	0	PE
Elf1	07:44:38:S4___TE	Elf1_extended_+_(17g)	Elf1_extended_+_(16r)	0.23507	0.186139	1.82678	TE
Elf1	07:44:40:S2___TE	Elf1_extended_+_(17g)	Elf1_extended_+_(16r)	0.162383	0.092021	0	TE
Elf1	07:44:46:S1___TE	Elf1_extended_+_(17g)	Elf1_extended_+_(16r)	0.128663	0.221549	1.41959	TE
Elf1	07:44:47:S1___TE	Elf1_extended_+_(17g)	Elf1_extended_+_(16r)	0.260856	0.234945	0	TE
Elf1	07:45:15:S4___TE	Elf1_extended_+_(17g)	Elf1_extended_+_(16r)	0.257007	0.153815	1.49214	TE
Elf1	07:45:19:S2___TE	Elf1_extended_+_(17g)	Elf1_extended_+_(16r)	0.228021	0.096622	0	TE
Elf1	07:45:25:S1___TE	Elf1_extended_+_(17g)	Elf1_extended_+_(16r)	0.314784	0.293419	2.04025	TE
Elf1	07:46:21:S1___TE	Elf1_extended_+_(17g)	Elf1_extended_+_(16r)	0.190299	0.0778684	0	TE
Elf1	07:46:43:S2___PE	Elf1_extended_+_(17g)	Elf1_extended_+_(16r)	0.214541	0	1.78237	PE
Elf1	07:47:02:S4___TE	Elf1_extended_+_(17g)	Elf1_extended_+_(16r)	0.216044	0.0168899	0	TE
Elf1	07:47:45:S1___TE	Elf1_extended_+_(17g)	Elf1_extended_+_(16r)	0.164204	0.121491	0	TE
Elf1	07:47:46:S4___EPI	Elf1_extended_+_(17g)	Elf1_extended_+_(16r)	0.0346971	0.045661	0	EPI
Elf1	08:01:11:S1___TE	Elf1_extended_+_(17g)	Elf1_extended_+_(16r)	0.360862	0.124811	1.68804	TE
Elf1	08:02:05:S1___PE	Elf1_extended_+_(17g)	Elf1_extended_+_(16r)	0.371965	0.0926616	0	PE
Elf1	08:02:12:S2___EPI	Elf1_extended_+_(17g)	Elf1_extended_+_(16r)	0.265249	0.0854397	0	EPI
Elf1	08:02:14:S2___TE	Elf1_extended_+_(17g)	Elf1_extended_+_(16r)	0.221086	0.199476	1.96326	TE
Elf1	08:02:20:S1___TE	Elf1_extended_+_(17g)	Elf1_extended_+_(16r)	0.20277	0.148981	1.1051	TE
Elf1	08:02:34:S2___TE	Elf1_extended_+_(17g)	Elf1_extended_+_(16r)	0.240194	0.26028	2.06683	TE
Elf1	08:03:04:S2___EPI	Elf1_extended_+_(17g)	Elf1_extended_+_(16r)	0.0924432	0.049039	0	EPI
Elf1	08:04:38:S2___EPI	Elf1_extended_+_(17g)	Elf1_extended_+_(16r)	0.319651	0.0398369	0	EPI
Elf1	08:04:40:S2___TE	Elf1_extended_+_(17g)	Elf1_extended_+_(16r)	0.224687	0.18643	0	TE
Elf1	08:05:02:S1___TE	Elf1_extended_+_(17g)	Elf1_extended_+_(16r)	0.280262	0.130169	1.92791	TE
Elf1	08:05:06:S4___TE	Elf1_extended_+_(17g)	Elf1_extended_+_(16r)	0.0838821	0.135119	1.57133	TE
Elf1	08:05:28:S1___EPI	Elf1_extended_+_(17g)	Elf1_extended_+_(16r)	0.0905293	0.0485149	2.2537	EPI
Elf1	08:06:02:S1___TE	Elf1_extended_+_(17g)	Elf1_extended_+_(16r)	0.447162	0.152475	1.15908	TE
Elf1	08:06:08:S2___PE	Elf1_extended_+_(17g)	Elf1_extended_+_(16r)	0.376183	0.0939429	1.89178	PE
Elf1	08:06:26:S2___PE	Elf1_extended_+_(17g)	Elf1_extended_+_(16r)	0.385382	0.0285381	0	PE
Elf1	08:06:26:S4___TE	Elf1_extended_+_(17g)	Elf1_extended_+_(16r)	0.149243	0.143273	2.26942	TE
Elf1	08:06:42:S1___TE	Elf1_extended_+_(17g)	Elf1_extended_+_(16r)	0.19212	0.161153	0	TE
Elf1	08:07:03:S1___TE	Elf1_extended_+_(17g)	Elf1_extended_+_(16r)	0.203614	0.176762	1.45567	TE
Elf1	08:07:06:S1___TE	Elf1_extended_+_(17g)	Elf1_extended_+_(16r)	0.221312	0.311124	0	TE
Elf1	08:09:08:S2___TE	Elf1_extended_+_(17g)	Elf1_extended_+_(16r)	0.198613	0.0556203	0	TE
Elf1	08:09:24:S1___TE	Elf1_extended_+_(17g)	Elf1_extended_+_(16r)	0.300975	0	0	TE
Elf1	08:10:04:S4___PE	Elf1_extended_+_(17g)	Elf1_extended_+_(16r)	0.167322	0.0213162	0	PE
Elf1	08:10:24:S1___TE	Elf1_extended_+_(17g)	Elf1_extended_+_(16r)	0.20952	0.111939	0	TE
Elf1	08:10:37:S1___PE	Elf1_extended_+_(17g)	Elf1_extended_+_(16r)	0.139292	0	0	PE
Elf1	08:11:04:S1___TE	Elf1_extended_+_(17g)	Elf1_extended_+_(16r)	0.179011	0.154921	0	TE
Elf1	08:12:01:S1___TE	Elf1_extended_+_(17g)	Elf1_extended_+_(16r)	0.150827	0.181188	2.44643	TE
Elf1	08:12:16:S2___TE	Elf1_extended_+_(17g)	Elf1_extended_+_(16r)	0.278976	0.0788585	0	TE
Elf1	08:12:25:S1___TE	Elf1_extended_+_(17g)	Elf1_extended_+_(16r)	0.140404	0.0875946	0	TE
Elf1	08:13:28:S1___TE	Elf1_extended_+_(17g)	Elf1_extended_+_(16r)	0.331917	0.179907	2.43685	TE
Elf1	08:14:09:S1___TE	Elf1_extended_+_(17g)	Elf1_extended_+_(16r)	0.311183	0.0843914	0	TE
Elf1	08:14:14:S2___EPI	Elf1_extended_+_(17g)	Elf1_extended_+_(16r)	0.186965	0.0315084	0	EPI
Elf1	08:15:20:S4___PE	Elf1_extended_+_(17g)	Elf1_extended_+_(16r)	0.191976	0.00757135	0	PE
Elf1	08:16:15:S1___PE	Elf1_extended_+_(17g)	Elf1_extended_+_(16r)	0.108361	0.0270821	0	PE
Elf1	08:19:10:S1___TE	Elf1_extended_+_(17g)	Elf1_extended_+_(16r)	0.257151	0.171171	0	TE
Elf1	08:22:33:S1___TE	Elf1_extended_+_(17g)	Elf1_extended_+_(16r)	0.321514	0.231567	1.17746	TE
Elf1	08:23:18:S1___PE	Elf1_extended_+_(17g)	Elf1_extended_+_(16r)	0.142256	0.0161328	0	PE
Elf1	08:25:06:S4___TE	Elf1_extended_+_(17g)	Elf1_extended_+_(16r)	0.186131	0.108736	1.95037	TE
Elf1	08:25:25:S2___TE	Elf1_extended_+_(17g)	Elf1_extended_+_(16r)	0.364	0.0866628	0	TE
Elf1	08:26:12:S1___TE	Elf1_extended_+_(17g)	Elf1_extended_+_(16r)	0.168917	0.111299	2.21205	TE
Elf1	08:26:27:S2___TE	Elf1_extended_+_(17g)	Elf1_extended_+_(16r)	0.184413	0.145545	0	TE
Elf1	08:26:44:S2___TE	Elf1_extended_+_(17g)	Elf1_extended_+_(16r)	0.266639	0.116715	0	TE
Elf1	08:27:02:S3___PE	Elf1_extended_+_(17g)	Elf1_extended_+_(16r)	0.394221	0.00460105	0	PE
Elf1	08:27:03:S1___TE	Elf1_extended_+_(17g)	Elf1_extended_+_(16r)	0.349615	0.183751	2.19627	TE
Elf1	08:27:07:S2___TE	Elf1_extended_+_(17g)	Elf1_extended_+_(16r)	0.241902	0.187129	1.59744	TE
Elf1	08:28:37:S1___EPI	Elf1_extended_+_(17g)	Elf1_extended_+_(16r)	0.220283	0.0309843	0	EPI
Elf1	08:28:40:S4___TE	Elf1_extended_+_(17g)	Elf1_extended_+_(16r)	0.270024	0.296622	2.10167	TE
Elf1	08:29:03:S4___TE	Elf1_extended_+_(17g)	Elf1_extended_+_(16r)	0.151568	0.13244	0	TE
Elf1	08:29:44:S1___PE	Elf1_extended_+_(17g)	Elf1_extended_+_(16r)	0.101262	0.032848	1.71772	PE
Elf1	08:30:15:S1___TE	Elf1_extended_+_(17g)	Elf1_extended_+_(16r)	0.349831	0.180082	2.4154	TE
Elf1	08:30:22:S4___TE	Elf1_extended_+_(17g)	Elf1_extended_+_(16r)	0.177303	0.0758299	2.32483	TE
Elf1	08:31:02:S2___PE	Elf1_extended_+_(17g)	Elf1_extended_+_(16r)	0.329375	0.0254514	0	PE
Elf1	08:31:27:S2___TE	Elf1_extended_+_(17g)	Elf1_extended_+_(16r)	0.215282	0.155562	1.72134	TE
Elf1	08:32:37:S4___TE	Elf1_extended_+_(17g)	Elf1_extended_+_(16r)	0.248529	0.165055	0	TE
Elf1	08:33:33:S1___TE	Elf1_extended_+_(17g)	Elf1_extended_+_(16r)	0.287095	0.184042	1.53537	TE
Elf1	08:33:38:S1___TE	Elf1_extended_+_(17g)	Elf1_extended_+_(16r)	0.230666	0.214269	0	TE
Elf1	08:34:15:S1___TE	Elf1_extended_+_(17g)	Elf1_extended_+_(16r)	0.111201	0.100116	2.39865	TE
Elf1	08:34:29:S2___EPI	Elf1_extended_+_(17g)	Elf1_extended_+_(16r)	0.181542	0.0928363	0	EPI
Elf1	08:34:33:S2___TE	Elf1_extended_+_(17g)	Elf1_extended_+_(16r)	0.162907	0.241235	0	TE
Elf1	08:35:31:S2___TE	Elf1_extended_+_(17g)	Elf1_extended_+_(16r)	0.147041	0.0686663	0	TE
Elf1	08:35:33:S1___TE	Elf1_extended_+_(17g)	Elf1_extended_+_(16r)	0.105408	0.147117	0	TE
Elf1	08:35:48:S4___PE	Elf1_extended_+_(17g)	Elf1_extended_+_(16r)	0.180194	0.0652301	1.60358	PE
Elf1	08:36:03:S2___TE	Elf1_extended_+_(17g)	Elf1_extended_+_(16r)	0.188097	0.0581246	0	TE
Elf1	08:36:32:S1___TE	Elf1_extended_+_(17g)	Elf1_extended_+_(16r)	0.364978	0.172452	0	TE
Elf1	08:38:39:S4___EPI	Elf1_extended_+_(17g)	Elf1_extended_+_(16r)	0.180976	0	0	EPI
Elf1	08:38:44:S1___TE	Elf1_extended_+_(17g)	Elf1_extended_+_(16r)	0.234514	0.247117	0	TE
Elf1	08:39:27:S4___TE	Elf1_extended_+_(17g)	Elf1_extended_+_(16r)	0.313642	0.0998253	0	TE
Elf1	08:40:21:S4___EPI	Elf1_extended_+_(17g)	Elf1_extended_+_(16r)	0.187809	0.0890507	0	EPI
Elf1	08:40:23:S1___TE	Elf1_extended_+_(17g)	Elf1_extended_+_(16r)	0.235162	0.178509	0	TE
Elf1	08:41:15:S1___TE	Elf1_extended_+_(17g)	Elf1_extended_+_(16r)	0.330435	0.160221	2.11332	TE
Elf1	08:41:15:S4___TE	Elf1_extended_+_(17g)	Elf1_extended_+_(16r)	0.161251	0.176995	2.26142	TE
Elf1	08:41:27:S4___TE	Elf1_extended_+_(17g)	Elf1_extended_+_(16r)	0.326093	0.0678509	2.0517	TE
Elf1	08:41:34:S1___TE	Elf1_extended_+_(17g)	Elf1_extended_+_(16r)	0.185504	0.107397	0	TE
Elf1	08:43:45:S2___EPI	Elf1_extended_+_(17g)	Elf1_extended_+_(16r)	0.246666	0	2.26177	EPI
Elf1	08:45:33:S2___PE	Elf1_extended_+_(17g)	Elf1_extended_+_(16r)	0.15199	0.125102	1.8893	PE
Elf1	08:45:41:S1___TE	Elf1_extended_+_(17g)	Elf1_extended_+_(16r)	0.124506	0.188352	0	TE
Elf1	08:45:43:S1___TE	Elf1_extended_+_(17g)	Elf1_extended_+_(16r)	0.157402	0.152126	2.26715	TE
Elf1	08:47:43:S1___TE	Elf1_extended_+_(17g)	Elf1_extended_+_(16r)	0.231365	0.0698311	0	TE
Elf1	09:01:13:S2___TE	Elf1_extended_+_(17g)	Elf1_extended_+_(16r)	0.262924	0.119744	0	TE
Elf1	09:01:16:S1___TE	Elf1_extended_+_(17g)	Elf1_extended_+_(16r)	0.244804	0.0149097	1.38687	TE
Elf1	09:01:16:S2___PE	Elf1_extended_+_(17g)	Elf1_extended_+_(16r)	0.186934	0.0225393	0	PE
Elf1	09:01:18:S1___EPI	Elf1_extended_+_(17g)	Elf1_extended_+_(16r)	0.00841702	0.0404776	0	EPI
Elf1	09:02:06:S1___TE	Elf1_extended_+_(17g)	Elf1_extended_+_(16r)	0.201484	0.18078	0	TE
Elf1	09:02:09:S2___TE	Elf1_extended_+_(17g)	Elf1_extended_+_(16r)	0.253879	0.114327	0	TE
Elf1	09:02:18:S1___PE	Elf1_extended_+_(17g)	Elf1_extended_+_(16r)	0.202111	0.00681421	1.10057	PE
Elf1	09:02:21:S1___PE	Elf1_extended_+_(17g)	Elf1_extended_+_(16r)	0.130639	0.00617356	0	PE
Elf1	09:03:12:S4___TE	Elf1_extended_+_(17g)	Elf1_extended_+_(16r)	0.19106	0.0717531	0	TE
Elf1	09:03:28:S1___TE	Elf1_extended_+_(17g)	Elf1_extended_+_(16r)	0.299278	0.10198	1.57595	TE
Elf1	09:04:08:S2___TE	Elf1_extended_+_(17g)	Elf1_extended_+_(16r)	0.185915	0.0988934	0	TE
Elf1	09:05:16:S1___TE	Elf1_extended_+_(17g)	Elf1_extended_+_(16r)	0.14168	0.258358	0	TE
Elf1	09:05:18:S4___TE	Elf1_extended_+_(17g)	Elf1_extended_+_(16r)	0.147411	0.0841584	1.51551	TE
Elf1	09:05:29:S1___PE	Elf1_extended_+_(17g)	Elf1_extended_+_(16r)	0.0488352	0.156319	0	PE
Elf1	09:05:30:S2___TE	Elf1_extended_+_(17g)	Elf1_extended_+_(16r)	0.325064	0.0549214	0	TE
Elf1	09:05:38:S4___PE	Elf1_extended_+_(17g)	Elf1_extended_+_(16r)	0.170337	0.120559	0	PE
Elf1	09:06:04:S4___EPI	Elf1_extended_+_(17g)	Elf1_extended_+_(16r)	0.0933487	0.129062	0	EPI
Elf1	09:06:08:S4___TE	Elf1_extended_+_(17g)	Elf1_extended_+_(16r)	0.386319	0.132149	2.09276	TE
Elf1	09:06:10:S2___EPI	Elf1_extended_+_(17g)	Elf1_extended_+_(16r)	0.0338739	0.0218987	0	EPI
Elf1	09:06:12:S2___PE	Elf1_extended_+_(17g)	Elf1_extended_+_(16r)	0.261483	0.0749563	0	PE
Elf1	09:06:18:S3___TE	Elf1_extended_+_(17g)	Elf1_extended_+_(16r)	0.117365	0.171462	1.50978	TE
Elf1	09:06:18:S4___TE	Elf1_extended_+_(17g)	Elf1_extended_+_(16r)	0.344409	0.160396	1.53564	TE
Elf1	09:06:22:S1___TE	Elf1_extended_+_(17g)	Elf1_extended_+_(16r)	0.185555	0.197321	0	TE
Elf1	09:07:10:S2___PE	Elf1_extended_+_(17g)	Elf1_extended_+_(16r)	0.18784	0	0	PE
Elf1	09:07:22:S4___TE	Elf1_extended_+_(17g)	Elf1_extended_+_(16r)	0.354914	0.258474	1.44571	TE
Elf1	09:07:24:S4___TE	Elf1_extended_+_(17g)	Elf1_extended_+_(16r)	0.149335	0.0840419	2.01703	TE
Elf1	09:09:03:S1___TE	Elf1_extended_+_(17g)	Elf1_extended_+_(16r)	0.345829	0.105941	1.52412	TE
Elf1	09:09:24:S4___TE	Elf1_extended_+_(17g)	Elf1_extended_+_(16r)	0.285829	0.208736	1.73942	TE
Elf1	09:09:30:S4___TE	Elf1_extended_+_(17g)	Elf1_extended_+_(16r)	0.28516	0.247467	1.88668	TE
Elf1	09:09:35:S1___PE	Elf1_extended_+_(17g)	Elf1_extended_+_(16r)	0.202996	0.110192	1.30041	PE
Elf1	09:11:13:S4___TE	Elf1_extended_+_(17g)	Elf1_extended_+_(16r)	0.241624	0.15597	1.78605	TE
Elf1	09:11:28:S1___EPI	Elf1_extended_+_(17g)	Elf1_extended_+_(16r)	0.12145	0.0499709	0	EPI
Elf1	09:11:30:S4___EPI	Elf1_extended_+_(17g)	Elf1_extended_+_(16r)	0.0907248	0.0662202	1.36181	EPI
Elf1	09:11:34:S1___EPI	Elf1_extended_+_(17g)	Elf1_extended_+_(16r)	0.156713	0.0377985	2.05109	EPI
Elf1	09:12:11:S4___EPI	Elf1_extended_+_(17g)	Elf1_extended_+_(16r)	0.141834	0.0463599	0	EPI
Elf1	09:12:28:S2___EPI	Elf1_extended_+_(17g)	Elf1_extended_+_(16r)	0.219851	0.131101	0	EPI
Elf1	09:13:18:S4___PE	Elf1_extended_+_(17g)	Elf1_extended_+_(16r)	0.219995	0.0411182	1.63617	PE
Elf1	09:14:05:S4___TE	Elf1_extended_+_(17g)	Elf1_extended_+_(16r)	0.116953	0.107746	1.59792	TE
Elf1	09:14:12:S2___TE	Elf1_extended_+_(17g)	Elf1_extended_+_(16r)	0.424144	0.14205	2.04264	TE
Elf1	09:15:01:S1___PE	Elf1_extended_+_(17g)	Elf1_extended_+_(16r)	0.230696	0.0554455	0	PE
Elf1	09:15:15:S1___PE	Elf1_extended_+_(17g)	Elf1_extended_+_(16r)	0.174453	0.0513104	1.24134	PE
Elf1	09:15:31:S2___PE	Elf1_extended_+_(17g)	Elf1_extended_+_(16r)	0.0825445	0.0522423	0	PE
Elf1	09:15:42:S4___TE	Elf1_extended_+_(17g)	Elf1_extended_+_(16r)	0.155962	0.107513	0	TE
Elf1	09:16:11:S4___TE	Elf1_extended_+_(17g)	Elf1_extended_+_(16r)	0.211681	0.170588	0.922581	TE
Elf1	09:16:15:S4___TE	Elf1_extended_+_(17g)	Elf1_extended_+_(16r)	0.0654017	0.0986605	1.75301	TE
Elf1	09:16:26:S1___PE	Elf1_extended_+_(17g)	Elf1_extended_+_(16r)	0.289924	0.056028	1.77138	PE
Elf1	09:16:30:S4___EPI	Elf1_extended_+_(17g)	Elf1_extended_+_(16r)	0.0903029	0.0487478	0	EPI
Elf1	09:17:46:S2___TE	Elf1_extended_+_(17g)	Elf1_extended_+_(16r)	0.24999	0.0349447	1.52754	TE
Elf1	09:18:02:S1___TE	Elf1_extended_+_(17g)	Elf1_extended_+_(16r)	0.505865	0.176471	1.5713	TE
Elf1	09:18:22:S4___TE	Elf1_extended_+_(17g)	Elf1_extended_+_(16r)	0.113949	0.17449	1.50187	TE
Elf1	09:18:30:S1___TE	Elf1_extended_+_(17g)	Elf1_extended_+_(16r)	0.162969	0.211008	0	TE
Elf1	09:18:37:S2___TE	Elf1_extended_+_(17g)	Elf1_extended_+_(16r)	0.305832	0.0879441	0	TE
Elf1	09:18:38:S1___EPI	Elf1_extended_+_(17g)	Elf1_extended_+_(16r)	0.0178116	0.0281305	0	EPI
Elf1	09:18:38:S2___PE	Elf1_extended_+_(17g)	Elf1_extended_+_(16r)	0.326967	0.0549214	1.82	PE
Elf1	09:19:03:S1___TE	Elf1_extended_+_(17g)	Elf1_extended_+_(16r)	0.257429	0.0605125	1.5676	TE
Elf1	09:19:34:S2___TE	Elf1_extended_+_(17g)	Elf1_extended_+_(16r)	0.173804	0.0529412	0	TE
Elf1	09:20:14:S1___EPI	Elf1_extended_+_(17g)	Elf1_extended_+_(16r)	0.31108	0.0676179	0	EPI
Elf1	09:20:47:S1___PE	Elf1_extended_+_(17g)	Elf1_extended_+_(16r)	0.316245	0	0	PE
Elf1	09:21:16:S4___EPI	Elf1_extended_+_(17g)	Elf1_extended_+_(16r)	0.103525	0.0319744	1.16318	EPI
Elf1	09:21:44:S2___EPI	Elf1_extended_+_(17g)	Elf1_extended_+_(16r)	0.0645374	0.0235294	1.45486	EPI
Elf1	09:22:25:S1___TE	Elf1_extended_+_(17g)	Elf1_extended_+_(16r)	0.23649	0.086721	0	TE
Elf1	09:23:04:S2___TE	Elf1_extended_+_(17g)	Elf1_extended_+_(16r)	0.452544	0.0382062	0	TE
Elf1	09:23:43:S2___TE	Elf1_extended_+_(17g)	Elf1_extended_+_(16r)	0.200259	0.13576	1.47252	TE
Elf1	09:24:34:S4___PE	Elf1_extended_+_(17g)	Elf1_extended_+_(16r)	0.217433	0.0158416	0	PE
Elf1	09:25:01:S2___TE	Elf1_extended_+_(17g)	Elf1_extended_+_(16r)	0.209818	0.0908561	1.79649	TE
Elf1	09:25:33:S2___TE	Elf1_extended_+_(17g)	Elf1_extended_+_(16r)	0.210364	0.17915	1.57333	TE
Elf1	09:25:36:S2___EPI	Elf1_extended_+_(17g)	Elf1_extended_+_(16r)	0.100325	0.04735	0	EPI
Elf1	09:25:42:S4___TE	Elf1_extended_+_(17g)	Elf1_extended_+_(16r)	0.227682	0.105708	1.39929	TE
Elf1	09:25:44:S2___TE	Elf1_extended_+_(17g)	Elf1_extended_+_(16r)	0.227414	0.332499	0	TE
Elf1	09:26:14:S1___PE	Elf1_extended_+_(17g)	Elf1_extended_+_(16r)	0.33202	0.112231	0	PE
Elf1	09:26:15:S1___TE	Elf1_extended_+_(17g)	Elf1_extended_+_(16r)	0.24396	0.130344	1.54242	TE
Elf1	09:26:37:S1___TE	Elf1_extended_+_(17g)	Elf1_extended_+_(16r)	0.152566	0.176238	1.93131	TE
Elf1	09:27:10:S1___TE	Elf1_extended_+_(17g)	Elf1_extended_+_(16r)	0.254846	0.169016	0	TE
Elf1	09:27:14:S4___TE	Elf1_extended_+_(17g)	Elf1_extended_+_(16r)	0.338286	0.207921	0	TE
Elf1	09:27:15:S4___TE	Elf1_extended_+_(17g)	Elf1_extended_+_(16r)	0.310144	0.0181712	0	TE
Elf1	09:27:27:S4___PE	Elf1_extended_+_(17g)	Elf1_extended_+_(16r)	0.149798	0.0032615	1.34707	PE
Elf1	09:27:42:S1___TE	Elf1_extended_+_(17g)	Elf1_extended_+_(16r)	0.392894	0.0877111	0	TE
Elf1	09:29:22:S4___TE	Elf1_extended_+_(17g)	Elf1_extended_+_(16r)	0.31747	0.107047	1.43984	TE
Elf1	09:29:28:S2___TE	Elf1_extended_+_(17g)	Elf1_extended_+_(16r)	0.278503	0.294642	1.51055	TE
Elf1	09:29:38:S2___TE	Elf1_extended_+_(17g)	Elf1_extended_+_(16r)	0.130556	0.0805475	0	TE
Elf1	09:29:40:S2___TE	Elf1_extended_+_(17g)	Elf1_extended_+_(16r)	0.149757	0.128946	0	TE
Elf1	09:29:46:S1___PE	Elf1_extended_+_(17g)	Elf1_extended_+_(16r)	0.148502	0.0435644	0	PE
Elf1	09:30:09:S2___PE	Elf1_extended_+_(17g)	Elf1_extended_+_(16r)	0.144458	0.0823529	1.34252	PE
Elf1	09:30:27:S1___EPI	Elf1_extended_+_(17g)	Elf1_extended_+_(16r)	0.065412	0.0209668	0	EPI
Elf1	09:31:21:S2___TE	Elf1_extended_+_(17g)	Elf1_extended_+_(16r)	0.206711	0.162551	0	TE
Elf1	09:31:23:S2___TE	Elf1_extended_+_(17g)	Elf1_extended_+_(16r)	0.279007	0.1212	0	TE
Elf1	09:32:08:S2___TE	Elf1_extended_+_(17g)	Elf1_extended_+_(16r)	0.43112	0.12749	0	TE
Elf1	09:32:41:S2___TE	Elf1_extended_+_(17g)	Elf1_extended_+_(16r)	0.155077	0.152359	1.58702	TE
Elf1	09:33:27:S1___TE	Elf1_extended_+_(17g)	Elf1_extended_+_(16r)	0.297395	0.067385	0	TE
Elf1	09:33:36:S1___TE	Elf1_extended_+_(17g)	Elf1_extended_+_(16r)	0.167065	0.107105	0	TE
Elf1	09:34:32:S1___TE	Elf1_extended_+_(17g)	Elf1_extended_+_(16r)	0.337494	0.150146	0	TE
Elf1	09:35:20:S4___TE	Elf1_extended_+_(17g)	Elf1_extended_+_(16r)	0.416519	0.133023	2.11781	TE
Elf1	09:35:25:S1___TE	Elf1_extended_+_(17g)	Elf1_extended_+_(16r)	0.219892	0.151776	0	TE
Elf1	09:35:41:S1___PE	Elf1_extended_+_(17g)	Elf1_extended_+_(16r)	0.273471	0.0355271	1.58825	PE
Elf1	09:37:17:S1___PE	Elf1_extended_+_(17g)	Elf1_extended_+_(16r)	0.17686	0	0	PE
Elf1	09:37:22:S4___TE	Elf1_extended_+_(17g)	Elf1_extended_+_(16r)	0.267163	0.191206	0	TE
Elf1	09:39:05:S4___TE	Elf1_extended_+_(17g)	Elf1_extended_+_(16r)	0.200887	0.105824	0	TE
Elf1	09:40:35:S4___TE	Elf1_extended_+_(17g)	Elf1_extended_+_(16r)	0.246934	0.31491	0	TE
Elf1	09:40:41:S2___EPI	Elf1_extended_+_(17g)	Elf1_extended_+_(16r)	0.0597629	0.0437391	0	EPI
Elf1	09:42:23:S4___TE	Elf1_extended_+_(17g)	Elf1_extended_+_(16r)	0.217433	0.209377	2.44472	TE
Elf1	09:42:37:S1___PE	Elf1_extended_+_(17g)	Elf1_extended_+_(16r)	0.151218	0.0153757	0	PE
Elf1	09:42:45:S1___PE	Elf1_extended_+_(17g)	Elf1_extended_+_(16r)	0.168238	0.0458358	0	PE
Elf1	09:43:23:S2___TE	Elf1_extended_+_(17g)	Elf1_extended_+_(16r)	0.276578	0.133722	0	TE
Elf1	09:43:35:S1___PE	Elf1_extended_+_(17g)	Elf1_extended_+_(16r)	0.233608	0.0584741	1.6344	PE
Elf1	09:43:37:S2___TE	Elf1_extended_+_(17g)	Elf1_extended_+_(16r)	0.19389	0.160105	1.84488	TE
Elf1	09:43:44:S2___PE	Elf1_extended_+_(17g)	Elf1_extended_+_(16r)	0.124383	0.016657	1.59539	PE
Elf1	09:43:48:S1___TE	Elf1_extended_+_(17g)	Elf1_extended_+_(16r)	0.176521	0.179383	1.78625	TE
Elf1	09:44:15:S2___TE	Elf1_extended_+_(17g)	Elf1_extended_+_(16r)	0.175605	0.14438	1.49381	TE
Elf1	09:44:32:S2___TE	Elf1_extended_+_(17g)	Elf1_extended_+_(16r)	0.18785	0.0734421	0	TE
Elf1	09:44:33:S2___TE	Elf1_extended_+_(17g)	Elf1_extended_+_(16r)	0.120071	0.0828771	1.17477	TE
Elf1	09:44:38:S1___TE	Elf1_extended_+_(17g)	Elf1_extended_+_(16r)	0.081464	0.232324	1.18614	TE
Elf1	09:44:44:S2___PE	Elf1_extended_+_(17g)	Elf1_extended_+_(16r)	0.130721	0.0168899	1.52922	PE
Elf1	09:45:13:S4___EPI	Elf1_extended_+_(17g)	Elf1_extended_+_(16r)	0.14702	0.00308678	0	EPI
Elf1	09:45:38:S4___PE	Elf1_extended_+_(17g)	Elf1_extended_+_(16r)	0.242694	0.313687	0	PE
Elf1	09:46:17:S1___TE	Elf1_extended_+_(17g)	Elf1_extended_+_(16r)	0.151208	0.0988934	1.77675	TE
Elf1	09:46:44:S2___EPI	Elf1_extended_+_(17g)	Elf1_extended_+_(16r)	0.046201	0.0530577	0	EPI
Elf1	09:47:35:S4___PE	Elf1_extended_+_(17g)	Elf1_extended_+_(16r)	0.0462936	0.118404	1.39995	PE
Elf1	09:47:45:S2___TE	Elf1_extended_+_(17g)	Elf1_extended_+_(16r)	0.0909512	0.0448457	0	TE
Elf1	10:01:18:S1___TE	Elf1_extended_+_(17g)	Elf1_extended_+_(16r)	0.400128	0.287653	1.52364	TE
Elf1	10:02:12:S4___TE	Elf1_extended_+_(17g)	Elf1_extended_+_(16r)	0.257388	0.122772	0	TE
Elf1	10:03:07:S4___TE	Elf1_extended_+_(17g)	Elf1_extended_+_(16r)	0.219614	0.209144	0	TE
Elf1	10:04:05:S1___TE	Elf1_extended_+_(17g)	Elf1_extended_+_(16r)	0.161148	0.189808	0	TE
Elf1	10:04:06:S4___TE	Elf1_extended_+_(17g)	Elf1_extended_+_(16r)	0.202132	0.19668	1.64462	TE
Elf1	10:05:05:S4___TE	Elf1_extended_+_(17g)	Elf1_extended_+_(16r)	0.162568	0.281479	1.63142	TE
Elf1	10:05:14:S1___EPI	Elf1_extended_+_(17g)	Elf1_extended_+_(16r)	0.0843863	0.0698311	0	EPI
Elf1	10:06:03:S4___EPI	Elf1_extended_+_(17g)	Elf1_extended_+_(16r)	0.429608	0.0779266	0	EPI
Elf1	10:06:05:S4___EPI	Elf1_extended_+_(17g)	Elf1_extended_+_(16r)	0.21095	0	0	EPI
Elf1	10:06:11:S1___TE	Elf1_extended_+_(17g)	Elf1_extended_+_(16r)	0.283997	0.0813046	0	TE
Elf1	10:06:31:S2___PE	Elf1_extended_+_(17g)	Elf1_extended_+_(16r)	0.0948304	0.0690157	0	PE
Elf1	10:07:02:S2___EPI	Elf1_extended_+_(17g)	Elf1_extended_+_(16r)	0.245925	0.0384974	0	EPI
Elf1	10:07:10:S2___TE	Elf1_extended_+_(17g)	Elf1_extended_+_(16r)	0.221209	0.213046	1.54291	TE
Elf1	10:07:18:S1___TE	Elf1_extended_+_(17g)	Elf1_extended_+_(16r)	0.273883	0.151951	1.18797	TE
Elf1	10:08:12:S4___TE	Elf1_extended_+_(17g)	Elf1_extended_+_(16r)	0.2784	0.13145	1.92633	TE
Elf1	10:08:22:S4___TE	Elf1_extended_+_(17g)	Elf1_extended_+_(16r)	0.299391	0.0853232	0	TE
Elf1	10:08:25:S1___TE	Elf1_extended_+_(17g)	Elf1_extended_+_(16r)	0.164914	0.171345	0	TE
Elf1	10:08:47:S1___TE	Elf1_extended_+_(17g)	Elf1_extended_+_(16r)	0.43858	0.129819	0.869952	TE
Elf1	10:09:02:S4___TE	Elf1_extended_+_(17g)	Elf1_extended_+_(16r)	0.203881	0.0998835	0	TE
Elf1	10:09:04:S4___TE	Elf1_extended_+_(17g)	Elf1_extended_+_(16r)	0.127768	0.167036	1.91591	TE
Elf1	10:10:15:S1___PE	Elf1_extended_+_(17g)	Elf1_extended_+_(16r)	0.0771732	0.0119977	1.90086	PE
Elf1	10:11:01:S4___TE	Elf1_extended_+_(17g)	Elf1_extended_+_(16r)	0.279336	0.122539	0	TE
Elf1	10:11:06:S4___TE	Elf1_extended_+_(17g)	Elf1_extended_+_(16r)	0.18928	0.0996506	1.35131	TE
Elf1	10:11:09:S2___TE	Elf1_extended_+_(17g)	Elf1_extended_+_(16r)	0.20382	0.213861	1.81605	TE
Elf1	10:11:30:S4___TE	Elf1_extended_+_(17g)	Elf1_extended_+_(16r)	0.170656	0.0405358	0	TE
Elf1	10:11:40:S4___EPI	Elf1_extended_+_(17g)	Elf1_extended_+_(16r)	0.0904779	0	1.64374	EPI
Elf1	10:12:08:S2___TE	Elf1_extended_+_(17g)	Elf1_extended_+_(16r)	0.19068	0.156377	1.26525	TE
Elf1	10:12:10:S1___EPI	Elf1_extended_+_(17g)	Elf1_extended_+_(16r)	0.050605	0.0596389	1.51374	EPI
Elf1	10:12:12:S2___TE	Elf1_extended_+_(17g)	Elf1_extended_+_(16r)	0.145034	0.170181	0	TE
Elf1	10:12:12:S4___PE	Elf1_extended_+_(17g)	Elf1_extended_+_(16r)	0.3583	0.0668608	1.76738	PE
Elf1	10:12:36:S4___TE	Elf1_extended_+_(17g)	Elf1_extended_+_(16r)	0.304474	0.151543	0	TE
Elf1	10:13:18:S2___EPI	Elf1_extended_+_(17g)	Elf1_extended_+_(16r)	0.170501	0.160804	0	EPI
Elf1	10:13:20:S4___TE	Elf1_extended_+_(17g)	Elf1_extended_+_(16r)	0.137337	0.0813628	1.54752	TE
Elf1	10:14:06:S4___EPI	Elf1_extended_+_(17g)	Elf1_extended_+_(16r)	0.177323	0.0500291	0	EPI
Elf1	10:15:02:S2___TE	Elf1_extended_+_(17g)	Elf1_extended_+_(16r)	0.205641	0.0676762	0	TE
Elf1	10:15:03:S1___PE	Elf1_extended_+_(17g)	Elf1_extended_+_(16r)	0.154171	0.00931858	1.27152	PE
Elf1	10:15:13:S1___TE	Elf1_extended_+_(17g)	Elf1_extended_+_(16r)	0.337309	0.113628	1.80966	TE
Elf1	10:15:44:S1___TE	Elf1_extended_+_(17g)	Elf1_extended_+_(16r)	0.271526	0.0675015	1.5331	TE
Elf1	10:16:10:S2___TE	Elf1_extended_+_(17g)	Elf1_extended_+_(16r)	0.27379	0.209144	2.13517	TE
Elf1	10:16:15:S4___PE	Elf1_extended_+_(17g)	Elf1_extended_+_(16r)	0.0791797	0.0049505	1.41098	PE
Elf1	10:16:32:S2___TE	Elf1_extended_+_(17g)	Elf1_extended_+_(16r)	0.308734	0.224403	0	TE
Elf1	10:16:39:S1___TE	Elf1_extended_+_(17g)	Elf1_extended_+_(16r)	0.172981	0.100058	0	TE
Elf1	10:17:28:S1___TE	Elf1_extended_+_(17g)	Elf1_extended_+_(16r)	0.275169	0.0680256	0	TE
Elf1	10:18:10:S2___TE	Elf1_extended_+_(17g)	Elf1_extended_+_(16r)	0.217906	0.3212	2.09365	TE
Elf1	10:18:24:S1___EPI	Elf1_extended_+_(17g)	Elf1_extended_+_(16r)	0.0940175	0.0402446	0	EPI
Elf1	10:18:24:S4___TE	Elf1_extended_+_(17g)	Elf1_extended_+_(16r)	0.314023	0.190623	0	TE
Elf1	10:19:09:S4___TE	Elf1_extended_+_(17g)	Elf1_extended_+_(16r)	0.25889	0.199825	0	TE
Elf1	10:19:10:S2___TE	Elf1_extended_+_(17g)	Elf1_extended_+_(16r)	0.156034	0.164531	0	TE
Elf1	10:19:13:S2___TE	Elf1_extended_+_(17g)	Elf1_extended_+_(16r)	0.374064	0.0598136	0	TE
Elf1	10:19:16:S4___TE	Elf1_extended_+_(17g)	Elf1_extended_+_(16r)	0.303661	0.192429	0	TE
Elf1	10:20:11:S1___TE	Elf1_extended_+_(17g)	Elf1_extended_+_(16r)	0.188087	0.216016	2.13337	TE
Elf1	10:20:36:S2___TE	Elf1_extended_+_(17g)	Elf1_extended_+_(16r)	0.224667	0.17979	2.0083	TE
Elf1	10:21:27:S1___TE	Elf1_extended_+_(17g)	Elf1_extended_+_(16r)	0.241367	0.117414	1.92689	TE
Elf1	10:21:32:S2___PE	Elf1_extended_+_(17g)	Elf1_extended_+_(16r)	0.253406	0.0533489	0	PE
Elf1	10:21:45:S2___PE	Elf1_extended_+_(17g)	Elf1_extended_+_(16r)	0.239865	0	1.72464	PE
Elf1	10:22:02:S4___PE	Elf1_extended_+_(17g)	Elf1_extended_+_(16r)	0.243559	0.0491555	0	PE
Elf1	10:22:03:S1___TE	Elf1_extended_+_(17g)	Elf1_extended_+_(16r)	0.105974	0.198719	1.18017	TE
Elf1	10:22:13:S2___TE	Elf1_extended_+_(17g)	Elf1_extended_+_(16r)	0.137893	0.172627	1.69439	TE
Elf1	10:22:22:S4___TE	Elf1_extended_+_(17g)	Elf1_extended_+_(16r)	0.436018	0.246535	1.96495	TE
Elf1	10:22:23:S4___TE	Elf1_extended_+_(17g)	Elf1_extended_+_(16r)	0.358783	0.173209	1.57515	TE
Elf1	10:22:44:S1___EPI	Elf1_extended_+_(17g)	Elf1_extended_+_(16r)	0.0997078	0.0709377	0	EPI
Elf1	10:23:03:S1___TE	Elf1_extended_+_(17g)	Elf1_extended_+_(16r)	0.0895724	0.0856144	0	TE
Elf1	10:23:20:S4___TE	Elf1_extended_+_(17g)	Elf1_extended_+_(16r)	0.19746	0.0792079	0	TE
Elf1	10:23:29:S2___EPI	Elf1_extended_+_(17g)	Elf1_extended_+_(16r)	0.0711022	0.0357018	0	EPI
Elf1	10:23:32:S2___PE	Elf1_extended_+_(17g)	Elf1_extended_+_(16r)	0.139251	0.100582	1.83294	PE
Elf1	10:23:46:S1___PE	Elf1_extended_+_(17g)	Elf1_extended_+_(16r)	0.110162	0.0250437	1.93271	PE
Elf1	10:25:25:S1___TE	Elf1_extended_+_(17g)	Elf1_extended_+_(16r)	0.475325	0.143914	1.15203	TE
Elf1	10:25:30:S1___PE	Elf1_extended_+_(17g)	Elf1_extended_+_(16r)	0.285633	0.0488643	0	PE
Elf1	10:25:37:S2___TE	Elf1_extended_+_(17g)	Elf1_extended_+_(16r)	0.27415	0.12813	1.66493	TE
Elf1	10:26:16:S4___EPI	Elf1_extended_+_(17g)	Elf1_extended_+_(16r)	0.168268	0.0988934	0	EPI
Elf1	10:26:47:S2___TE	Elf1_extended_+_(17g)	Elf1_extended_+_(16r)	0.220551	0.103902	0	TE
Elf1	10:27:07:S1___TE	Elf1_extended_+_(17g)	Elf1_extended_+_(16r)	0.267318	0.183401	0	TE
Elf1	10:27:07:S4___PE	Elf1_extended_+_(17g)	Elf1_extended_+_(16r)	0.149572	0.134537	1.64754	PE
Elf1	10:27:39:S1___TE	Elf1_extended_+_(17g)	Elf1_extended_+_(16r)	0.245884	0.225976	1.39262	TE
Elf1	10:27:45:S1___TE	Elf1_extended_+_(17g)	Elf1_extended_+_(16r)	0.306408	0.231217	1.30448	TE
Elf1	10:28:03:S1___TE	Elf1_extended_+_(17g)	Elf1_extended_+_(16r)	0.184362	0.183576	2.00838	TE
Elf1	10:28:11:S2___TE	Elf1_extended_+_(17g)	Elf1_extended_+_(16r)	0.259096	0.124054	0	TE
Elf1	10:28:19:S2___TE	Elf1_extended_+_(17g)	Elf1_extended_+_(16r)	0.218143	0.256494	1.64267	TE
Elf1	10:28:20:S1___TE	Elf1_extended_+_(17g)	Elf1_extended_+_(16r)	0.258973	0.190565	2.01657	TE
Elf1	10:28:46:S2___TE	Elf1_extended_+_(17g)	Elf1_extended_+_(16r)	0.298228	0.100582	0	TE
Elf1	10:29:19:S2___PE	Elf1_extended_+_(17g)	Elf1_extended_+_(16r)	0.11045	0.00372743	0	PE
Elf1	10:30:07:S1___TE	Elf1_extended_+_(17g)	Elf1_extended_+_(16r)	0.240605	0.151369	1.14395	TE
Elf1	10:30:17:S1___EPI	Elf1_extended_+_(17g)	Elf1_extended_+_(16r)	0.181583	0.0535818	0	EPI
Elf1	10:30:48:S1___TE	Elf1_extended_+_(17g)	Elf1_extended_+_(16r)	0.0889344	0.0384974	1.78378	TE
Elf1	10:31:31:S4___TE	Elf1_extended_+_(17g)	Elf1_extended_+_(16r)	0.183549	0.162493	0	TE
Elf1	10:31:37:S1___TE	Elf1_extended_+_(17g)	Elf1_extended_+_(16r)	0.283462	0.209435	0	TE
Elf1	10:32:22:S2___EPI	Elf1_extended_+_(17g)	Elf1_extended_+_(16r)	0.0963842	0.0911474	0	EPI
Elf1	10:32:27:S2___PE	Elf1_extended_+_(17g)	Elf1_extended_+_(16r)	0.277535	0.0837507	0	PE
Elf1	10:32:33:S3___TE	Elf1_extended_+_(17g)	Elf1_extended_+_(16r)	0.130721	0.0870122	2.40629	TE
Elf1	10:32:40:S2___TE	Elf1_extended_+_(17g)	Elf1_extended_+_(16r)	0.399057	0.163133	1.34066	TE
Elf1	10:32:47:S1___PE	Elf1_extended_+_(17g)	Elf1_extended_+_(16r)	0.172292	0.0591147	1.43173	PE
Elf1	10:33:22:S4___EPI	Elf1_extended_+_(17g)	Elf1_extended_+_(16r)	0.107559	0.0955154	0	EPI
Elf1	10:33:35:S4___TE	Elf1_extended_+_(17g)	Elf1_extended_+_(16r)	0.0676243	0.201805	1.44592	TE
Elf1	10:33:44:S4___PE	Elf1_extended_+_(17g)	Elf1_extended_+_(16r)	0.175101	0.0155504	0	PE
Elf1	10:34:31:S2___TE	Elf1_extended_+_(17g)	Elf1_extended_+_(16r)	0.166601	0.243331	0	TE
Elf1	10:35:26:S1___TE	Elf1_extended_+_(17g)	Elf1_extended_+_(16r)	0.296664	0.0941759	0	TE
Elf1	10:35:32:S2___TE	Elf1_extended_+_(17g)	Elf1_extended_+_(16r)	0.183312	0.178218	1.73773	TE
Elf1	10:35:42:S4___PE	Elf1_extended_+_(17g)	Elf1_extended_+_(16r)	0.147308	0.0462434	1.45926	PE
Elf1	10:36:29:S2___TE	Elf1_extended_+_(17g)	Elf1_extended_+_(16r)	0.209036	0.189691	0	TE
Elf1	10:36:31:S4___TE	Elf1_extended_+_(17g)	Elf1_extended_+_(16r)	0.249743	0.110017	1.57564	TE
Elf1	10:36:34:S4___PE	Elf1_extended_+_(17g)	Elf1_extended_+_(16r)	0.172076	0.0527665	1.2818	PE
Elf1	10:36:35:S4___PE	Elf1_extended_+_(17g)	Elf1_extended_+_(16r)	0.203624	0.0395457	1.48315	PE
Elf1	10:36:42:S1___EPI	Elf1_extended_+_(17g)	Elf1_extended_+_(16r)	0.0883993	0.0222481	0	EPI
Elf1	10:37:45:S2___EPI	Elf1_extended_+_(17g)	Elf1_extended_+_(16r)	0.286436	0	0	EPI
Elf1	10:37:47:S1___TE	Elf1_extended_+_(17g)	Elf1_extended_+_(16r)	0.235255	0.114793	0	TE
Elf1	10:38:47:S1___TE	Elf1_extended_+_(17g)	Elf1_extended_+_(16r)	0.291046	0.249796	0	TE
Elf1	10:39:03:S4___TE	Elf1_extended_+_(17g)	Elf1_extended_+_(16r)	0.264828	0.175422	1.41239	TE
Elf1	10:39:08:S4___EPI	Elf1_extended_+_(17g)	Elf1_extended_+_(16r)	0.0419719	0.0416424	1.4257	EPI
Elf1	10:39:44:S1___PE	Elf1_extended_+_(17g)	Elf1_extended_+_(16r)	0.21307	0.0471171	0	PE
Elf1	10:40:20:S2___EPI	Elf1_extended_+_(17g)	Elf1_extended_+_(16r)	0.0454293	0.0367501	1.25126	EPI
Elf1	10:40:44:S2___TE	Elf1_extended_+_(17g)	Elf1_extended_+_(16r)	0.413834	0.283809	0	TE
Elf1	10:41:38:S1___TE	Elf1_extended_+_(17g)	Elf1_extended_+_(16r)	0.196606	0.115842	1.64367	TE
Elf1	10:41:39:S4___TE	Elf1_extended_+_(17g)	Elf1_extended_+_(16r)	0.19495	0	0	TE
Elf1	10:41:45:S2___EPI	Elf1_extended_+_(17g)	Elf1_extended_+_(16r)	0	0.0333139	0	EPI
Elf1	10:42:31:S4___PE	Elf1_extended_+_(17g)	Elf1_extended_+_(16r)	0.144088	0.0475248	0	PE
Elf1	10:42:43:S1___TE	Elf1_extended_+_(17g)	Elf1_extended_+_(16r)	0.163854	0.299068	1.85572	TE
Elf1	10:42:48:S2___TE	Elf1_extended_+_(17g)	Elf1_extended_+_(16r)	0.233969	0.0842749	2.4032	TE
Elf1	10:44:41:S1___EPI	Elf1_extended_+_(17g)	Elf1_extended_+_(16r)	0	0.0961561	1.89013	EPI
Elf1	10:44:47:S1___TE	Elf1_extended_+_(17g)	Elf1_extended_+_(16r)	0.157135	0.303727	1.66476	TE
Elf1	10:45:43:S4___PE	Elf1_extended_+_(17g)	Elf1_extended_+_(16r)	0.205682	0.0993011	0	PE
Elf1	10:47:14:S2___PE	Elf1_extended_+_(17g)	Elf1_extended_+_(16r)	0.125844	0.0454863	0	PE
Elf1	10:47:43:S4___TE	Elf1_extended_+_(17g)	Elf1_extended_+_(16r)	0.194044	0.227315	1.77359	TE
Elf1	10:47:46:S1___TE	Elf1_extended_+_(17g)	Elf1_extended_+_(16r)	0.146742	0.208328	0	TE
Elf1	10:47:47:S1___PE	Elf1_extended_+_(17g)	Elf1_extended_+_(16r)	0.125905	0.0576587	0	PE
Elf1	11:01:04:S2___TE	Elf1_extended_+_(17g)	Elf1_extended_+_(16r)	0.286395	0.0209668	1.70227	TE
Elf1	11:01:12:S3___TE	Elf1_extended_+_(17g)	Elf1_extended_+_(16r)	0.322821	0.0567268	0	TE
Elf1	11:01:12:S4___TE	Elf1_extended_+_(17g)	Elf1_extended_+_(16r)	0.23722	0.123529	0	TE
Elf1	11:01:18:S1___EPI	Elf1_extended_+_(17g)	Elf1_extended_+_(16r)	0	0.0525917	0	EPI
Elf1	11:01:24:S2___TE	Elf1_extended_+_(17g)	Elf1_extended_+_(16r)	0.097835	0.212289	1.97007	TE
Elf1	11:02:09:S2___TE	Elf1_extended_+_(17g)	Elf1_extended_+_(16r)	0.25284	0.204718	1.04675	TE
Elf1	11:02:43:S4___TE	Elf1_extended_+_(17g)	Elf1_extended_+_(16r)	0.190618	0.191555	0	TE
Elf1	11:03:08:S1___EPI	Elf1_extended_+_(17g)	Elf1_extended_+_(16r)	0.108711	0.0553873	0	EPI
Elf1	11:03:10:S2___TE	Elf1_extended_+_(17g)	Elf1_extended_+_(16r)	0.300533	0.195515	0	TE
Elf1	11:03:16:S2___TE	Elf1_extended_+_(17g)	Elf1_extended_+_(16r)	0.248395	0.0977286	0	TE
Elf1	11:04:10:S2___TE	Elf1_extended_+_(17g)	Elf1_extended_+_(16r)	0.385166	0.102388	0	TE
Elf1	11:04:13:S1___PE	Elf1_extended_+_(17g)	Elf1_extended_+_(16r)	0.329159	0.0493885	0	PE
Elf1	11:04:30:S4___EPI	Elf1_extended_+_(17g)	Elf1_extended_+_(16r)	0.200455	0.0477577	0	EPI
Elf1	11:05:02:S4___TE	Elf1_extended_+_(17g)	Elf1_extended_+_(16r)	0.2255	0.122132	0	TE
Elf1	11:05:10:S1___EPI	Elf1_extended_+_(17g)	Elf1_extended_+_(16r)	0.171993	0.0834595	0	EPI
Elf1	11:05:14:S2___TE	Elf1_extended_+_(17g)	Elf1_extended_+_(16r)	0.365307	0.175888	0	TE
Elf1	11:05:30:S2___PE	Elf1_extended_+_(17g)	Elf1_extended_+_(16r)	0.0441122	0.143157	0	PE
Elf1	11:05:38:S2___TE	Elf1_extended_+_(17g)	Elf1_extended_+_(16r)	0.189671	0.172918	0	TE
Elf1	11:06:03:S2___EPI	Elf1_extended_+_(17g)	Elf1_extended_+_(16r)	0.0673259	0.0539313	0	EPI
Elf1	11:07:24:S2___TE	Elf1_extended_+_(17g)	Elf1_extended_+_(16r)	0.346415	0.139895	0	TE
Elf1	11:08:16:S2___TE	Elf1_extended_+_(17g)	Elf1_extended_+_(16r)	0.250833	0.175597	1.54825	TE
Elf1	11:08:21:S4___TE	Elf1_extended_+_(17g)	Elf1_extended_+_(16r)	0.233742	0.113162	0	TE
Elf1	11:08:32:S2___TE	Elf1_extended_+_(17g)	Elf1_extended_+_(16r)	0.159399	0.259639	0	TE
Elf1	11:09:06:S1___EPI	Elf1_extended_+_(17g)	Elf1_extended_+_(16r)	0.0431244	0.0729761	0	EPI
Elf1	11:09:08:S2___TE	Elf1_extended_+_(17g)	Elf1_extended_+_(16r)	0.301315	0.12848	1.9428	TE
Elf1	11:09:21:S1___TE	Elf1_extended_+_(17g)	Elf1_extended_+_(16r)	0.233886	0.162493	1.93797	TE
Elf1	11:09:23:S1___PE	Elf1_extended_+_(17g)	Elf1_extended_+_(16r)	0.204303	0.0445545	0	PE
Elf1	11:09:30:S1___TE	Elf1_extended_+_(17g)	Elf1_extended_+_(16r)	0.0933693	0.0559697	0	TE
Elf1	11:10:28:S2___EPI	Elf1_extended_+_(17g)	Elf1_extended_+_(16r)	0.12679	0.000116482	1.77755	EPI
Elf1	11:10:31:S4___TE	Elf1_extended_+_(17g)	Elf1_extended_+_(16r)	0.292198	0.147467	0	TE
Elf1	11:11:09:S2___TE	Elf1_extended_+_(17g)	Elf1_extended_+_(16r)	0.186841	0.16424	0	TE
Elf1	11:11:24:S2___PE	Elf1_extended_+_(17g)	Elf1_extended_+_(16r)	0.216908	0.054106	1.5666	PE
Elf1	11:11:30:S4___TE	Elf1_extended_+_(17g)	Elf1_extended_+_(16r)	0.128571	0.110309	2.09693	TE
Elf1	11:12:05:S4___TE	Elf1_extended_+_(17g)	Elf1_extended_+_(16r)	0.196473	0.176995	0	TE
Elf1	11:12:07:S1___TE	Elf1_extended_+_(17g)	Elf1_extended_+_(16r)	0.321565	0.0941759	0	TE
Elf1	11:12:08:S1___EPI	Elf1_extended_+_(17g)	Elf1_extended_+_(16r)	0.319312	0.0228888	0	EPI
Elf1	11:12:12:S2___TE	Elf1_extended_+_(17g)	Elf1_extended_+_(16r)	0.174051	0.204135	1.79575	TE
Elf1	11:12:12:S4___PE	Elf1_extended_+_(17g)	Elf1_extended_+_(16r)	0.225222	0.0999418	1.73527	PE
Elf1	11:12:26:S2___TE	Elf1_extended_+_(17g)	Elf1_extended_+_(16r)	0.228217	0.141584	0	TE
Elf1	11:14:15:S2___PE	Elf1_extended_+_(17g)	Elf1_extended_+_(16r)	0.182828	0.0426325	0	PE
Elf1	11:14:21:S2___TE	Elf1_extended_+_(17g)	Elf1_extended_+_(16r)	0.22799	0.136284	0	TE
Elf1	11:14:21:S4___TE	Elf1_extended_+_(17g)	Elf1_extended_+_(16r)	0.184156	0.317239	0	TE
Elf1	11:15:11:S2___EPI	Elf1_extended_+_(17g)	Elf1_extended_+_(16r)	0.0494937	0.0481654	1.38503	EPI
Elf1	11:15:24:S2___EPI	Elf1_extended_+_(17g)	Elf1_extended_+_(16r)	0.208357	0.0241118	0	EPI
Elf1	11:15:26:S1___EPI	Elf1_extended_+_(17g)	Elf1_extended_+_(16r)	0.133932	0.0100757	0	EPI
Elf1	11:15:30:S4___TE	Elf1_extended_+_(17g)	Elf1_extended_+_(16r)	0.242077	0.14601	1.904	TE
Elf1	11:16:25:S2___TE	Elf1_extended_+_(17g)	Elf1_extended_+_(16r)	0.325866	0.139953	1.67245	TE
Elf1	11:16:32:S2___EPI	Elf1_extended_+_(17g)	Elf1_extended_+_(16r)	0.0380721	0.044438	0	EPI
Elf1	11:17:07:S1___PE	Elf1_extended_+_(17g)	Elf1_extended_+_(16r)	0.31071	0.037682	1.4768	PE
Elf1	11:17:36:S1___TE	Elf1_extended_+_(17g)	Elf1_extended_+_(16r)	0.17044	0.0896331	0	TE
Elf1	11:17:38:S4___TE	Elf1_extended_+_(17g)	Elf1_extended_+_(16r)	0.280447	0.196738	0	TE
Elf1	11:17:45:S4___TE	Elf1_extended_+_(17g)	Elf1_extended_+_(16r)	0.23685	0.26092	2.14307	TE
Elf1	11:18:18:S2___TE	Elf1_extended_+_(17g)	Elf1_extended_+_(16r)	0.320547	0.148748	0.97794	TE
Elf1	11:18:34:S4___TE	Elf1_extended_+_(17g)	Elf1_extended_+_(16r)	0.157979	0.0786255	0	TE
Elf1	11:18:38:S4___TE	Elf1_extended_+_(17g)	Elf1_extended_+_(16r)	0.185308	0.206756	0	TE
Elf1	11:20:10:S1___TE	Elf1_extended_+_(17g)	Elf1_extended_+_(16r)	0.276434	0.223296	1.60588	TE
Elf1	11:20:14:S1___EPI	Elf1_extended_+_(17g)	Elf1_extended_+_(16r)	0.361212	0	0	EPI
Elf1	11:20:21:S4___EPI	Elf1_extended_+_(17g)	Elf1_extended_+_(16r)	0.113969	0.0748981	0	EPI
Elf1	11:21:34:S1___TE	Elf1_extended_+_(17g)	Elf1_extended_+_(16r)	0.137975	0.0873617	1.82544	TE
Elf1	11:23:07:S2___TE	Elf1_extended_+_(17g)	Elf1_extended_+_(16r)	0.127953	0.112114	2.12154	TE
Elf1	11:24:16:S4___TE	Elf1_extended_+_(17g)	Elf1_extended_+_(16r)	0.328902	0.204776	1.79949	TE
Elf1	11:24:25:S4___TE	Elf1_extended_+_(17g)	Elf1_extended_+_(16r)	0.30185	0.0569016	0	TE
Elf1	11:25:22:S1___TE	Elf1_extended_+_(17g)	Elf1_extended_+_(16r)	0.324199	0.19767	1.90447	TE
Elf1	11:25:22:S2___PE	Elf1_extended_+_(17g)	Elf1_extended_+_(16r)	0.0789019	0.0923122	1.24229	PE
Elf1	11:25:28:S1___TE	Elf1_extended_+_(17g)	Elf1_extended_+_(16r)	0.2997	0.166162	1.69641	TE
Elf1	11:25:30:S1___TE	Elf1_extended_+_(17g)	Elf1_extended_+_(16r)	0.227774	0.148282	1.85625	TE
Elf1	11:26:22:S4___TE	Elf1_extended_+_(17g)	Elf1_extended_+_(16r)	0.226169	0.157193	0	TE
Elf1	11:27:09:S2___TE	Elf1_extended_+_(17g)	Elf1_extended_+_(16r)	0.218338	0.124927	1.44929	TE
Elf1	11:27:14:S1___TE	Elf1_extended_+_(17g)	Elf1_extended_+_(16r)	0.168876	0.164123	0	TE
Elf1	11:28:23:S2___TE	Elf1_extended_+_(17g)	Elf1_extended_+_(16r)	0.346065	0.0670355	0	TE
Elf1	11:28:24:S1___PE	Elf1_extended_+_(17g)	Elf1_extended_+_(16r)	0.24147	0.0448457	0	PE
Elf1	11:29:28:S4___EPI	Elf1_extended_+_(17g)	Elf1_extended_+_(16r)	0.0769468	0.0235294	1.68729	EPI
Elf1	11:31:26:S1___TE	Elf1_extended_+_(17g)	Elf1_extended_+_(16r)	0.134559	0.0902737	0	TE
Elf1	11:31:48:S1___TE	Elf1_extended_+_(17g)	Elf1_extended_+_(16r)	0.339737	0.0451369	0	TE
Elf1	11:32:08:S1___TE	Elf1_extended_+_(17g)	Elf1_extended_+_(16r)	0.47728	0.219453	0	TE
Elf1	11:32:09:S1___TE	Elf1_extended_+_(17g)	Elf1_extended_+_(16r)	0.225356	0.101456	0	TE
Elf1	11:32:25:S4___TE	Elf1_extended_+_(17g)	Elf1_extended_+_(16r)	0.196627	0.0338381	1.86507	TE
Elf1	11:32:26:S4___TE	Elf1_extended_+_(17g)	Elf1_extended_+_(16r)	0.1591	0.16756	0	TE
Elf1	11:32:30:S4___EPI	Elf1_extended_+_(17g)	Elf1_extended_+_(16r)	0.0459644	0.152883	1.69325	EPI
Elf1	11:33:13:S1___TE	Elf1_extended_+_(17g)	Elf1_extended_+_(16r)	0.205168	0.188119	0	TE
Elf1	11:33:20:S1___PE	Elf1_extended_+_(17g)	Elf1_extended_+_(16r)	0.136308	0	2.09119	PE
Elf1	11:33:44:S4___PE	Elf1_extended_+_(17g)	Elf1_extended_+_(16r)	0.173969	0.0225393	0	PE
Elf1	11:34:41:S2___TE	Elf1_extended_+_(17g)	Elf1_extended_+_(16r)	0.178075	0.125335	0	TE
Elf1	11:35:27:S2___PE	Elf1_extended_+_(17g)	Elf1_extended_+_(16r)	0.152258	0	1.6009	PE
Elf1	11:35:29:S1___EPI	Elf1_extended_+_(17g)	Elf1_extended_+_(16r)	0.213163	0	0	EPI
Elf1	11:36:26:S1___TE	Elf1_extended_+_(17g)	Elf1_extended_+_(16r)	0.0555647	0.158591	0	TE
Elf1	11:36:32:S2___TE	Elf1_extended_+_(17g)	Elf1_extended_+_(16r)	0.235502	0.186139	0	TE
Elf1	11:36:37:S1___TE	Elf1_extended_+_(17g)	Elf1_extended_+_(16r)	0.0606067	0.0761794	0	TE
Elf1	11:36:37:S2___TE	Elf1_extended_+_(17g)	Elf1_extended_+_(16r)	0.0886051	0.159988	1.88482	TE
Elf1	11:37:23:S1___EPI	Elf1_extended_+_(17g)	Elf1_extended_+_(16r)	0.175142	0.0349447	0	EPI
Elf1	11:37:35:S4___EPI	Elf1_extended_+_(17g)	Elf1_extended_+_(16r)	0.154645	0.0405358	0	EPI
Elf1	11:37:42:S1___TE	Elf1_extended_+_(17g)	Elf1_extended_+_(16r)	0.129517	0.211532	1.09635	TE
Elf1	11:37:45:S4___TE	Elf1_extended_+_(17g)	Elf1_extended_+_(16r)	0.160531	0.13873	0	TE
Elf1	11:38:26:S2___TE	Elf1_extended_+_(17g)	Elf1_extended_+_(16r)	0.401959	0.0986022	1.95386	TE
Elf1	11:38:32:S4___TE	Elf1_extended_+_(17g)	Elf1_extended_+_(16r)	0.240482	0.131334	2.10219	TE
Elf1	11:39:38:S2___TE	Elf1_extended_+_(17g)	Elf1_extended_+_(16r)	0.22053	0.049505	1.48026	TE
Elf1	11:40:07:S2___TE	Elf1_extended_+_(17g)	Elf1_extended_+_(16r)	0.211629	0.25661	0	TE
Elf1	11:40:17:S1___TE	Elf1_extended_+_(17g)	Elf1_extended_+_(16r)	0.393388	0.220792	0	TE
Elf1	11:40:42:S1___TE	Elf1_extended_+_(17g)	Elf1_extended_+_(16r)	0.377644	0.134246	0	TE
Elf1	11:40:48:S2___EPI	Elf1_extended_+_(17g)	Elf1_extended_+_(16r)	0.0701144	0.0697146	0	EPI
Elf1	11:41:15:S2___PE	Elf1_extended_+_(17g)	Elf1_extended_+_(16r)	0.160983	0	1.79072	PE
Elf1	11:41:37:S4___TE	Elf1_extended_+_(17g)	Elf1_extended_+_(16r)	0.193108	0.223238	0	TE
Elf1	11:41:38:S4___EPI	Elf1_extended_+_(17g)	Elf1_extended_+_(16r)	0.331588	0.108212	0	EPI
Elf1	11:41:42:S2___TE	Elf1_extended_+_(17g)	Elf1_extended_+_(16r)	0.327513	0.109202	1.81677	TE
Elf1	11:41:45:S2___EPI	Elf1_extended_+_(17g)	Elf1_extended_+_(16r)	0.238712	0.0369249	0	EPI
Elf1	11:42:20:S2___TE	Elf1_extended_+_(17g)	Elf1_extended_+_(16r)	0.308827	0.115842	2.14391	TE
Elf1	11:42:33:S1___TE	Elf1_extended_+_(17g)	Elf1_extended_+_(16r)	0.0954787	0.133896	0	TE
Elf1	11:42:48:S2___PE	Elf1_extended_+_(17g)	Elf1_extended_+_(16r)	0.183261	0	1.59193	PE
Elf1	11:43:45:S1___TE	Elf1_extended_+_(17g)	Elf1_extended_+_(16r)	0.236685	0.18707	1.9608	TE
Elf1	11:43:47:S1___TE	Elf1_extended_+_(17g)	Elf1_extended_+_(16r)	0.327194	0.184683	0	TE
Elf1	11:44:33:S4___TE	Elf1_extended_+_(17g)	Elf1_extended_+_(16r)	0.235378	0.19901	0	TE
Elf1	11:44:39:S2___TE	Elf1_extended_+_(17g)	Elf1_extended_+_(16r)	0.0849111	0.152068	1.9495	TE
Elf1	11:45:26:S4___TE	Elf1_extended_+_(17g)	Elf1_extended_+_(16r)	0.0862076	0.159814	0	TE
Elf1	11:45:38:S2___PE	Elf1_extended_+_(17g)	Elf1_extended_+_(16r)	0.218091	0.0524752	0	PE
Elf1	11:46:28:S4___PE	Elf1_extended_+_(17g)	Elf1_extended_+_(16r)	0.132007	0.0500291	0	PE
Elf1	11:46:31:S2___EPI	Elf1_extended_+_(17g)	Elf1_extended_+_(16r)	0.0805894	0.0490973	0	EPI
Elf1	11:46:37:S1___TE	Elf1_extended_+_(17g)	Elf1_extended_+_(16r)	0.179525	0.191846	0	TE
Elf1	11:46:44:S4___TE	Elf1_extended_+_(17g)	Elf1_extended_+_(16r)	0.298856	0.0647641	1.8001	TE
Elf1	11:46:48:S4___TE	Elf1_extended_+_(17g)	Elf1_extended_+_(16r)	0.232446	0.204892	0	TE
Elf1	11:47:27:S4___TE	Elf1_extended_+_(17g)	Elf1_extended_+_(16r)	0.356715	0.163891	2.38096	TE
Elf1	11:47:37:S2___TE	Elf1_extended_+_(17g)	Elf1_extended_+_(16r)	0.366295	0.123995	0	TE
Elf1	12:01:03:S4___TE	Elf1_extended_+_(17g)	Elf1_extended_+_(16r)	0.137389	0.141409	1.62018	TE
Elf1	12:01:06:S2___TE	Elf1_extended_+_(17g)	Elf1_extended_+_(16r)	0.243003	0	0	TE
Elf1	12:02:01:S2___EPI	Elf1_extended_+_(17g)	Elf1_extended_+_(16r)	0.121203	0.0976121	0	EPI
Elf1	12:02:06:S1___TE	Elf1_extended_+_(17g)	Elf1_extended_+_(16r)	0.241336	0.175772	1.77622	TE
Elf1	12:02:10:S2___PE	Elf1_extended_+_(17g)	Elf1_extended_+_(16r)	0.213687	0.0895166	1.64257	PE
Elf1	12:02:22:S1___TE	Elf1_extended_+_(17g)	Elf1_extended_+_(16r)	0.230686	0.175888	0.92601	TE
Elf1	12:03:05:S4___TE	Elf1_extended_+_(17g)	Elf1_extended_+_(16r)	0.396825	0.100932	0	TE
Elf1	12:04:07:S4___EPI	Elf1_extended_+_(17g)	Elf1_extended_+_(16r)	0.0315072	0.00518346	0	EPI
Elf1	12:04:10:S4___EPI	Elf1_extended_+_(17g)	Elf1_extended_+_(16r)	0.155293	0.0502038	0	EPI
Elf1	12:04:24:S1___EPI	Elf1_extended_+_(17g)	Elf1_extended_+_(16r)	0.216641	0.0198602	1.67897	EPI
Elf1	12:05:14:S2___EPI	Elf1_extended_+_(17g)	Elf1_extended_+_(16r)	0.0893563	0.0555038	1.14799	EPI
Elf1	12:05:25:S2___TE	Elf1_extended_+_(17g)	Elf1_extended_+_(16r)	0.12463	0.0220151	0	TE
Elf1	12:06:04:S1___PE	Elf1_extended_+_(17g)	Elf1_extended_+_(16r)	0.0568201	0.0400116	0	PE
Elf1	12:06:32:S2___TE	Elf1_extended_+_(17g)	Elf1_extended_+_(16r)	0.205456	0.213687	0	TE
Elf1	12:06:34:S1___EPI	Elf1_extended_+_(17g)	Elf1_extended_+_(16r)	0.0559763	0.118229	1.15342	EPI
Elf1	12:07:09:S4___EPI	Elf1_extended_+_(17g)	Elf1_extended_+_(16r)	0.0679124	0.0461852	0	EPI
Elf1	12:07:12:S2___EPI	Elf1_extended_+_(17g)	Elf1_extended_+_(16r)	0.158082	0.0399534	0	EPI
Elf1	12:08:07:S1___TE	Elf1_extended_+_(17g)	Elf1_extended_+_(16r)	0.433096	0.151602	1.50995	TE
Elf1	12:08:09:S2___PE	Elf1_extended_+_(17g)	Elf1_extended_+_(16r)	0.22229	0.0505533	1.78279	PE
Elf1	12:08:11:S2___TE	Elf1_extended_+_(17g)	Elf1_extended_+_(16r)	0.261308	0.0704135	1.68705	TE
Elf1	12:08:16:S4___TE	Elf1_extended_+_(17g)	Elf1_extended_+_(16r)	0.192439	0.0577752	0	TE
Elf1	12:08:34:S1___TE	Elf1_extended_+_(17g)	Elf1_extended_+_(16r)	0.241418	0.282178	1.28181	TE
Elf1	12:09:01:S2___TE	Elf1_extended_+_(17g)	Elf1_extended_+_(16r)	0.189445	0.312638	2.00798	TE
Elf1	12:09:24:S1___PE	Elf1_extended_+_(17g)	Elf1_extended_+_(16r)	0.183734	0.0490973	0	PE
Elf1	12:09:40:S4___EPI	Elf1_extended_+_(17g)	Elf1_extended_+_(16r)	0.193324	0.0689575	1.67892	EPI
Elf1	12:11:20:S4___TE	Elf1_extended_+_(17g)	Elf1_extended_+_(16r)	0.11753	0.0555038	0	TE
Elf1	12:11:40:S4___EPI	Elf1_extended_+_(17g)	Elf1_extended_+_(16r)	0.28159	0.0431567	0	EPI
Elf1	12:12:02:S2___PE	Elf1_extended_+_(17g)	Elf1_extended_+_(16r)	0.208656	0.0990099	0.979116	PE
Elf1	12:12:31:S4___PE	Elf1_extended_+_(17g)	Elf1_extended_+_(16r)	0.13175	0.0384391	0	PE
Elf1	12:12:37:S1___PE	Elf1_extended_+_(17g)	Elf1_extended_+_(16r)	0.158339	0	0	PE
Elf1	12:12:37:S4___TE	Elf1_extended_+_(17g)	Elf1_extended_+_(16r)	0.367633	0.180839	0	TE
Elf1	12:13:14:S2___TE	Elf1_extended_+_(17g)	Elf1_extended_+_(16r)	0.40589	0.226558	1.60232	TE
Elf1	12:14:28:S2___EPI	Elf1_extended_+_(17g)	Elf1_extended_+_(16r)	0.232672	0	0	EPI
Elf1	12:14:48:S2___TE	Elf1_extended_+_(17g)	Elf1_extended_+_(16r)	0.286045	0.117414	2.25083	TE
Elf1	12:15:02:S2___TE	Elf1_extended_+_(17g)	Elf1_extended_+_(16r)	0.135917	0.158066	1.57861	TE
Elf1	12:16:07:S4___EPI	Elf1_extended_+_(17g)	Elf1_extended_+_(16r)	0.190752	0.0774024	0	EPI
Elf1	12:16:35:S2___PE	Elf1_extended_+_(17g)	Elf1_extended_+_(16r)	0.194579	0.0449621	1.39378	PE
Elf1	12:17:05:S1___TE	Elf1_extended_+_(17g)	Elf1_extended_+_(16r)	0.124084	0.144671	0	TE
Elf1	12:18:01:S2___PE	Elf1_extended_+_(17g)	Elf1_extended_+_(16r)	0.221858	0.0110076	1.95572	PE
Elf1	12:18:19:S2___TE	Elf1_extended_+_(17g)	Elf1_extended_+_(16r)	0.117314	0.100175	0	TE
Elf1	12:18:31:S1___PE	Elf1_extended_+_(17g)	Elf1_extended_+_(16r)	0.127789	0.0582411	1.68497	PE
Elf1	12:18:34:S2___PE	Elf1_extended_+_(17g)	Elf1_extended_+_(16r)	0.141567	0	0	PE
Elf1	12:19:12:S4___TE	Elf1_extended_+_(17g)	Elf1_extended_+_(16r)	0.23297	0.134421	0	TE
Elf1	12:19:16:S1___TE	Elf1_extended_+_(17g)	Elf1_extended_+_(16r)	0.241995	0.211124	0	TE
Elf1	12:20:24:S2___TE	Elf1_extended_+_(17g)	Elf1_extended_+_(16r)	0.182345	0.164007	1.229	TE
Elf1	12:20:32:S2___TE	Elf1_extended_+_(17g)	Elf1_extended_+_(16r)	0.376111	0.0865463	1.76024	TE
Elf1	12:20:41:S2___TE	Elf1_extended_+_(17g)	Elf1_extended_+_(16r)	0.174175	0.129819	1.26148	TE
Elf1	12:21:16:S2___TE	Elf1_extended_+_(17g)	Elf1_extended_+_(16r)	0.378396	0.0669773	0	TE
Elf1	12:22:38:S1___EPI	Elf1_extended_+_(17g)	Elf1_extended_+_(16r)	0.173074	0.052184	1.71782	EPI
Elf1	12:23:15:S1___TE	Elf1_extended_+_(17g)	Elf1_extended_+_(16r)	0.168186	0.174374	0	TE
Elf1	12:23:34:S4___TE	Elf1_extended_+_(17g)	Elf1_extended_+_(16r)	0.181357	0.256203	0	TE
Elf1	12:23:42:S1___EPI	Elf1_extended_+_(17g)	Elf1_extended_+_(16r)	0.0430112	0.0493885	0	EPI
Elf1	12:23:45:S4___TE	Elf1_extended_+_(17g)	Elf1_extended_+_(16r)	0.342721	0.0629586	0	TE
Elf1	12:24:03:S2___TE	Elf1_extended_+_(17g)	Elf1_extended_+_(16r)	0.19852	0.219161	0	TE
Elf1	12:25:08:S4___TE	Elf1_extended_+_(17g)	Elf1_extended_+_(16r)	0.157248	0.181479	0	TE
Elf1	12:25:19:S1___TE	Elf1_extended_+_(17g)	Elf1_extended_+_(16r)	0.27024	0.0843914	0	TE
Elf1	12:25:23:S4___TE	Elf1_extended_+_(17g)	Elf1_extended_+_(16r)	0.209047	0.178684	1.50829	TE
Elf1	12:26:05:S1___TE	Elf1_extended_+_(17g)	Elf1_extended_+_(16r)	0.220921	0.0761794	0	TE
Elf1	12:26:07:S1___TE	Elf1_extended_+_(17g)	Elf1_extended_+_(16r)	0.190659	0.0507863	0	TE
Elf1	12:26:08:S2___TE	Elf1_extended_+_(17g)	Elf1_extended_+_(16r)	0.33167	0.15131	0	TE
Elf1	12:26:11:S4___TE	Elf1_extended_+_(17g)	Elf1_extended_+_(16r)	0.154377	0.112638	1.81025	TE
Elf1	12:26:23:S1___TE	Elf1_extended_+_(17g)	Elf1_extended_+_(16r)	0.161662	0.0563774	0	TE
Elf1	12:26:44:S2___TE	Elf1_extended_+_(17g)	Elf1_extended_+_(16r)	0.224389	0.214036	1.57623	TE
Elf1	12:27:14:S2___TE	Elf1_extended_+_(17g)	Elf1_extended_+_(16r)	0.1829	0.212464	2.04844	TE
Elf1	12:28:13:S4___TE	Elf1_extended_+_(17g)	Elf1_extended_+_(16r)	0.173794	0.168957	0	TE
Elf1	12:29:13:S2___TE	Elf1_extended_+_(17g)	Elf1_extended_+_(16r)	0.189527	0.250262	0	TE
Elf1	12:29:17:S2___PE	Elf1_extended_+_(17g)	Elf1_extended_+_(16r)	0.151445	0.0564939	1.45977	PE
Elf1	12:29:33:S2___TE	Elf1_extended_+_(17g)	Elf1_extended_+_(16r)	0.145713	0.279383	1.41636	TE
Elf1	12:29:38:S1___EPI	Elf1_extended_+_(17g)	Elf1_extended_+_(16r)	0.0652679	0	1.48132	EPI
Elf1	12:29:39:S1___TE	Elf1_extended_+_(17g)	Elf1_extended_+_(16r)	0.228186	0.0463017	0	TE
Elf1	12:30:22:S1___EPI	Elf1_extended_+_(17g)	Elf1_extended_+_(16r)	0.0208985	0.0540478	0	EPI
Elf1	12:31:19:S4___TE	Elf1_extended_+_(17g)	Elf1_extended_+_(16r)	0.116429	0.0251602	0	TE
Elf1	12:31:20:S1___TE	Elf1_extended_+_(17g)	Elf1_extended_+_(16r)	0.183178	0.0757135	1.96283	TE
Elf1	12:31:46:S4___EPI	Elf1_extended_+_(17g)	Elf1_extended_+_(16r)	0.0450794	0.0633663	0	EPI
Elf1	12:32:09:S1___EPI	Elf1_extended_+_(17g)	Elf1_extended_+_(16r)	0.0457791	0.0249854	0	EPI
Elf1	12:32:33:S2___TE	Elf1_extended_+_(17g)	Elf1_extended_+_(16r)	0.271608	0.141468	0	TE
Elf1	12:32:39:S4___EPI	Elf1_extended_+_(17g)	Elf1_extended_+_(16r)	0.283524	0.022947	0	EPI
Elf1	12:32:45:S2___TE	Elf1_extended_+_(17g)	Elf1_extended_+_(16r)	0.373806	0.0970879	0	TE
Elf1	12:34:22:S4___TE	Elf1_extended_+_(17g)	Elf1_extended_+_(16r)	0.188416	0.170181	2.01459	TE
Elf1	12:35:20:S4___PE	Elf1_extended_+_(17g)	Elf1_extended_+_(16r)	0.101334	0.0815958	0	PE
Elf1	12:35:35:S2___PE	Elf1_extended_+_(17g)	Elf1_extended_+_(16r)	0.178887	0.0839255	1.69197	PE
Elf1	12:36:15:S1___TE	Elf1_extended_+_(17g)	Elf1_extended_+_(16r)	0.259621	0.0926616	1.3504	TE
Elf1	12:37:23:S4___EPI	Elf1_extended_+_(17g)	Elf1_extended_+_(16r)	0.128797	0.0161328	0	EPI
Elf1	12:37:33:S2___TE	Elf1_extended_+_(17g)	Elf1_extended_+_(16r)	0.281497	0.118987	1.13918	TE
Elf1	12:37:39:S1___TE	Elf1_extended_+_(17g)	Elf1_extended_+_(16r)	0.416365	0.10763	0	TE
Elf1	12:37:39:S2___TE	Elf1_extended_+_(17g)	Elf1_extended_+_(16r)	0.164729	0.165463	0	TE
Elf1	12:38:27:S4___TE	Elf1_extended_+_(17g)	Elf1_extended_+_(16r)	0.167949	0.162726	1.54669	TE
Elf1	12:38:31:S4___TE	Elf1_extended_+_(17g)	Elf1_extended_+_(16r)	0.170213	0.213978	1.60421	TE
Elf1	12:39:05:S2___TE	Elf1_extended_+_(17g)	Elf1_extended_+_(16r)	0.137348	0.141118	1.65572	TE
Elf1	12:39:09:S2___TE	Elf1_extended_+_(17g)	Elf1_extended_+_(16r)	0.0848185	0.220617	0	TE
Elf1	12:39:17:S1___TE	Elf1_extended_+_(17g)	Elf1_extended_+_(16r)	0.17259	0.147175	0	TE
Elf1	12:39:31:S4___TE	Elf1_extended_+_(17g)	Elf1_extended_+_(16r)	0.294987	0.186954	1.54173	TE
Elf1	12:39:33:S4___TE	Elf1_extended_+_(17g)	Elf1_extended_+_(16r)	0.238784	0.133139	2.11168	TE
Elf1	12:40:38:S4___PE	Elf1_extended_+_(17g)	Elf1_extended_+_(16r)	0.128159	0.0386721	1.58477	PE
Elf1	12:41:37:S4___EPI	Elf1_extended_+_(17g)	Elf1_extended_+_(16r)	0.152237	0.138206	0	EPI
Elf1	12:42:03:S2___EPI	Elf1_extended_+_(17g)	Elf1_extended_+_(16r)	0.151187	0.0136284	0	EPI
Elf1	12:42:15:S1___TE	Elf1_extended_+_(17g)	Elf1_extended_+_(16r)	0.106592	0.233256	1.70917	TE
Elf1	12:42:18:S1___PE	Elf1_extended_+_(17g)	Elf1_extended_+_(16r)	0.229204	0.0672103	0	PE
Elf1	12:42:40:S4___EPI	Elf1_extended_+_(17g)	Elf1_extended_+_(16r)	0.358814	0.0199767	0	EPI
Elf1	12:43:44:S2___TE	Elf1_extended_+_(17g)	Elf1_extended_+_(16r)	0.217917	0.213221	0	TE
Elf1	12:44:31:S1___EPI	Elf1_extended_+_(17g)	Elf1_extended_+_(16r)	0.0914554	0.0566104	0	EPI
Elf1	12:44:47:S1___TE	Elf1_extended_+_(17g)	Elf1_extended_+_(16r)	0.179721	0.145253	1.70438	TE
Elf1	12:44:47:S4___TE	Elf1_extended_+_(17g)	Elf1_extended_+_(16r)	0.211434	0.198078	0	TE
Elf1	12:45:25:S4___EPI	Elf1_extended_+_(17g)	Elf1_extended_+_(16r)	0.190402	0.0370414	1.33991	EPI
Elf1	12:45:31:S4___TE	Elf1_extended_+_(17g)	Elf1_extended_+_(16r)	0.0507182	0.0278975	1.6761	TE
Elf1	12:45:33:S1___PE	Elf1_extended_+_(17g)	Elf1_extended_+_(16r)	0.0661117	0.0217239	1.19836	PE
Elf1	12:45:47:S1___TE	Elf1_extended_+_(17g)	Elf1_extended_+_(16r)	0.254425	0.209726	0	TE
Elf1	12:46:08:S4___PE	Elf1_extended_+_(17g)	Elf1_extended_+_(16r)	0.227702	0.138672	0	PE
Elf1	12:46:21:S2___PE	Elf1_extended_+_(17g)	Elf1_extended_+_(16r)	0.45595	0	1.5127	PE
Elf1	12:47:36:S2___TE	Elf1_extended_+_(17g)	Elf1_extended_+_(16r)	0.403544	0.211241	0.927768	TE
Elf1	12:47:39:S4___PE	Elf1_extended_+_(17g)	Elf1_extended_+_(16r)	0.298022	0.0987187	2.00675	PE
Elf1	12:48:03:S1___TE	Elf1_extended_+_(17g)	Elf1_extended_+_(16r)	0.306542	0.213978	0	TE
Elf1	12:48:15:S1___TE	Elf1_extended_+_(17g)	Elf1_extended_+_(16r)	0.25284	0.182003	0	TE
Elf1	13:01:06:S1___PE	Elf1_extended_+_(17g)	Elf1_extended_+_(16r)	0.190155	0.0407105	0	PE
Elf1	13:01:12:S1___TE	Elf1_extended_+_(17g)	Elf1_extended_+_(16r)	0.325126	0.156669	0	TE
Elf1	13:01:14:S2___TE	Elf1_extended_+_(17g)	Elf1_extended_+_(16r)	0.117756	0.17915	1.91811	TE
Elf1	13:01:16:S1___EPI	Elf1_extended_+_(17g)	Elf1_extended_+_(16r)	0.247345	0.0106581	0	EPI
Elf1	13:02:04:S4___TE	Elf1_extended_+_(17g)	Elf1_extended_+_(16r)	0.206968	0.117997	1.63055	TE
Elf1	13:03:06:S1___TE	Elf1_extended_+_(17g)	Elf1_extended_+_(16r)	0.0836763	0.203611	0	TE
Elf1	13:03:30:S2___TE	Elf1_extended_+_(17g)	Elf1_extended_+_(16r)	0.291138	0.237798	0	TE
Elf1	13:04:04:S4___EPI	Elf1_extended_+_(17g)	Elf1_extended_+_(16r)	0.10973	0.098078	0	EPI
Elf1	13:04:12:S2___TE	Elf1_extended_+_(17g)	Elf1_extended_+_(16r)	0.419267	0.0635411	1.76088	TE
Elf1	13:04:16:S2___EPI	Elf1_extended_+_(17g)	Elf1_extended_+_(16r)	0.101035	0.0453698	0	EPI
Elf1	13:04:34:S1___TE	Elf1_extended_+_(17g)	Elf1_extended_+_(16r)	0.399119	0.234013	0	TE
Elf1	13:05:28:S1___TE	Elf1_extended_+_(17g)	Elf1_extended_+_(16r)	0.226992	0.17548	0	TE
Elf1	13:05:31:S2___TE	Elf1_extended_+_(17g)	Elf1_extended_+_(16r)	0.193221	0.140769	1.14845	TE
Elf1	13:06:32:S1___TE	Elf1_extended_+_(17g)	Elf1_extended_+_(16r)	0.148142	0.140303	0	TE
Elf1	13:07:01:S2___PE	Elf1_extended_+_(17g)	Elf1_extended_+_(16r)	0.263017	0.105416	0	PE
Elf1	13:07:18:S3___TE	Elf1_extended_+_(17g)	Elf1_extended_+_(16r)	0.249486	0.201805	0	TE
Elf1	13:07:23:S4___TE	Elf1_extended_+_(17g)	Elf1_extended_+_(16r)	0.213965	0.158299	0	TE
Elf1	13:08:12:S4___PE	Elf1_extended_+_(17g)	Elf1_extended_+_(16r)	0.259456	0.0518928	0	PE
Elf1	13:08:19:S1___TE	Elf1_extended_+_(17g)	Elf1_extended_+_(16r)	0.148018	0.132324	0	TE
Elf1	13:08:36:S4___TE	Elf1_extended_+_(17g)	Elf1_extended_+_(16r)	0.254116	0.0445545	1.98748	TE
Elf1	13:09:24:S1___TE	Elf1_extended_+_(17g)	Elf1_extended_+_(16r)	0.278307	0.156203	0	TE
Elf1	13:10:05:S1___PE	Elf1_extended_+_(17g)	Elf1_extended_+_(16r)	0.325784	0.0562027	0	PE
Elf1	13:10:16:S1___TE	Elf1_extended_+_(17g)	Elf1_extended_+_(16r)	0.279995	0.0549796	0	TE
Elf1	13:10:34:S1___TE	Elf1_extended_+_(17g)	Elf1_extended_+_(16r)	0.31071	0.0889924	0	TE
Elf1	13:11:22:S1___TE	Elf1_extended_+_(17g)	Elf1_extended_+_(16r)	0.41192	0.0601631	1.44487	TE
Elf1	13:11:32:S2___TE	Elf1_extended_+_(17g)	Elf1_extended_+_(16r)	0.39773	0.229936	1.01711	TE
Elf1	13:12:08:S2___TE	Elf1_extended_+_(17g)	Elf1_extended_+_(16r)	0.159069	0.129004	1.73507	TE
Elf1	13:12:08:S4___TE	Elf1_extended_+_(17g)	Elf1_extended_+_(16r)	0.30399	0.102097	2.2738	TE
Elf1	13:12:12:S1___TE	Elf1_extended_+_(17g)	Elf1_extended_+_(16r)	0.290027	0.259755	0	TE
Elf1	13:12:16:S1___EPI	Elf1_extended_+_(17g)	Elf1_extended_+_(16r)	0.0783359	0.0253349	0	EPI
Elf1	13:12:16:S2___TE	Elf1_extended_+_(17g)	Elf1_extended_+_(16r)	0.0891813	0.0601631	1.52227	TE
Elf1	13:12:24:S2___EPI	Elf1_extended_+_(17g)	Elf1_extended_+_(16r)	0.0341929	0.0496797	1.37331	EPI
Elf1	13:12:26:S2___EPI	Elf1_extended_+_(17g)	Elf1_extended_+_(16r)	0.0505536	0.0790332	1.34093	EPI
Elf1	13:13:09:S4___TE	Elf1_extended_+_(17g)	Elf1_extended_+_(16r)	0.197358	0.263425	1.86258	TE
Elf1	13:14:14:S2___TE	Elf1_extended_+_(17g)	Elf1_extended_+_(16r)	0.0643316	0.187595	1.24858	TE
Elf1	13:14:24:S4___TE	Elf1_extended_+_(17g)	Elf1_extended_+_(16r)	0.486232	0.145137	1.03461	TE
Elf1	13:14:40:S1___TE	Elf1_extended_+_(17g)	Elf1_extended_+_(16r)	0.244238	0.107688	0	TE
Elf1	13:15:30:S4___PE	Elf1_extended_+_(17g)	Elf1_extended_+_(16r)	0.117005	0.0238206	0	PE
Elf1	13:15:48:S2___TE	Elf1_extended_+_(17g)	Elf1_extended_+_(16r)	0.206989	0.0411182	0	TE
Elf1	13:16:32:S1___TE	Elf1_extended_+_(17g)	Elf1_extended_+_(16r)	0.330703	0.29272	1.95717	TE
Elf1	13:17:07:S1___TE	Elf1_extended_+_(17g)	Elf1_extended_+_(16r)	0.037146	0.133955	1.59772	TE
Elf1	13:18:08:S2___PE	Elf1_extended_+_(17g)	Elf1_extended_+_(16r)	0.17151	0.067152	1.91536	PE
Elf1	13:18:15:S2___TE	Elf1_extended_+_(17g)	Elf1_extended_+_(16r)	0.138325	0.0645312	1.80398	TE
Elf1	13:19:01:S1___EPI	Elf1_extended_+_(17g)	Elf1_extended_+_(16r)	0.2642	0.0565521	0	EPI
Elf1	13:19:03:S2___TE	Elf1_extended_+_(17g)	Elf1_extended_+_(16r)	0.202472	0.105358	2.15899	TE
Elf1	13:19:09:S1___TE	Elf1_extended_+_(17g)	Elf1_extended_+_(16r)	0.290912	0.0878276	0	TE
Elf1	13:19:11:S1___PE	Elf1_extended_+_(17g)	Elf1_extended_+_(16r)	0.120483	0.0673267	1.66662	PE
Elf1	13:19:20:S4___TE	Elf1_extended_+_(17g)	Elf1_extended_+_(16r)	0.262677	0.143623	0	TE
Elf1	13:19:30:S1___TE	Elf1_extended_+_(17g)	Elf1_extended_+_(16r)	0.244999	0.155795	0	TE
Elf1	13:20:15:S2___PE	Elf1_extended_+_(17g)	Elf1_extended_+_(16r)	0.246779	0.0329062	2.08735	PE
Elf1	13:20:28:S1___EPI	Elf1_extended_+_(17g)	Elf1_extended_+_(16r)	0.17506	0.0411182	0	EPI
Elf1	13:20:34:S2___TE	Elf1_extended_+_(17g)	Elf1_extended_+_(16r)	0.342567	0.198835	0	TE
Elf1	13:21:01:S1___PE	Elf1_extended_+_(17g)	Elf1_extended_+_(16r)	0.233115	0.0817123	0	PE
Elf1	13:21:05:S4___EPI	Elf1_extended_+_(17g)	Elf1_extended_+_(16r)	0.223905	0.0539895	0	EPI
Elf1	13:21:30:S4___PE	Elf1_extended_+_(17g)	Elf1_extended_+_(16r)	0.192954	0.0670355	1.31826	PE
Elf1	13:21:42:S1___TE	Elf1_extended_+_(17g)	Elf1_extended_+_(16r)	0.272545	0.225568	2.21553	TE
Elf1	13:23:03:S2___PE	Elf1_extended_+_(17g)	Elf1_extended_+_(16r)	0.127891	0.0856727	1.61611	PE
Elf1	13:23:46:S4___TE	Elf1_extended_+_(17g)	Elf1_extended_+_(16r)	0.181234	0.055795	0	TE
Elf1	13:24:16:S4___TE	Elf1_extended_+_(17g)	Elf1_extended_+_(16r)	0.169215	0.227781	1.64801	TE
Elf1	13:24:46:S4___PE	Elf1_extended_+_(17g)	Elf1_extended_+_(16r)	0.132748	0.0208503	1.67733	PE
Elf1	13:24:48:S1___EPI	Elf1_extended_+_(17g)	Elf1_extended_+_(16r)	0.206999	0	0	EPI
Elf1	13:27:42:S4___TE	Elf1_extended_+_(17g)	Elf1_extended_+_(16r)	0.268367	0.164182	1.67111	TE
Elf1	13:28:03:S1___TE	Elf1_extended_+_(17g)	Elf1_extended_+_(16r)	0.191842	0.219103	1.732	TE
Elf1	13:28:08:S1___TE	Elf1_extended_+_(17g)	Elf1_extended_+_(16r)	0.121975	0.178043	0	TE
Elf1	13:28:46:S1___TE	Elf1_extended_+_(17g)	Elf1_extended_+_(16r)	0.354966	0.0905649	0	TE
Elf1	13:29:15:S2___EPI	Elf1_extended_+_(17g)	Elf1_extended_+_(16r)	0.00241809	0.0731508	1.31518	EPI
Elf1	13:29:19:S2___EPI	Elf1_extended_+_(17g)	Elf1_extended_+_(16r)	0.194734	0.00139779	0	EPI
Elf1	13:29:26:S2___TE	Elf1_extended_+_(17g)	Elf1_extended_+_(16r)	0.141896	0.260396	1.63529	TE
Elf1	13:30:03:S4___TE	Elf1_extended_+_(17g)	Elf1_extended_+_(16r)	0.159327	0.0605708	2.10611	TE
Elf1	13:30:08:S1___TE	Elf1_extended_+_(17g)	Elf1_extended_+_(16r)	0.262337	0.152242	1.72366	TE
Elf1	13:30:46:S2___TE	Elf1_extended_+_(17g)	Elf1_extended_+_(16r)	0.112776	0.198136	0	TE
Elf1	13:31:09:S1___PE	Elf1_extended_+_(17g)	Elf1_extended_+_(16r)	0.113764	0.100175	0	PE
Elf1	13:31:15:S2___TE	Elf1_extended_+_(17g)	Elf1_extended_+_(16r)	0.406188	0.155213	0	TE
Elf1	13:31:33:S1___EPI	Elf1_extended_+_(17g)	Elf1_extended_+_(16r)	0.0771835	0.0824694	0	EPI
Elf1	13:33:22:S4___TE	Elf1_extended_+_(17g)	Elf1_extended_+_(16r)	0.236891	0.068608	1.61056	TE
Elf1	13:33:32:S4___EPI	Elf1_extended_+_(17g)	Elf1_extended_+_(16r)	0.188797	0.0884683	1.43065	EPI
Elf1	13:34:02:S1___TE	Elf1_extended_+_(17g)	Elf1_extended_+_(16r)	0.248703	0.0223063	2.09027	TE
Elf1	13:34:47:S2___PE	Elf1_extended_+_(17g)	Elf1_extended_+_(16r)	0.263068	0.0676762	0	PE
Elf1	13:35:03:S2___TE	Elf1_extended_+_(17g)	Elf1_extended_+_(16r)	0.458862	0.117764	1.97531	TE
Elf1	13:35:05:S1___EPI	Elf1_extended_+_(17g)	Elf1_extended_+_(16r)	0.154336	0.0463599	0	EPI
Elf1	13:35:48:S4___TE	Elf1_extended_+_(17g)	Elf1_extended_+_(16r)	0.142554	0.187478	1.67839	TE
Elf1	13:36:30:S4___TE	Elf1_extended_+_(17g)	Elf1_extended_+_(16r)	0.164101	0.202912	0	TE
Elf1	13:36:43:S2___TE	Elf1_extended_+_(17g)	Elf1_extended_+_(16r)	0.0972279	0.0911474	0	TE
Elf1	13:37:29:S1___TE	Elf1_extended_+_(17g)	Elf1_extended_+_(16r)	0.101899	0.177111	1.24793	TE
Elf1	13:37:45:S1___TE	Elf1_extended_+_(17g)	Elf1_extended_+_(16r)	0.372633	0.317181	1.10061	TE
Elf1	13:38:23:S4___TE	Elf1_extended_+_(17g)	Elf1_extended_+_(16r)	0.325774	0.0360513	1.7871	TE
Elf1	13:38:25:S1___TE	Elf1_extended_+_(17g)	Elf1_extended_+_(16r)	0.21733	0.123122	0	TE
Elf1	13:39:13:S2___TE	Elf1_extended_+_(17g)	Elf1_extended_+_(16r)	0.448335	0.238672	0	TE
Elf1	13:39:26:S2___TE	Elf1_extended_+_(17g)	Elf1_extended_+_(16r)	0.391371	0.289458	1.03933	TE
Elf1	13:39:27:S2___TE	Elf1_extended_+_(17g)	Elf1_extended_+_(16r)	0.102764	0.182411	1.41889	TE
Elf1	13:39:44:S1___PE	Elf1_extended_+_(17g)	Elf1_extended_+_(16r)	0.0907042	0.0234129	1.54856	PE
Elf1	13:40:07:S1___PE	Elf1_extended_+_(17g)	Elf1_extended_+_(16r)	0.238331	0.00588235	1.69307	PE
Elf1	13:40:35:S1___PE	Elf1_extended_+_(17g)	Elf1_extended_+_(16r)	0.196154	0.0483984	0	PE
Elf1	13:41:23:S1___TE	Elf1_extended_+_(17g)	Elf1_extended_+_(16r)	0.250926	0.0797321	0	TE
Elf1	13:41:44:S4___TE	Elf1_extended_+_(17g)	Elf1_extended_+_(16r)	0.109967	0.128888	0	TE
Elf1	13:42:09:S2___PE	Elf1_extended_+_(17g)	Elf1_extended_+_(16r)	0.21057	0	1.5275	PE
Elf1	13:44:37:S4___PE	Elf1_extended_+_(17g)	Elf1_extended_+_(16r)	0.191472	0.0926034	0	PE
Elf1	13:45:41:S1___PE	Elf1_extended_+_(17g)	Elf1_extended_+_(16r)	0.16761	0.0348864	0	PE
Elf1	13:45:45:S4___TE	Elf1_extended_+_(17g)	Elf1_extended_+_(16r)	0.278832	0.111241	0	TE
Elf1	13:46:33:S4___TE	Elf1_extended_+_(17g)	Elf1_extended_+_(16r)	0.221827	0.265987	1.66032	TE
Elf1	13:46:38:S4___TE	Elf1_extended_+_(17g)	Elf1_extended_+_(16r)	0.517009	0.151194	1.38878	TE
Elf1	13:46:43:S1___EPI	Elf1_extended_+_(17g)	Elf1_extended_+_(16r)	0.17402	0	0	EPI
Elf1	13:47:31:S2___TE	Elf1_extended_+_(17g)	Elf1_extended_+_(16r)	0.197306	0.116424	0	TE
Elf1	14:01:01:S1___TE	Elf1_extended_+_(17g)	Elf1_extended_+_(16r)	0.308086	0.0811881	0	TE
Elf1	14:01:06:S2___PE	Elf1_extended_+_(17g)	Elf1_extended_+_(16r)	0.281857	0.0545719	0	PE
Elf1	14:01:15:S4___EPI	Elf1_extended_+_(17g)	Elf1_extended_+_(16r)	0.0532495	0.081887	0	EPI
Elf1	14:01:16:S4___TE	Elf1_extended_+_(17g)	Elf1_extended_+_(16r)	0.285181	0.0522423	0	TE
Elf1	14:01:22:S4___PE	Elf1_extended_+_(17g)	Elf1_extended_+_(16r)	0.252109	0.0814211	2.28132	PE
Elf1	14:02:18:S4___EPI	Elf1_extended_+_(17g)	Elf1_extended_+_(16r)	0.147123	0.0930693	1.53181	EPI
Elf1	14:03:04:S4___EPI	Elf1_extended_+_(17g)	Elf1_extended_+_(16r)	0.225881	0.0426325	1.55124	EPI
Elf1	14:03:13:S4___PE	Elf1_extended_+_(17g)	Elf1_extended_+_(16r)	0.153811	0.0552126	0	PE
Elf1	14:03:16:S2___TE	Elf1_extended_+_(17g)	Elf1_extended_+_(16r)	0.222043	0.154747	1.559	TE
Elf1	14:03:34:S1___TE	Elf1_extended_+_(17g)	Elf1_extended_+_(16r)	0.248601	0.149272	0	TE
Elf1	14:03:36:S1___TE	Elf1_extended_+_(17g)	Elf1_extended_+_(16r)	0.201381	0.11357	0.760855	TE
Elf1	14:05:19:S1___TE	Elf1_extended_+_(17g)	Elf1_extended_+_(16r)	0.0956124	0.153407	0	TE
Elf1	14:05:24:S1___TE	Elf1_extended_+_(17g)	Elf1_extended_+_(16r)	0.351251	0.260163	1.59017	TE
Elf1	14:05:27:S1___TE	Elf1_extended_+_(17g)	Elf1_extended_+_(16r)	0.358176	0.0615026	0	TE
Elf1	14:05:30:S1___EPI	Elf1_extended_+_(17g)	Elf1_extended_+_(16r)	0.016371	0.096622	0	EPI
Elf1	14:06:10:S2___EPI	Elf1_extended_+_(17g)	Elf1_extended_+_(16r)	0.0128416	0.039604	1.55992	EPI
Elf1	14:07:48:S4___TE	Elf1_extended_+_(17g)	Elf1_extended_+_(16r)	0.169915	0.14339	1.4652	TE
Elf1	14:08:10:S1___TE	Elf1_extended_+_(17g)	Elf1_extended_+_(16r)	0.299957	0.242574	0	TE
Elf1	14:08:26:S1___TE	Elf1_extended_+_(17g)	Elf1_extended_+_(16r)	0.24398	0.193826	1.78312	TE
Elf1	14:08:30:S2___PE	Elf1_extended_+_(17g)	Elf1_extended_+_(16r)	0.248292	0.0832848	0	PE
Elf1	14:08:40:S2___TE	Elf1_extended_+_(17g)	Elf1_extended_+_(16r)	0.179556	0.143914	0	TE
Elf1	14:10:01:S2___TE	Elf1_extended_+_(17g)	Elf1_extended_+_(16r)	0.268388	0.0688992	0	TE
Elf1	14:10:02:S1___EPI	Elf1_extended_+_(17g)	Elf1_extended_+_(16r)	0.246687	0.0697146	0	EPI
Elf1	14:10:19:S2___TE	Elf1_extended_+_(17g)	Elf1_extended_+_(16r)	0.180493	0.106756	0	TE
Elf1	14:10:24:S2___TE	Elf1_extended_+_(17g)	Elf1_extended_+_(16r)	0.472773	0.221083	1.01373	TE
Elf1	14:11:38:S1___PE	Elf1_extended_+_(17g)	Elf1_extended_+_(16r)	0.106057	0	1.59596	PE
Elf1	14:13:09:S4___EPI	Elf1_extended_+_(17g)	Elf1_extended_+_(16r)	0.0684578	0.0266162	0	EPI
Elf1	14:13:22:S4___TE	Elf1_extended_+_(17g)	Elf1_extended_+_(16r)	0.142678	0.183984	1.93336	TE
Elf1	14:14:02:S1___TE	Elf1_extended_+_(17g)	Elf1_extended_+_(16r)	0.236726	0.215609	1.58204	TE
Elf1	14:15:04:S2___TE	Elf1_extended_+_(17g)	Elf1_extended_+_(16r)	0.265301	0.173966	1.8505	TE
Elf1	14:15:22:S1___TE	Elf1_extended_+_(17g)	Elf1_extended_+_(16r)	0.291653	0.159872	1.55644	TE
Elf1	14:16:04:S2___PE	Elf1_extended_+_(17g)	Elf1_extended_+_(16r)	0.177745	0.0559697	1.37824	PE
Elf1	14:16:05:S4___TE	Elf1_extended_+_(17g)	Elf1_extended_+_(16r)	0.133859	0.184508	0	TE
Elf1	14:16:07:S2___PE	Elf1_extended_+_(17g)	Elf1_extended_+_(16r)	0.244135	0.093477	0	PE
Elf1	14:16:30:S2___EPI	Elf1_extended_+_(17g)	Elf1_extended_+_(16r)	0.0956227	0	0	EPI
Elf1	14:16:31:S1___TE	Elf1_extended_+_(17g)	Elf1_extended_+_(16r)	0.259014	0.218171	0	TE
Elf1	14:16:48:S4___PE	Elf1_extended_+_(17g)	Elf1_extended_+_(16r)	0.235378	0.0419336	1.68541	PE
Elf1	14:17:18:S2___TE	Elf1_extended_+_(17g)	Elf1_extended_+_(16r)	0.26703	0.238556	0	TE
Elf1	14:17:25:S1___TE	Elf1_extended_+_(17g)	Elf1_extended_+_(16r)	0.182345	0.0817123	0	TE
Elf1	14:17:48:S4___PE	Elf1_extended_+_(17g)	Elf1_extended_+_(16r)	0.262029	0.00710542	2.29959	PE
Elf1	14:18:31:S2___PE	Elf1_extended_+_(17g)	Elf1_extended_+_(16r)	0.171407	0.0337798	0	PE
Elf1	14:18:42:S1___TE	Elf1_extended_+_(17g)	Elf1_extended_+_(16r)	0.301871	0.155504	0	TE
Elf1	14:19:06:S1___TE	Elf1_extended_+_(17g)	Elf1_extended_+_(16r)	0.355028	0.15795	0	TE
Elf1	14:19:28:S4___TE	Elf1_extended_+_(17g)	Elf1_extended_+_(16r)	0.19497	0.260862	0	TE
Elf1	14:20:05:S2___TE	Elf1_extended_+_(17g)	Elf1_extended_+_(16r)	0.305225	0.148049	0	TE
Elf1	14:21:16:S4___TE	Elf1_extended_+_(17g)	Elf1_extended_+_(16r)	0.243404	0.131741	1.20967	TE
Elf1	14:21:32:S1___TE	Elf1_extended_+_(17g)	Elf1_extended_+_(16r)	0.336444	0.293011	1.59485	TE
Elf1	14:21:37:S1___TE	Elf1_extended_+_(17g)	Elf1_extended_+_(16r)	0.118867	0.317123	1.62656	TE
Elf1	14:21:48:S4___TE	Elf1_extended_+_(17g)	Elf1_extended_+_(16r)	0.25604	0.0510775	0	TE
Elf1	14:24:08:S2___TE	Elf1_extended_+_(17g)	Elf1_extended_+_(16r)	0.184711	0.180897	0	TE
Elf1	14:24:39:S1___TE	Elf1_extended_+_(17g)	Elf1_extended_+_(16r)	0.441626	0.122539	1.96128	TE
Elf1	14:25:10:S4___TE	Elf1_extended_+_(17g)	Elf1_extended_+_(16r)	0.10584	0.173267	0	TE
Elf1	14:26:25:S1___EPI	Elf1_extended_+_(17g)	Elf1_extended_+_(16r)	0.0690443	0	0	EPI
Elf1	14:26:45:S1___TE	Elf1_extended_+_(17g)	Elf1_extended_+_(16r)	0.160448	0.106814	1.64791	TE
Elf1	14:28:31:S1___TE	Elf1_extended_+_(17g)	Elf1_extended_+_(16r)	0.339325	0.100932	1.92078	TE
Elf1	14:28:34:S2___TE	Elf1_extended_+_(17g)	Elf1_extended_+_(16r)	0.341404	0.0980198	1.72472	TE
Elf1	14:29:46:S2___PE	Elf1_extended_+_(17g)	Elf1_extended_+_(16r)	0.335673	0.0441468	1.47761	PE
Elf1	14:30:29:S4___TE	Elf1_extended_+_(17g)	Elf1_extended_+_(16r)	0.276867	0.262667	1.24663	TE
Elf1	14:30:46:S4___TE	Elf1_extended_+_(17g)	Elf1_extended_+_(16r)	0.155952	0.261677	1.7416	TE
Elf1	14:32:15:S2___TE	Elf1_extended_+_(17g)	Elf1_extended_+_(16r)	0.104174	0.1212	1.61377	TE
Elf1	14:32:34:S4___TE	Elf1_extended_+_(17g)	Elf1_extended_+_(16r)	0.226673	0.219161	0	TE
Elf1	14:33:09:S4___EPI	Elf1_extended_+_(17g)	Elf1_extended_+_(16r)	0.130803	0.0292953	0	EPI
Elf1	14:33:27:S1___TE	Elf1_extended_+_(17g)	Elf1_extended_+_(16r)	0.0374959	0.0911474	0	TE
Elf1	14:33:27:S2___TE	Elf1_extended_+_(17g)	Elf1_extended_+_(16r)	0.17861	0.12551	1.9076	TE
Elf1	14:33:48:S4___EPI	Elf1_extended_+_(17g)	Elf1_extended_+_(16r)	0.0901177	0.170588	0	EPI
Elf1	14:34:20:S4___TE	Elf1_extended_+_(17g)	Elf1_extended_+_(16r)	0.189723	0.156086	0	TE
Elf1	14:34:33:S2___TE	Elf1_extended_+_(17g)	Elf1_extended_+_(16r)	0.181079	0.184916	0	TE
Elf1	14:34:40:S4___TE	Elf1_extended_+_(17g)	Elf1_extended_+_(16r)	0.17364	0.102388	2.01309	TE
Elf1	14:34:45:S1___TE	Elf1_extended_+_(17g)	Elf1_extended_+_(16r)	0.0746213	0.0569598	0	TE
Elf1	14:35:07:S4___PE	Elf1_extended_+_(17g)	Elf1_extended_+_(16r)	0.156857	0.0425743	1.59953	PE
Elf1	14:35:31:S1___PE	Elf1_extended_+_(17g)	Elf1_extended_+_(16r)	0.227363	0.152825	1.79155	PE
Elf1	14:36:05:S2___TE	Elf1_extended_+_(17g)	Elf1_extended_+_(16r)	0.307612	0.101048	1.89802	TE
Elf1	14:37:29:S1___TE	Elf1_extended_+_(17g)	Elf1_extended_+_(16r)	0.282176	0.145079	1.5674	TE
Elf1	14:38:44:S2___TE	Elf1_extended_+_(17g)	Elf1_extended_+_(16r)	0.144334	0.201048	0	TE
Elf1	14:39:40:S2___EPI	Elf1_extended_+_(17g)	Elf1_extended_+_(16r)	0.194055	0.0507863	0	EPI
Elf1	14:40:02:S1___TE	Elf1_extended_+_(17g)	Elf1_extended_+_(16r)	0.128972	0.0856144	1.71879	TE
Elf1	14:40:15:S2___TE	Elf1_extended_+_(17g)	Elf1_extended_+_(16r)	0.17507	0.102155	0	TE
Elf1	14:40:47:S4___TE	Elf1_extended_+_(17g)	Elf1_extended_+_(16r)	0.242797	0.116191	2.36304	TE
Elf1	14:41:38:S1___TE	Elf1_extended_+_(17g)	Elf1_extended_+_(16r)	0.201381	0.183809	2.0754	TE
Elf1	14:42:41:S1___TE	Elf1_extended_+_(17g)	Elf1_extended_+_(16r)	0.167291	0.0520093	0	TE
Elf1	14:43:17:S1___TE	Elf1_extended_+_(17g)	Elf1_extended_+_(16r)	0.17792	0.171928	1.71599	TE
Elf1	14:43:23:S1___TE	Elf1_extended_+_(17g)	Elf1_extended_+_(16r)	0.316245	0.0645894	0	TE
Elf1	14:43:23:S4___TE	Elf1_extended_+_(17g)	Elf1_extended_+_(16r)	0.144756	0.150262	0	TE
Elf1	14:43:45:S1___TE	Elf1_extended_+_(17g)	Elf1_extended_+_(16r)	0.191636	0.217647	1.67186	TE
Elf1	14:44:33:S2___EPI	Elf1_extended_+_(17g)	Elf1_extended_+_(16r)	0.0410664	0.0462434	0	EPI
Elf1	14:46:41:S2___TE	Elf1_extended_+_(17g)	Elf1_extended_+_(16r)	0.155272	0.129528	1.66993	TE
Elf1	14:46:45:S4___TE	Elf1_extended_+_(17g)	Elf1_extended_+_(16r)	0.246429	0.139779	1.96202	TE
Elf1	14:46:48:S2___TE	Elf1_extended_+_(17g)	Elf1_extended_+_(16r)	0.337123	0.107105	0	TE
Elf1	14:47:25:S4___PE	Elf1_extended_+_(17g)	Elf1_extended_+_(16r)	0.216034	0.121491	1.479	PE
Elf1	14:47:45:S2___TE	Elf1_extended_+_(17g)	Elf1_extended_+_(16r)	0.365297	0.0416424	0	TE
Elf1	14:48:09:S4___TE	Elf1_extended_+_(17g)	Elf1_extended_+_(16r)	0.361479	0.138556	1.08727	TE
Elf1	14:48:29:S2___PE	Elf1_extended_+_(17g)	Elf1_extended_+_(16r)	0.189753	0.156902	1.91527	PE
Elf1	15:01:04:S4___TE	Elf1_extended_+_(17g)	Elf1_extended_+_(16r)	0.123776	0.20233	0	TE
Elf1	15:01:06:S1___PE	Elf1_extended_+_(17g)	Elf1_extended_+_(16r)	0.21201	0.0481072	0	PE
Elf1	15:01:07:S4___EPI	Elf1_extended_+_(17g)	Elf1_extended_+_(16r)	0.19281	0.0327897	0	EPI
Elf1	15:01:08:S4___TE	Elf1_extended_+_(17g)	Elf1_extended_+_(16r)	0.222465	0.0433314	0	TE
Elf1	15:01:12:S3___TE	Elf1_extended_+_(17g)	Elf1_extended_+_(16r)	0.250463	0.0978451	0	TE
Elf1	15:01:12:S4___TE	Elf1_extended_+_(17g)	Elf1_extended_+_(16r)	0.227146	0.0901573	0	TE
Elf1	15:01:14:S2___TE	Elf1_extended_+_(17g)	Elf1_extended_+_(16r)	0.522082	0.181771	0	TE
Elf1	15:01:15:S2___TE	Elf1_extended_+_(17g)	Elf1_extended_+_(16r)	0.324148	0.284857	0	TE
Elf1	15:02:04:S2___TE	Elf1_extended_+_(17g)	Elf1_extended_+_(16r)	0.262121	0.180315	2.08298	TE
Elf1	15:02:12:S3___PE	Elf1_extended_+_(17g)	Elf1_extended_+_(16r)	0.164842	0.021491	2.28119	PE
Elf1	15:02:12:S4___PE	Elf1_extended_+_(17g)	Elf1_extended_+_(16r)	0.257789	0	2.34434	PE
Elf1	15:02:13:S2___TE	Elf1_extended_+_(17g)	Elf1_extended_+_(16r)	0.160942	0.126674	1.00762	TE
Elf1	15:03:02:S1___TE	Elf1_extended_+_(17g)	Elf1_extended_+_(16r)	0.149716	0.0875364	0	TE
Elf1	15:03:06:S2___TE	Elf1_extended_+_(17g)	Elf1_extended_+_(16r)	0.156898	0.14968	1.08319	TE
Elf1	15:04:10:S1___TE	Elf1_extended_+_(17g)	Elf1_extended_+_(16r)	0.34232	0.0846826	0	TE
Elf1	15:04:30:S2___TE	Elf1_extended_+_(17g)	Elf1_extended_+_(16r)	0.260197	0.0718695	1.78245	TE
Elf1	15:04:31:S4___TE	Elf1_extended_+_(17g)	Elf1_extended_+_(16r)	0.287588	0.255446	0	TE
Elf1	15:04:40:S1___TE	Elf1_extended_+_(17g)	Elf1_extended_+_(16r)	0.382872	0.244787	0	TE
Elf1	15:04:43:S4___TE	Elf1_extended_+_(17g)	Elf1_extended_+_(16r)	0.209222	0.191264	1.03773	TE
Elf1	15:06:05:S1___PE	Elf1_extended_+_(17g)	Elf1_extended_+_(16r)	0.100161	0.0799068	1.24989	PE
Elf1	15:07:04:S2___PE	Elf1_extended_+_(17g)	Elf1_extended_+_(16r)	0.126873	0.031392	0	PE
Elf1	15:07:08:S4___PE	Elf1_extended_+_(17g)	Elf1_extended_+_(16r)	0.341846	0.0167734	1.58082	PE
Elf1	15:08:05:S2___TE	Elf1_extended_+_(17g)	Elf1_extended_+_(16r)	0.354369	0.288526	0.779054	TE
Elf1	15:08:40:S1___PE	Elf1_extended_+_(17g)	Elf1_extended_+_(16r)	0.108866	0.0403611	1.82542	PE
Elf1	15:10:09:S4___TE	Elf1_extended_+_(17g)	Elf1_extended_+_(16r)	0.237858	0.0373326	0	TE
Elf1	15:10:22:S1___TE	Elf1_extended_+_(17g)	Elf1_extended_+_(16r)	0.409666	0.175888	0	TE
Elf1	15:10:25:S1___TE	Elf1_extended_+_(17g)	Elf1_extended_+_(16r)	0.245647	0.102621	2.21821	TE
Elf1	15:11:17:S2___EPI	Elf1_extended_+_(17g)	Elf1_extended_+_(16r)	0.110193	0.0104252	0	EPI
Elf1	15:11:29:S4___EPI	Elf1_extended_+_(17g)	Elf1_extended_+_(16r)	0.126369	0.0962726	0	EPI
Elf1	15:11:41:S2___PE	Elf1_extended_+_(17g)	Elf1_extended_+_(16r)	0.0782228	0.0573675	1.73395	PE
Elf1	15:12:03:S4___TE	Elf1_extended_+_(17g)	Elf1_extended_+_(16r)	0.170409	0.110658	0	TE
Elf1	15:12:22:S4___TE	Elf1_extended_+_(17g)	Elf1_extended_+_(16r)	0.225088	0.0400699	1.67097	TE
Elf1	15:12:25:S4___TE	Elf1_extended_+_(17g)	Elf1_extended_+_(16r)	0.24004	0.0605125	0	TE
Elf1	15:12:37:S4___EPI	Elf1_extended_+_(17g)	Elf1_extended_+_(16r)	0.156096	0.0576587	0	EPI
Elf1	15:13:06:S1___PE	Elf1_extended_+_(17g)	Elf1_extended_+_(16r)	0.2976	0.0199767	1.36499	PE
Elf1	15:13:12:S1___TE	Elf1_extended_+_(17g)	Elf1_extended_+_(16r)	0.158092	0.0532906	1.73493	TE
Elf1	15:13:40:S1___TE	Elf1_extended_+_(17g)	Elf1_extended_+_(16r)	0.450249	0.141875	0	TE
Elf1	15:14:13:S1___TE	Elf1_extended_+_(17g)	Elf1_extended_+_(16r)	0.125237	0.0693069	2.23078	TE
Elf1	15:14:26:S4___TE	Elf1_extended_+_(17g)	Elf1_extended_+_(16r)	0.181017	0.0966803	2.09527	TE
Elf1	15:14:29:S2___TE	Elf1_extended_+_(17g)	Elf1_extended_+_(16r)	0.216414	0.0920792	0	TE
Elf1	15:15:45:S1___PE	Elf1_extended_+_(17g)	Elf1_extended_+_(16r)	0.0683137	0.0529412	0	PE
Elf1	15:17:05:S4___TE	Elf1_extended_+_(17g)	Elf1_extended_+_(16r)	0.247561	0.265929	1.45568	TE
Elf1	15:17:07:S2___TE	Elf1_extended_+_(17g)	Elf1_extended_+_(16r)	0.172878	0.0856727	1.61814	TE
Elf1	15:17:10:S2___TE	Elf1_extended_+_(17g)	Elf1_extended_+_(16r)	0.223463	0.108096	0	TE
Elf1	15:17:26:S2___TE	Elf1_extended_+_(17g)	Elf1_extended_+_(16r)	0.130371	0.109493	0	TE
Elf1	15:18:37:S2___TE	Elf1_extended_+_(17g)	Elf1_extended_+_(16r)	0.150858	0.174782	0.806001	TE
Elf1	15:18:42:S2___TE	Elf1_extended_+_(17g)	Elf1_extended_+_(16r)	0.28162	0.227432	1.46564	TE
Elf1	15:18:48:S1___PE	Elf1_extended_+_(17g)	Elf1_extended_+_(16r)	0.174082	0.034537	0	PE
Elf1	15:19:05:S2___PE	Elf1_extended_+_(17g)	Elf1_extended_+_(16r)	0.201741	0.0821782	1.3232	PE
Elf1	15:19:06:S1___TE	Elf1_extended_+_(17g)	Elf1_extended_+_(16r)	0.571493	0.165871	0	TE
Elf1	15:19:07:S4___PE	Elf1_extended_+_(17g)	Elf1_extended_+_(16r)	0.132789	0.0513687	0	PE
Elf1	15:20:19:S2___PE	Elf1_extended_+_(17g)	Elf1_extended_+_(16r)	0.202739	0.0471171	0	PE
Elf1	15:20:23:S1___TE	Elf1_extended_+_(17g)	Elf1_extended_+_(16r)	0.406795	0.152592	0	TE
Elf1	15:20:39:S1___TE	Elf1_extended_+_(17g)	Elf1_extended_+_(16r)	0.190926	0.0205009	2.00058	TE
Elf1	15:21:14:S1___PE	Elf1_extended_+_(17g)	Elf1_extended_+_(16r)	0.275961	0.0182877	1.63805	PE
Elf1	15:21:25:S4___TE	Elf1_extended_+_(17g)	Elf1_extended_+_(16r)	0.296736	0.168084	1.67851	TE
Elf1	15:23:11:S2___TE	Elf1_extended_+_(17g)	Elf1_extended_+_(16r)	0.0898811	0.173034	2.51587	TE
Elf1	15:24:07:S1___TE	Elf1_extended_+_(17g)	Elf1_extended_+_(16r)	0.186481	0.106523	1.95086	TE
Elf1	15:24:14:S1___PE	Elf1_extended_+_(17g)	Elf1_extended_+_(16r)	0.350181	0.128655	1.60932	PE
Elf1	15:24:15:S2___TE	Elf1_extended_+_(17g)	Elf1_extended_+_(16r)	0.0754754	0.085498	1.73202	TE
Elf1	15:24:31:S2___PE	Elf1_extended_+_(17g)	Elf1_extended_+_(16r)	0.121913	0.0581829	0	PE
Elf1	15:26:03:S2___PE	Elf1_extended_+_(17g)	Elf1_extended_+_(16r)	0.0878025	0.00885265	1.54357	PE
Elf1	15:26:04:S1___TE	Elf1_extended_+_(17g)	Elf1_extended_+_(16r)	0.113208	0.286255	1.40564	TE
Elf1	15:26:48:S1___PE	Elf1_extended_+_(17g)	Elf1_extended_+_(16r)	0.188457	0.0562027	1.38525	PE
Elf1	15:27:19:S4___PE	Elf1_extended_+_(17g)	Elf1_extended_+_(16r)	0.183117	0	1.79819	PE
Elf1	15:27:20:S1___EPI	Elf1_extended_+_(17g)	Elf1_extended_+_(16r)	0.162393	0	0	EPI
Elf1	15:29:24:S4___TE	Elf1_extended_+_(17g)	Elf1_extended_+_(16r)	0.306408	0.156203	1.6251	TE
Elf1	15:29:35:S1___TE	Elf1_extended_+_(17g)	Elf1_extended_+_(16r)	0.170275	0.225743	1.385	TE
Elf1	15:30:16:S4___TE	Elf1_extended_+_(17g)	Elf1_extended_+_(16r)	0.177869	0.0871287	0.815964	TE
Elf1	15:30:23:S2___TE	Elf1_extended_+_(17g)	Elf1_extended_+_(16r)	0.32103	0.142458	0	TE
Elf1	15:30:25:S2___EPI	Elf1_extended_+_(17g)	Elf1_extended_+_(16r)	0.350325	0	0	EPI
Elf1	15:31:08:S4___TE	Elf1_extended_+_(17g)	Elf1_extended_+_(16r)	0.229657	0.205708	0	TE
Elf1	15:31:27:S4___TE	Elf1_extended_+_(17g)	Elf1_extended_+_(16r)	0.17828	0.130169	1.51863	TE
Elf1	15:33:45:S4___TE	Elf1_extended_+_(17g)	Elf1_extended_+_(16r)	0.193653	0.125684	0	TE
Elf1	15:34:05:S4___TE	Elf1_extended_+_(17g)	Elf1_extended_+_(16r)	0.172179	0.272103	1.82623	TE
Elf1	15:34:11:S1___EPI	Elf1_extended_+_(17g)	Elf1_extended_+_(16r)	0.0331433	0.0933023	0	EPI
Elf1	15:34:13:S4___PE	Elf1_extended_+_(17g)	Elf1_extended_+_(16r)	0.121275	0.049505	0	PE
Elf1	15:35:19:S4___PE	Elf1_extended_+_(17g)	Elf1_extended_+_(16r)	0.190937	0	0	PE
Elf1	15:36:15:S2___PE	Elf1_extended_+_(17g)	Elf1_extended_+_(16r)	0.286199	0.0406523	1.2013	PE
Elf1	15:36:37:S1___PE	Elf1_extended_+_(17g)	Elf1_extended_+_(16r)	0.16301	0.0592895	0	PE
Elf1	15:37:25:S4___PE	Elf1_extended_+_(17g)	Elf1_extended_+_(16r)	0.11293	0.00658125	0	PE
Elf1	15:37:29:S2___TE	Elf1_extended_+_(17g)	Elf1_extended_+_(16r)	0.368806	0.179849	0	TE
Elf1	15:37:33:S1___TE	Elf1_extended_+_(17g)	Elf1_extended_+_(16r)	0.188282	0.149738	1.58937	TE
Elf1	15:38:07:S1___TE	Elf1_extended_+_(17g)	Elf1_extended_+_(16r)	0.157094	0.0614444	0	TE
Elf1	15:38:14:S1___EPI	Elf1_extended_+_(17g)	Elf1_extended_+_(16r)	0.149901	0.02318	0	EPI
Elf1	15:38:32:S4___TE	Elf1_extended_+_(17g)	Elf1_extended_+_(16r)	0.123189	0.282877	1.78752	TE
Elf1	15:38:35:S4___TE	Elf1_extended_+_(17g)	Elf1_extended_+_(16r)	0.272771	0.22749	2.40154	TE
Elf1	15:38:40:S2___TE	Elf1_extended_+_(17g)	Elf1_extended_+_(16r)	0.29545	0.228596	1.58146	TE
Elf1	15:38:46:S4___TE	Elf1_extended_+_(17g)	Elf1_extended_+_(16r)	0.171592	0.237566	1.77318	TE
Elf1	15:38:47:S1___PE	Elf1_extended_+_(17g)	Elf1_extended_+_(16r)	0.234884	0.0441468	0	PE
Elf1	15:39:35:S2___TE	Elf1_extended_+_(17g)	Elf1_extended_+_(16r)	0.264622	0.14007	0	TE
Elf1	15:39:48:S1___TE	Elf1_extended_+_(17g)	Elf1_extended_+_(16r)	0.172343	0.122947	1.44923	TE
Elf1	15:40:13:S4___TE	Elf1_extended_+_(17g)	Elf1_extended_+_(16r)	0.267626	0.255562	0	TE
Elf1	15:41:02:S4___TE	Elf1_extended_+_(17g)	Elf1_extended_+_(16r)	0.310926	0.241235	1.68683	TE
Elf1	15:41:36:S2___TE	Elf1_extended_+_(17g)	Elf1_extended_+_(16r)	0.437387	0.126616	1.76121	TE
Elf1	15:41:46:S2___EPI	Elf1_extended_+_(17g)	Elf1_extended_+_(16r)	0.101581	0.049039	0	EPI
Elf1	15:42:48:S1___TE	Elf1_extended_+_(17g)	Elf1_extended_+_(16r)	0.387286	0.179033	0	TE
Elf1	15:43:05:S4___TE	Elf1_extended_+_(17g)	Elf1_extended_+_(16r)	0.286734	0.23477	1.83456	TE
Elf1	15:44:15:S2___TE	Elf1_extended_+_(17g)	Elf1_extended_+_(16r)	0.152227	0.099767	0	TE
Elf1	15:44:25:S4___PE	Elf1_extended_+_(17g)	Elf1_extended_+_(16r)	0.196781	0.0836925	1.75839	PE
Elf1	15:44:34:S1___TE	Elf1_extended_+_(17g)	Elf1_extended_+_(16r)	0.212051	0.0974374	0	TE
Elf1	15:44:39:S2___TE	Elf1_extended_+_(17g)	Elf1_extended_+_(16r)	0.209006	0.181188	1.18317	TE
Elf1	15:44:43:S4___TE	Elf1_extended_+_(17g)	Elf1_extended_+_(16r)	0.0719048	0.234188	0	TE
Elf1	15:44:45:S3___TE	Elf1_extended_+_(17g)	Elf1_extended_+_(16r)	0.0935648	0.192662	0	TE
Elf1	15:44:48:S4___TE	Elf1_extended_+_(17g)	Elf1_extended_+_(16r)	0.247067	0.153407	0	TE
Elf1	15:45:23:S1___TE	Elf1_extended_+_(17g)	Elf1_extended_+_(16r)	0.319034	0.146243	1.73712	TE
Elf1	15:45:48:S2___TE	Elf1_extended_+_(17g)	Elf1_extended_+_(16r)	0.262255	0.247467	1.77978	TE
Elf1	15:47:18:S1___TE	Elf1_extended_+_(17g)	Elf1_extended_+_(16r)	0.175029	0.069074	0	TE
Elf1	15:47:45:S1___TE	Elf1_extended_+_(17g)	Elf1_extended_+_(16r)	0.249393	0.0620268	0	TE
Elf1	16:01:10:S1___TE	Elf1_extended_+_(17g)	Elf1_extended_+_(16r)	0.299772	0.159173	1.52522	TE
Elf1	16:01:20:S1___TE	Elf1_extended_+_(17g)	Elf1_extended_+_(16r)	0.366717	0.262085	1.67615	TE
Elf1	16:01:28:S1___TE	Elf1_extended_+_(17g)	Elf1_extended_+_(16r)	0.233176	0.203262	1.6963	TE
Elf1	16:01:30:S4___EPI	Elf1_extended_+_(17g)	Elf1_extended_+_(16r)	0.297086	0.0480489	0	EPI
Elf1	16:02:04:S4___TE	Elf1_extended_+_(17g)	Elf1_extended_+_(16r)	0.255927	0.0612114	0	TE
Elf1	16:02:06:S4___EPI	Elf1_extended_+_(17g)	Elf1_extended_+_(16r)	0.0638788	0.0849156	0	EPI
Elf1	16:02:23:S4___EPI	Elf1_extended_+_(17g)	Elf1_extended_+_(16r)	0.186018	0.0583576	0	EPI
Elf1	16:02:25:S1___TE	Elf1_extended_+_(17g)	Elf1_extended_+_(16r)	0.265445	0.162609	1.86802	TE
Elf1	16:02:38:S1___PE	Elf1_extended_+_(17g)	Elf1_extended_+_(16r)	0.148965	0.0188701	1.71162	PE
Elf1	16:02:40:S1___TE	Elf1_extended_+_(17g)	Elf1_extended_+_(16r)	0.147545	0.138148	1.8522	TE
Elf1	16:03:02:S1___PE	Elf1_extended_+_(17g)	Elf1_extended_+_(16r)	0.260763	0.0407688	0	PE
Elf1	16:03:03:S2___EPI	Elf1_extended_+_(17g)	Elf1_extended_+_(16r)	0.165449	0.019569	0	EPI
Elf1	16:03:12:S1___TE	Elf1_extended_+_(17g)	Elf1_extended_+_(16r)	0.243744	0.0820035	0	TE
Elf1	16:04:02:S2___PE	Elf1_extended_+_(17g)	Elf1_extended_+_(16r)	0.289389	0	0	PE
Elf1	16:04:06:S2___TE	Elf1_extended_+_(17g)	Elf1_extended_+_(16r)	0.306295	0.206523	0	TE
Elf1	16:04:12:S1___EPI	Elf1_extended_+_(17g)	Elf1_extended_+_(16r)	0.135074	0.039371	0	EPI
Elf1	16:04:12:S2___PE	Elf1_extended_+_(17g)	Elf1_extended_+_(16r)	0.0297889	0	1.36494	PE
Elf1	16:04:25:S4___TE	Elf1_extended_+_(17g)	Elf1_extended_+_(16r)	0.249074	0.236808	1.79152	TE
Elf1	16:04:42:S2___TE	Elf1_extended_+_(17g)	Elf1_extended_+_(16r)	0.35475	0.228771	0	TE
Elf1	16:05:14:S1___TE	Elf1_extended_+_(17g)	Elf1_extended_+_(16r)	0.40305	0.131625	0	TE
Elf1	16:05:18:S4___TE	Elf1_extended_+_(17g)	Elf1_extended_+_(16r)	0.359318	0.120734	0	TE
Elf1	16:06:08:S1___PE	Elf1_extended_+_(17g)	Elf1_extended_+_(16r)	0.175986	0.0895166	1.73223	PE
Elf1	16:06:18:S2___TE	Elf1_extended_+_(17g)	Elf1_extended_+_(16r)	0.124249	0.191264	1.39541	TE
Elf1	16:06:22:S2___EPI	Elf1_extended_+_(17g)	Elf1_extended_+_(16r)	0.161518	0	1.2939	EPI
Elf1	16:06:28:S1___TE	Elf1_extended_+_(17g)	Elf1_extended_+_(16r)	0.214181	0.0699476	0	TE
Elf1	16:06:31:S4___TE	Elf1_extended_+_(17g)	Elf1_extended_+_(16r)	0.134374	0.138031	1.57258	TE
Elf1	16:07:04:S4___PE	Elf1_extended_+_(17g)	Elf1_extended_+_(16r)	0.304227	0.127257	1.76732	PE
Elf1	16:08:47:S1___TE	Elf1_extended_+_(17g)	Elf1_extended_+_(16r)	0.247623	0.164356	2.27149	TE
Elf1	16:09:11:S1___PE	Elf1_extended_+_(17g)	Elf1_extended_+_(16r)	0.154933	0.0489225	0	PE
Elf1	16:09:40:S1___PE	Elf1_extended_+_(17g)	Elf1_extended_+_(16r)	0.10902	0.0269656	1.92366	PE
Elf1	16:10:05:S1___TE	Elf1_extended_+_(17g)	Elf1_extended_+_(16r)	0.224327	0.141002	1.96489	TE
Elf1	16:12:07:S4___EPI	Elf1_extended_+_(17g)	Elf1_extended_+_(16r)	0.179577	0.0556203	0	EPI
Elf1	16:12:12:S4___PE	Elf1_extended_+_(17g)	Elf1_extended_+_(16r)	0.26493	0.0828189	1.2976	PE
Elf1	16:12:28:S1___TE	Elf1_extended_+_(17g)	Elf1_extended_+_(16r)	0.231262	0.164415	1.7811	TE
Elf1	16:13:05:S2___EPI	Elf1_extended_+_(17g)	Elf1_extended_+_(16r)	0	0.00320326	0	EPI
Elf1	16:13:12:S1___TE	Elf1_extended_+_(17g)	Elf1_extended_+_(16r)	0.504836	0.0411182	0	TE
Elf1	16:13:22:S1___TE	Elf1_extended_+_(17g)	Elf1_extended_+_(16r)	0.291828	0.2947	0	TE
Elf1	16:14:13:S2___TE	Elf1_extended_+_(17g)	Elf1_extended_+_(16r)	0.190114	0.147699	0	TE
Elf1	16:14:15:S1___TE	Elf1_extended_+_(17g)	Elf1_extended_+_(16r)	0.536673	0.161095	0	TE
Elf1	16:15:30:S1___PE	Elf1_extended_+_(17g)	Elf1_extended_+_(16r)	0.135887	0.0695399	1.32878	PE
Elf1	16:16:10:S1___PE	Elf1_extended_+_(17g)	Elf1_extended_+_(16r)	0.272946	0.00180547	2.03288	PE
Elf1	16:16:13:S4___TE	Elf1_extended_+_(17g)	Elf1_extended_+_(16r)	0.207431	0.240711	0	TE
Elf1	16:17:05:S1___TE	Elf1_extended_+_(17g)	Elf1_extended_+_(16r)	0.441503	0.24968	1.8732	TE
Elf1	16:17:24:S1___TE	Elf1_extended_+_(17g)	Elf1_extended_+_(16r)	0.291746	0.128072	2.26006	TE
Elf1	16:17:32:S4___TE	Elf1_extended_+_(17g)	Elf1_extended_+_(16r)	0.29049	0.19703	0	TE
Elf1	16:18:07:S2___TE	Elf1_extended_+_(17g)	Elf1_extended_+_(16r)	0.510084	0.208561	0	TE
Elf1	16:18:12:S4___TE	Elf1_extended_+_(17g)	Elf1_extended_+_(16r)	0.160973	0.104019	0	TE
Elf1	16:18:29:S4___TE	Elf1_extended_+_(17g)	Elf1_extended_+_(16r)	0.175173	0.189109	0	TE
Elf1	16:19:05:S4___TE	Elf1_extended_+_(17g)	Elf1_extended_+_(16r)	0.233639	0.194059	1.45065	TE
Elf1	16:19:16:S1___PE	Elf1_extended_+_(17g)	Elf1_extended_+_(16r)	0.210148	0.0306348	1.73092	PE
Elf1	16:22:11:S2___PE	Elf1_extended_+_(17g)	Elf1_extended_+_(16r)	0.157907	0	0	PE
Elf1	16:22:30:S1___TE	Elf1_extended_+_(17g)	Elf1_extended_+_(16r)	0.144118	0.14106	0	TE
Elf1	16:23:04:S4___TE	Elf1_extended_+_(17g)	Elf1_extended_+_(16r)	0.288144	0.179266	0	TE
Elf1	16:23:40:S4___TE	Elf1_extended_+_(17g)	Elf1_extended_+_(16r)	0.122407	0.0973209	0	TE
Elf1	16:24:15:S2___EPI	Elf1_extended_+_(17g)	Elf1_extended_+_(16r)	0.151414	0.00442632	0	EPI
Elf1	16:24:18:S2___TE	Elf1_extended_+_(17g)	Elf1_extended_+_(16r)	0.282155	0.0195108	0	TE
Elf1	16:24:28:S4___EPI	Elf1_extended_+_(17g)	Elf1_extended_+_(16r)	0.196895	0	0	EPI
Elf1	16:24:33:S4___TE	Elf1_extended_+_(17g)	Elf1_extended_+_(16r)	0.223669	0.176645	0	TE
Elf1	16:26:03:S4___TE	Elf1_extended_+_(17g)	Elf1_extended_+_(16r)	0.205466	0.162202	0	TE
Elf1	16:26:14:S4___TE	Elf1_extended_+_(17g)	Elf1_extended_+_(16r)	0.259189	0.138148	2.02779	TE
Elf1	16:26:15:S1___TE	Elf1_extended_+_(17g)	Elf1_extended_+_(16r)	0.249907	0.262143	0	TE
Elf1	16:26:33:S2___TE	Elf1_extended_+_(17g)	Elf1_extended_+_(16r)	0.33202	0.257135	0	TE
Elf1	16:26:33:S4___TE	Elf1_extended_+_(17g)	Elf1_extended_+_(16r)	0.400436	0.209843	0.796494	TE
Elf1	16:28:25:S1___PE	Elf1_extended_+_(17g)	Elf1_extended_+_(16r)	0.393624	0.085032	0	PE
Elf1	16:29:32:S2___TE	Elf1_extended_+_(17g)	Elf1_extended_+_(16r)	0.298948	0.129354	0	TE
Elf1	16:29:36:S2___PE	Elf1_extended_+_(17g)	Elf1_extended_+_(16r)	0.152669	0.0438556	0	PE
Elf1	16:30:11:S2___TE	Elf1_extended_+_(17g)	Elf1_extended_+_(16r)	0.273759	0.129761	2.40438	TE
Elf1	16:30:17:S1___PE	Elf1_extended_+_(17g)	Elf1_extended_+_(16r)	0.205106	0.0417589	1.47731	PE
Elf1	16:32:18:S1___TE	Elf1_extended_+_(17g)	Elf1_extended_+_(16r)	0.341569	0.100815	1.19581	TE
Elf1	16:32:45:S2___EPI	Elf1_extended_+_(17g)	Elf1_extended_+_(16r)	0.100881	0.0122889	0	EPI
Elf1	16:33:11:S2___TE	Elf1_extended_+_(17g)	Elf1_extended_+_(16r)	0.137224	0.25131	0	TE
Elf1	16:33:16:S1___TE	Elf1_extended_+_(17g)	Elf1_extended_+_(16r)	0.163556	0.213046	0	TE
Elf1	16:34:31:S4___TE	Elf1_extended_+_(17g)	Elf1_extended_+_(16r)	0.344162	0.132615	1.24207	TE
Elf1	16:35:48:S4___TE	Elf1_extended_+_(17g)	Elf1_extended_+_(16r)	0.205898	0.186546	1.40487	TE
Elf1	16:36:09:S2___PE	Elf1_extended_+_(17g)	Elf1_extended_+_(16r)	0.199745	0.0973791	1.69513	PE
Elf1	16:36:22:S4___TE	Elf1_extended_+_(17g)	Elf1_extended_+_(16r)	0.16549	0.143273	0	TE
Elf1	16:36:44:S1___TE	Elf1_extended_+_(17g)	Elf1_extended_+_(16r)	0.0865266	0.169423	1.65005	TE
Elf1	16:38:41:S2___TE	Elf1_extended_+_(17g)	Elf1_extended_+_(16r)	0.173537	0.0983692	1.78734	TE
Elf1	16:39:45:S1___TE	Elf1_extended_+_(17g)	Elf1_extended_+_(16r)	0.092721	0.0973791	0	TE
Elf1	16:40:21:S4___TE	Elf1_extended_+_(17g)	Elf1_extended_+_(16r)	0.203717	0.255679	1.15825	TE
Elf1	16:41:43:S4___TE	Elf1_extended_+_(17g)	Elf1_extended_+_(16r)	0.203706	0.172044	0	TE
Elf1	16:42:09:S1___TE	Elf1_extended_+_(17g)	Elf1_extended_+_(16r)	0.275982	0.172976	0	TE
Elf1	16:42:28:S2___PE	Elf1_extended_+_(17g)	Elf1_extended_+_(16r)	0.040377	0.10134	1.51979	PE
Elf1	16:42:47:S2___TE	Elf1_extended_+_(17g)	Elf1_extended_+_(16r)	0.211352	0.169074	0	TE
Elf1	16:44:09:S2___TE	Elf1_extended_+_(17g)	Elf1_extended_+_(16r)	0.288391	0.121491	1.47718	TE
Elf1	16:44:48:S4___TE	Elf1_extended_+_(17g)	Elf1_extended_+_(16r)	0.254507	0.0897496	2.0417	TE
Elf1	16:45:45:S2___TE	Elf1_extended_+_(17g)	Elf1_extended_+_(16r)	0.314558	0.0663949	0	TE
Elf1	16:46:15:S1___TE	Elf1_extended_+_(17g)	Elf1_extended_+_(16r)	0.101879	0.136459	0	TE
Elf1	16:46:29:S4___TE	Elf1_extended_+_(17g)	Elf1_extended_+_(16r)	0.234452	0.262959	0	TE
Elf1	16:47:41:S1___EPI	Elf1_extended_+_(17g)	Elf1_extended_+_(16r)	0.0210117	0.069074	1.72306	EPI
Elf1	16:47:45:S1___PE	Elf1_extended_+_(17g)	Elf1_extended_+_(16r)	0.255402	0.0441468	0	PE
Elf1	17:01:04:S4___TE	Elf1_extended_+_(17g)	Elf1_extended_+_(16r)	0.154892	0.12615	0	TE
Elf1	17:01:06:S2___EPI	Elf1_extended_+_(17g)	Elf1_extended_+_(16r)	0.19284	0.0205591	0	EPI
Elf1	17:01:12:S1___TE	Elf1_extended_+_(17g)	Elf1_extended_+_(16r)	0.290243	0.147059	0	TE
Elf1	17:02:04:S2___TE	Elf1_extended_+_(17g)	Elf1_extended_+_(16r)	0.209633	0.179266	0	TE
Elf1	17:02:06:S4___PE	Elf1_extended_+_(17g)	Elf1_extended_+_(16r)	0.119732	0.0553291	0	PE
Elf1	17:02:07:S4___TE	Elf1_extended_+_(17g)	Elf1_extended_+_(16r)	0.133921	0.165696	1.54201	TE
Elf1	17:02:22:S1___TE	Elf1_extended_+_(17g)	Elf1_extended_+_(16r)	0.291869	0.115667	1.21389	TE
Elf1	17:02:26:S3___EPI	Elf1_extended_+_(17g)	Elf1_extended_+_(16r)	0.124609	0.0511357	0	EPI
Elf1	17:02:26:S4___EPI	Elf1_extended_+_(17g)	Elf1_extended_+_(16r)	0.025179	0.0870122	0	EPI
Elf1	17:02:28:S4___PE	Elf1_extended_+_(17g)	Elf1_extended_+_(16r)	0.250422	0.0474665	1.42596	PE
Elf1	17:02:30:S1___TE	Elf1_extended_+_(17g)	Elf1_extended_+_(16r)	0.170666	0.157833	1.75769	TE
Elf1	17:02:40:S1___TE	Elf1_extended_+_(17g)	Elf1_extended_+_(16r)	0.4297	0.155853	2.17655	TE
Elf1	17:03:06:S1___TE	Elf1_extended_+_(17g)	Elf1_extended_+_(16r)	0.218236	0.198427	1.63487	TE
Elf1	17:03:12:S1___EPI	Elf1_extended_+_(17g)	Elf1_extended_+_(16r)	0.138912	0.0665114	0	EPI
Elf1	17:03:13:S1___EPI	Elf1_extended_+_(17g)	Elf1_extended_+_(16r)	0.176027	0.0832266	0	EPI
Elf1	17:03:16:S2___TE	Elf1_extended_+_(17g)	Elf1_extended_+_(16r)	0.430287	0.190798	1.74629	TE
Elf1	17:04:18:S4___TE	Elf1_extended_+_(17g)	Elf1_extended_+_(16r)	0.31959	0.243215	0	TE
Elf1	17:05:01:S4___TE	Elf1_extended_+_(17g)	Elf1_extended_+_(16r)	0.333141	0.260221	1.60704	TE
Elf1	17:05:04:S4___TE	Elf1_extended_+_(17g)	Elf1_extended_+_(16r)	0.173527	0.134712	0	TE
Elf1	17:05:18:S2___EPI	Elf1_extended_+_(17g)	Elf1_extended_+_(16r)	0.172889	0.123821	1.59823	EPI
Elf1	17:05:22:S4___TE	Elf1_extended_+_(17g)	Elf1_extended_+_(16r)	0.277206	0.0842749	2.11905	TE
Elf1	17:06:03:S2___TE	Elf1_extended_+_(17g)	Elf1_extended_+_(16r)	0.218647	0.101689	0	TE
Elf1	17:06:12:S2___TE	Elf1_extended_+_(17g)	Elf1_extended_+_(16r)	0.232837	0.108387	0	TE
Elf1	17:07:18:S1___TE	Elf1_extended_+_(17g)	Elf1_extended_+_(16r)	0.351148	0.0890507	1.31533	TE
Elf1	17:08:04:S2___TE	Elf1_extended_+_(17g)	Elf1_extended_+_(16r)	0.255495	0.147001	1.8178	TE
Elf1	17:08:18:S2___TE	Elf1_extended_+_(17g)	Elf1_extended_+_(16r)	0.095098	0.194176	0	TE
Elf1	17:08:23:S1___TE	Elf1_extended_+_(17g)	Elf1_extended_+_(16r)	0.192346	0.0822365	0	TE
Elf1	17:08:38:S4___TE	Elf1_extended_+_(17g)	Elf1_extended_+_(16r)	0.216692	0.0720443	1.83204	TE
Elf1	17:08:45:S1___TE	Elf1_extended_+_(17g)	Elf1_extended_+_(16r)	0.197635	0.0878276	0	TE
Elf1	17:09:08:S4___TE	Elf1_extended_+_(17g)	Elf1_extended_+_(16r)	0.127387	0.196564	0	TE
Elf1	17:09:12:S1___TE	Elf1_extended_+_(17g)	Elf1_extended_+_(16r)	0.127284	0.11293	0	TE
Elf1	17:09:16:S1___TE	Elf1_extended_+_(17g)	Elf1_extended_+_(16r)	0.283668	0.309668	0	TE
Elf1	17:09:32:S2___TE	Elf1_extended_+_(17g)	Elf1_extended_+_(16r)	0.170069	0.206407	0	TE
Elf1	17:09:34:S1___EPI	Elf1_extended_+_(17g)	Elf1_extended_+_(16r)	0.0124506	0.0459522	0	EPI
Elf1	17:10:01:S2___TE	Elf1_extended_+_(17g)	Elf1_extended_+_(16r)	0.124794	0.155504	0	TE
Elf1	17:10:18:S2___TE	Elf1_extended_+_(17g)	Elf1_extended_+_(16r)	0.46557	0.10763	0	TE
Elf1	17:10:24:S2___TE	Elf1_extended_+_(17g)	Elf1_extended_+_(16r)	0.124311	0.177461	0	TE
Elf1	17:11:28:S2___TE	Elf1_extended_+_(17g)	Elf1_extended_+_(16r)	0.324807	0.083809	1.67228	TE
Elf1	17:12:24:S2___PE	Elf1_extended_+_(17g)	Elf1_extended_+_(16r)	0.28728	0.0576587	0	PE
Elf1	17:12:45:S4___EPI	Elf1_extended_+_(17g)	Elf1_extended_+_(16r)	0.190834	0.00617356	0	EPI
Elf1	17:13:06:S2___PE	Elf1_extended_+_(17g)	Elf1_extended_+_(16r)	0.20562	0.0760047	1.35423	PE
Elf1	17:13:11:S1___TE	Elf1_extended_+_(17g)	Elf1_extended_+_(16r)	0.121563	0.191089	1.76112	TE
Elf1	17:13:28:S4___PE	Elf1_extended_+_(17g)	Elf1_extended_+_(16r)	0.252953	0.0880606	0	PE
Elf1	17:13:34:S4___TE	Elf1_extended_+_(17g)	Elf1_extended_+_(16r)	0.214171	0.341701	1.79373	TE
Elf1	17:14:14:S2___TE	Elf1_extended_+_(17g)	Elf1_extended_+_(16r)	0.320814	0.144438	1.91186	TE
Elf1	17:14:19:S4___EPI	Elf1_extended_+_(17g)	Elf1_extended_+_(16r)	0.149829	0.00320326	0	EPI
Elf1	17:14:30:S1___TE	Elf1_extended_+_(17g)	Elf1_extended_+_(16r)	0.166385	0.228072	1.26302	TE
Elf1	17:14:40:S1___TE	Elf1_extended_+_(17g)	Elf1_extended_+_(16r)	0.578614	0.148165	1.28234	TE
Elf1	17:16:11:S1___TE	Elf1_extended_+_(17g)	Elf1_extended_+_(16r)	0.148728	0.201747	0	TE
Elf1	17:16:14:S4___EPI	Elf1_extended_+_(17g)	Elf1_extended_+_(16r)	0.116789	0.0220734	0	EPI
Elf1	17:16:25:S4___TE	Elf1_extended_+_(17g)	Elf1_extended_+_(16r)	0.142369	0.106872	0	TE
Elf1	17:16:28:S4___TE	Elf1_extended_+_(17g)	Elf1_extended_+_(16r)	0.398399	0.166686	0	TE
Elf1	17:16:44:S2___EPI	Elf1_extended_+_(17g)	Elf1_extended_+_(16r)	0.0868867	0	0	EPI
Elf1	17:17:45:S2___TE	Elf1_extended_+_(17g)	Elf1_extended_+_(16r)	0.585662	0.239196	0.977535	TE
Elf1	17:19:16:S2___EPI	Elf1_extended_+_(17g)	Elf1_extended_+_(16r)	0.18714	0	0	EPI
Elf1	17:19:32:S2___TE	Elf1_extended_+_(17g)	Elf1_extended_+_(16r)	0.150807	0.102854	0	TE
Elf1	17:19:42:S4___TE	Elf1_extended_+_(17g)	Elf1_extended_+_(16r)	0.0898708	0.109668	0	TE
Elf1	17:19:43:S4___TE	Elf1_extended_+_(17g)	Elf1_extended_+_(16r)	0.234246	0.0877111	1.86133	TE
Elf1	17:20:03:S1___PE	Elf1_extended_+_(17g)	Elf1_extended_+_(16r)	0.236603	0.050728	2.68899	PE
Elf1	17:20:11:S1___TE	Elf1_extended_+_(17g)	Elf1_extended_+_(16r)	0.239031	0.147583	2.09901	TE
Elf1	17:20:18:S1___TE	Elf1_extended_+_(17g)	Elf1_extended_+_(16r)	0.253509	0.0364589	0	TE
Elf1	17:20:29:S2___TE	Elf1_extended_+_(17g)	Elf1_extended_+_(16r)	0.379116	0.043972	1.98247	TE
Elf1	17:21:08:S1___TE	Elf1_extended_+_(17g)	Elf1_extended_+_(16r)	0.287393	0.0463017	0	TE
Elf1	17:21:46:S4___TE	Elf1_extended_+_(17g)	Elf1_extended_+_(16r)	0.288175	0.176937	1.39669	TE
Elf1	17:22:24:S2___EPI	Elf1_extended_+_(17g)	Elf1_extended_+_(16r)	0.24149	0.0411765	0	EPI
Elf1	17:23:11:S1___EPI	Elf1_extended_+_(17g)	Elf1_extended_+_(16r)	0.0536714	0.0471171	0	EPI
Elf1	17:23:23:S1___PE	Elf1_extended_+_(17g)	Elf1_extended_+_(16r)	0.0943056	0.0136867	0	PE
Elf1	17:24:10:S1___TE	Elf1_extended_+_(17g)	Elf1_extended_+_(16r)	0.171376	0.0545719	0	TE
Elf1	17:24:48:S4___TE	Elf1_extended_+_(17g)	Elf1_extended_+_(16r)	0.130886	0.199534	1.22736	TE
[truncated: 63,536 more rows]
